# Supplementary material for: An Expanded View of RNA Modification with Carbohydrate-Based Metabolic Probes
Source: JACS Au. 2025 May 5;5(5):2309–20. doi: 10.1021/jacsau.5c00249 (PMC12117391; doi:10.1021/jacsau.5c00249)
Supplement: Supplementary file 2 [file au5c00249_si_002.xlsx]

## Sheet: Final
Name	Family	Raw Counts																		Ac4ManNAz						Ac4GlcNAz						Ac4GalNAz
		Ac4ManNAz						Ac4GlcNAz						Ac4GalNAz
		Click#1	Click#2	Click#3	Control#1	Control#2	Control#3	Click#1	Click#2	Click#3	Control#1	Control#2	Control#3	Click#1	Click#2	Click#3	Control#1	Control#2	Control#3	Base Mean	lf2C	lfcSE	Stat	pvalue	padj	Base Mean	lf2C	lfcSE	Stat	pvalue	padj	Base Mean	lf2C	lfcSE	Stat	pvalue	padj
microRNA hsa-mir-21 precursor	miRNA	7593	16237	2749	2005	2723	2036	10488	14004	7108	2405	2560	1593	9426	11718	8249	1554	2610	1719	53802.6	0.537216	0.554875	0.968175	0.332957	0.697658	53802.6	0.447779	0.554834	0.807051	0.419637	0.708775	53802.6	0.198972	0.554834	0.358615	0.719883	0.952143
Eukaryotic large subunit ribosomal RNA	rRNA	44579	19852	10521	10917	28698	60685	25264	18737	14385	19170	12785	15664	16777	12049	12138	10269	15655	13348	57618.2	-2.26439	0.773936	-2.92582	0.00343553	0.0471908	57618.2	-1.51226	0.773958	-1.95393	0.0507096	0.210757	57618.2	-2.23689	0.773968	-2.89016	0.00385048	0.0265702
hsa-miR-21-5p	miRNA	2007	4252	763	602	788	695	3638	4309	2035	1138	879	418	3931	4328	2886	428	1188	536	28864.1	0.248749	0.614582	0.404745	0.685665	0.977474	28864.1	0.208266	0.614328	0.339015	0.734598	0.973155	28864.1	0.227209	0.614297	0.369868	0.711481	0.948641
hsa-let-7a-5p	miRNA	12243	23646	7129	593	1290	702	4866	11326	7601	1035	934	780	9996	5069	8952	1153	1419	857	25335.6	2.83462	0.50549	5.60766	2.05081e-08	3.52739e-06	25335.6	1.38795	0.505369	2.74642	0.00602504	0.0573908	25335.6	1.06614	0.505374	2.10961	0.0348921	0.134755
hsa-let-7i-5p	miRNA	1465	3604	648	234	702	282	2982	3405	2175	321	335	195	4885	2743	2968	381	508	451	17368.6	1.02046	0.475248	2.14722	0.0317759	0.200808	17368.6	1.52872	0.475373	3.21583	0.00130066	0.0208606	17368.6	1.56713	0.475326	3.29697	0.00097734	0.00973893
5S rRNA	rRNA	36367	48250	21181	40584	27911	3136	18766	13834	6253	4517	3647	2480	31640	18522	18067	37094	39751	22560	22278.1	0.1467	0.372738	0.393574	0.693895	0.983226	22278.1	-0.0165696	0.372978	-0.044425	0.964566	1	22278.1	0.623109	0.372941	1.6708	0.094762	0.274636
hsa-miR-92a-3p	miRNA	2850	4283	1453	204	263	171	1732	1364	1605	398	154	222	2118	1178	542	80	135	178	13744.3	2.56175	0.539168	4.7513	2.02113e-06	0.000166575	13744.3	0.894559	0.538467	1.66131	0.0966517	0.321353	13744.3	0.249966	0.538598	0.464105	0.642572	0.903062
hsa-let-7f-5p	miRNA	2242	4092	895	291	354	310	1332	3843	3162	608	435	274	5075	2523	5835	724	798	519	13884.4	1.48308	0.606885	2.44376	0.0145351	0.123128	13884.4	0.99495	0.606263	1.64112	0.100773	0.326705	13884.4	1.31024	0.606199	2.16141	0.0306638	0.122655
bacterial LSU rRNA	rRNA	26565	31760	23392	32938	27162	5233	36695	40771	21679	28297	33848	23920	25217	24037	24427	23176	28327	26033	31952.7	-0.094179	0.365177	-0.257899	0.796485	1	31952.7	-1.63301	0.36513	-4.47239	7.73484e-06	0.000500498	31952.7	-2.22605	0.365139	-6.09645	1.08448e-09	1.15952e-07
hsa-miR-100-5p	miRNA	888	1640	420	160	251	170	1747	1314	949	273	289	86	1323	854	501	132	182	145	11686.5	1.03543	0.537084	1.92787	0.0538717	0.272647	11686.5	0.798677	0.536154	1.48964	0.136318	0.386699	11686.5	-0.0195979	0.536404	-0.0365358	0.970855	1
hsa-let-7b-5p	miRNA	10691	18402	7187	212	1501	170	6090	6110	3071	834	198	345	2392	990	1205	113	377	162	11211	3.74366	0.56934	6.57543	4.85122e-11	1.74467e-08	11211	1.67582	0.569091	2.94474	0.00323229	0.0380276	11211	-0.323527	0.569397	-0.568193	0.569904	0.842189
tRNA-Gly (anticodon GCC) 5-1 (TRG-GCC5-1)	tRNA	11001	13921	3340	1504	1430	270	3825	4236	2680	698	500	304	2826	1819	1658	948	1417	685	11598.5	2.43995	0.3127	7.80286	6.05213e-15	3.99037e-12	11598.5	1.04799	0.313389	3.34404	0.000825682	0.0146169	11598.5	0.0301224	0.313617	0.0960481	0.923482	1
microRNA hsa-mir-23a precursor	miRNA	1234	2741	629	185	266	176	1977	1359	713	350	267	161	1357	992	641	134	269	142	10675.1	1.57281	0.491566	3.1996	0.00137619	0.0256559	10675.1	0.508675	0.490583	1.03688	0.299792	0.604491	10675.1	-0.0878327	0.490742	-0.17898	0.857954	1
microRNA hsa-mir-30a precursor	miRNA	614	921	192	96	188	159	1154	1416	796	164	216	112	862	1048	505	77	172	117	11010.1	0.464157	0.606035	0.765891	0.443741	0.805987	11010.1	0.951009	0.60498	1.57197	0.115958	0.351658	11010.1	0.316493	0.605145	0.523004	0.600972	0.870859
hsa-miR-24-3p	miRNA	621	1449	136	134	107	153	1000	1162	716	102	181	64	1400	640	776	90	81	153	10381.7	0.763395	0.662348	1.15256	0.249092	0.60065	10381.7	1.22373	0.662699	1.84659	0.0648068	0.247678	10381.7	0.899561	0.662731	1.35735	0.174669	0.405779
16S ribosomal RNA	rRNA	703	747	54	31	381	62	805	591	490	177	156	161	678	421	131	41	149	42	9504.3	0.75135	0.748302	1.00407	0.315343	0.679377	9504.3	0.12669	0.746016	0.169822	0.86515	1	9504.3	-0.762426	0.746451	-1.0214	0.307064	0.571914
Homo_sapiens piRNA piR-hsa-373334	piRNA	16358	32284	11660	22233	34847	4840	5336	3088	4598	2125	2169	3433	63632	22967	34570	22252	28111	25250	15739.8	-0.591513	0.349278	-1.69353	0.0903545	0.353553	15739.8	-0.990845	0.349749	-2.83302	0.00461104	0.0483386	15739.8	1.84651	0.349547	5.28257	1.27384e-07	7.8739e-06
Homo_sapiens piRNA piR-hsa-137463	piRNA	954	1690	287	93	322	196	1024	1315	871	164	380	117	1128	832	570	126	143	140	9805.57	0.816728	0.644725	1.26679	0.205232	0.54271	9805.57	0.461438	0.644139	0.716364	0.473767	0.748904	9805.57	-0.138595	0.644283	-0.215114	0.829678	1
hsa-miR-27b-3p	miRNA	253	615	86	60	248	153	491	666	316	375	343	151	978	563	325	58	175	78	8358.21	-0.458283	0.659472	-0.694925	0.487102	0.835721	8358.21	-1.06012	0.656648	-1.61444	0.106433	0.334173	8358.21	-0.977086	0.656416	-1.48852	0.136614	0.343967
hsa-miR-143-3p	miRNA	513	1324	334	87	219	66	538	478	521	68	142	75	1395	726	676	75	135	239	7413.18	1.57897	0.541222	2.91742	0.00352935	0.0480186	7413.18	0.661405	0.540979	1.22261	0.221478	0.515972	7413.18	1.18095	0.540464	2.18506	0.0288841	0.118287
hsa-miR-26a-5p	miRNA	243	695	104	127	117	75	378	522	205	153	97	52	345	327	102	119	91	46	7183.27	0.430496	0.580503	0.74159	0.458336	0.813992	7183.27	0.0438133	0.579294	0.0756322	0.939712	1	7183.27	-0.631589	0.5799	-1.08914	0.276094	0.54044
Y RNA	Y_RNA	1570	1991	376	448	533	125	1114	850	518	198	145	57	650	650	610	480	556	351	6689.79	0.998101	0.387871	2.57328	0.010074	0.0955705	6689.79	0.79696	0.391173	2.03736	0.0416139	0.185367	6689.79	0.280203	0.391411	0.715877	0.474067	0.740227
eukaryotic LSU rRNA	ncRNA	7613	4962	3183	3612	3844	184529	7104	11447	10452	7135	7110	9038	5419	3690	3875	3457	6179	4751	38170.2	-5.8832	1.12377	-5.23522	NA	NA	38170.2	-1.39247	1.12378	-1.2391	NA	NA	38170.2	-2.88431	1.12382	-2.56652	NA	NA
microRNA hsa-mir-31 precursor	miRNA	408	737	83	93	148	88	820	691	271	80	71	52	718	459	355	61	113	46	6667.08	0.539764	0.522322	1.03339	0.30142	0.662821	6667.08	1.24355	0.52435	2.3716	0.0177114	0.113127	6667.08	0.861421	0.524473	1.64245	0.100496	0.286196
hsa-let-7g-5p	miRNA	802	1351	237	110	172	90	1158	1611	982	196	146	95	1909	1156	1482	176	124	128	6446.04	1.46097	0.453965	3.21825	0.00128975	0.0248249	6446.04	1.32641	0.451368	2.93864	0.00329654	0.0386623	6446.04	1.33968	0.451264	2.96873	0.00299036	0.0219478
hsa-let-7e-5p	miRNA	6530	9286	2612	110	224	101	1543	4138	3353	147	78	63	2034	836	1735	218	168	155	6507.96	4.29432	0.522063	8.22567	1.94109e-16	1.91973e-13	6507.96	3.30798	0.523653	6.31713	2.66461e-10	4.16679e-08	6507.96	1.93886	0.523902	3.7008	0.000214924	0.00324519
non-protein coding LINC02422:23	lncRNA	5239	16363	4300	8416	14565	3565	641	1114	1795	743	815	1218	29125	10259	23670	11764	11888	11577	8705.83	-0.879718	0.49897	-1.76307	0.0778892	0.326961	8705.83	-1.25465	0.500033	-2.50913	0.0121028	0.0880268	8705.83	2.39943	0.499535	4.80332	1.56053e-06	6.7873e-05
tRNA-Glu (anticodon CTC) 2-1 (TRE-CTC2-1)	tRNA	4034	6890	1439	2570	2822	186	3912	3686	1636	927	409	237	2405	1544	1798	1608	2718	1406	6205.39	0.642293	0.479478	1.33957	0.180386	0.507294	6205.39	0.720846	0.480161	1.50126	0.133288	0.380693	6205.39	-0.140019	0.480297	-0.291527	0.770648	0.981863
hsa-miR-27a-3p	miRNA	199	192	52	44	66	38	250	206	172	44	26	36	391	386	151	50	38	25	5357.16	0.450589	0.498445	0.903991	0.366	0.730688	5357.16	0.787225	0.499992	1.57447	0.115378	0.350902	5357.16	1.14509	0.498819	2.2956	0.0216989	0.0969953
18S ribosomal RNA	rRNA	3455	1902	1272	1098	5234	16433	3179	2442	2116	2460	1922	2275	1846	2088	1633	1116	1690	1919	8591.92	-3.74183	0.94025	-3.97961	6.90288e-05	0.00270374	8591.92	-1.57218	0.940349	-1.67191	0.0945425	0.317957	8591.92	-2.22383	0.940397	-2.36478	0.0180408	0.0855749
eukaryotic LSU rRNA	rRNA	14256	10488	8769	6829	8794	21989	12589	14305	7678	13006	15559	17243	11414	7932	8561	8661	15816	15021	17452.7	-1.83957	0.725107	-2.53697	0.0111817	0.102633	17452.7	-2.23896	0.72511	-3.08775	0.00201677	0.0264649	17452.7	-2.75931	0.725119	-3.80532	0.000141622	0.00240454
hsa-miR-224-5p	miRNA	278	431	66	40	102	49	544	621	213	23	117	32	498	345	167	102	106	17	5067.83	0.746865	0.720359	1.0368	0.299831	0.662273	5067.83	1.06361	0.718324	1.48068	0.138692	0.388731	5067.83	0.439993	0.71867	0.612231	0.540385	0.811295
Y RNA (ENSG00000207404.1)	Y_RNA	1625	3942	783	40	54	43	829	1202	479	156	57	53	490	433	280	31	23	75	5064.71	4.15324	0.638208	6.50766	7.6333e-11	2.51644e-08	5064.71	1.43694	0.632518	2.27178	0.0230996	0.131353	5064.71	0.20574	0.633205	0.324918	0.745243	0.965984
tRNA-Val	tRNA	1289	2767	885	2118	3521	723	808	550	630	75	133	271	4844	1299	2793	1954	3458	3473	5359.16	-1.08511	0.453273	-2.39395	0.0166679	0.134294	5359.16	0.271821	0.458031	0.593456	0.552876	0.818519	5359.16	2.06098	0.457152	4.50832	6.53445e-06	0.00020847
hsa-let-7c-5p	miRNA	2231	2590	767	50	289	104	1405	1451	725	187	71	100	1391	671	682	184	153	263	4868.54	2.57214	0.553684	4.6455	3.3926e-06	0.00025519	4868.54	1.51236	0.55402	2.7298	0.00633725	0.0587252	4868.54	0.878496	0.554194	1.58518	0.112926	0.307693
tRNA-Gly (anticodon GCC) 1-1 (TRG-GCC1 1 to 5)	tRNA	4985	5748	1220	1349	1148	223	2142	2853	1931	366	140	97	2784	1071	1256	860	1149	798	5067.79	1.41841	0.422089	3.36045	0.000778163	0.0166401	5067.79	1.78756	0.424873	4.20728	2.58462e-05	0.00116869	5067.79	1.00007	0.425038	2.35291	0.0186273	0.0873193
hsa-miR-125b-5p	miRNA	274	625	61	23	40	42	721	261	55	71	32	22	360	165	46	19	16	34	4542.24	1.49871	0.83207	1.80118	0.0716749	0.316383	4542.24	1.06614	0.831051	1.28289	0.199532	0.485946	4542.24	0.0879747	0.832018	0.105736	0.915791	1
hsa-miR-16-5p	miRNA	105	273	107	37	87	62	258	321	149	130	89	63	259	621	145	23	197	73	4747.7	0.106022	0.762823	0.138986	0.889461	1	4747.7	-0.452296	0.758977	-0.595928	0.551223	0.817038	4747.7	0.00480953	0.758202	0.00634333	0.994939	1
hsa-miR-103a-3p	miRNA	194	433	46	112	83	70	461	511	67	73	54	38	276	230	66	24	88	38	4660.34	-0.0609733	0.703892	-0.0866231	0.930971	1	4660.34	0.707893	0.705277	1.00371	0.315519	0.620619	4660.34	-0.226327	0.706284	-0.320447	0.748629	0.968152
bacterial LSU rRNA	rRNA	8684	17242	6535	26000	8215	2025	11788	13593	6869	10590	10851	6907	7671	7257	6039	9150	7758	6817	10899.1	-0.695684	0.467468	-1.4882	0.136699	0.441454	10899.1	-1.64798	0.467431	-3.52562	0.000422497	0.00932724	10899.1	-2.43469	0.467465	-5.20828	1.90601e-07	1.10885e-05
hsa-miR-23b-3p	miRNA	196	577	242	138	45	33	357	198	155	35	60	55	369	114	234	54	53	27	4285.85	1.41164	0.497852	2.83545	0.00457608	0.0574698	4285.85	0.372185	0.49965	0.744892	0.456337	0.739086	4285.85	0.113639	0.499679	0.227424	0.820094	1
tRNA-Asp (anticodon GTC) 3-1 (TRD-GTC3-1)	tRNA	6226	10401	1991	4451	3038	310	3925	3752	2673	614	702	363	4647	2213	2505	3598	3631	1953	5399.22	0.674278	0.474357	1.42146	0.155184	0.470066	5399.22	0.815364	0.475195	1.71585	0.0861891	0.298953	5399.22	0.38075	0.475225	0.801198	0.423017	0.691225
hsa-miR-99a-5p	miRNA	168	229	72	30	40	49	478	240	73	26	49	19	437	77	200	22	61	66	4084.37	0.477368	0.721074	0.662023	0.507957	0.849314	4084.37	1.079	0.723672	1.49101	0.135959	0.386263	4084.37	0.708071	0.723865	0.978181	0.327985	0.589508
microRNA hsa-mir-30d precursor	miRNA	390	907	152	24	60	41	602	511	374	67	36	28	259	74	129	15	30	35	4262.51	2.123	0.593701	3.57587	0.000349071	0.00902566	4262.51	1.71744	0.59257	2.89828	0.00375213	0.0421443	4262.51	-0.30423	0.595563	-0.510828	0.609472	0.87835
hsa-miR-23a-3p	miRNA	412	862	350	61	50	35	403	484	275	157	145	34	479	370	93	36	39	50	3969.57	2.43668	0.613617	3.97101	7.157e-05	0.00274884	3969.57	-0.0177945	0.605496	-0.0293884	0.976555	1	3969.57	-0.555071	0.605843	-0.916195	0.359564	0.623602
SSU rRNA	rRNA	2593	3522	2182	1704	2822	115830	3800	5916	5513	4064	3578	5706	3400	2337	2419	2778	3681	3052	23561.4	-6.09641	1.12712	-5.40883	NA	NA	23561.4	-1.51508	1.12713	-1.34419	NA	NA	23561.4	-2.74765	1.12718	-2.43762	NA	NA
hsa-miR-20a-5p	miRNA	179	58	27	21	51	37	311	173	39	88	68	24	235	119	42	17	113	19	3903.35	-0.0293238	0.862618	-0.033994	0.972882	1	3903.35	-0.429752	0.855514	-0.502332	0.615434	0.877222	3903.35	-0.966082	0.856125	-1.12844	0.259136	0.521249
hsa-let-7d-5p	miRNA	805	1686	258	55	40	44	287	766	302	27	90	28	559	241	221	21	31	111	3766.12	2.84022	0.752168	3.77604	0.000159339	0.00488641	3766.12	1.38089	0.751631	1.83719	0.0661814	0.25165	3766.12	0.653364	0.752052	0.868775	0.38497	0.652782
LHRI_LNC686.1	lncRNA	1719	4961	1468	1457	2277	316	1379	992	769	578	466	449	1715	815	1673	2100	1797	1833	4220.78	0.404486	0.343304	1.17822	0.23871	0.585593	4220.78	-0.742791	0.344611	-2.15545	0.0311267	0.154522	4220.78	-0.565397	0.344352	-1.64191	0.100608	0.286196
microRNA hsa-mir-151a precursor	miRNA	68	301	134	17	37	30	215	187	124	9	47	21	140	38	158	11	10	13	3807.65	1.34518	0.726211	1.85232	0.0639794	0.296721	3807.65	0.898577	0.727175	1.23571	0.216566	0.50948	3807.65	-0.0202649	0.728882	-0.0278027	0.97782	1
5' external transcribed sequence	misc_RNA	631	795	151	87	304	49	735	268	290	180	108	46	244	61	41	74	107	115	3747.53	1.06412	0.589684	1.80457	0.0711425	0.315684	3747.53	0.114772	0.58868	0.194965	0.84542	1	3747.53	-2.13539	0.593128	-3.60022	0.000317944	0.00442882
eukaryotic LSU rRNA	rRNA	2564	2047	1891	1690	1713	117648	3096	5041	4956	2877	3230	4055	2181	1338	1630	1732	2470	1535	22881.9	-6.39318	1.16371	-5.49381	NA	NA	22881.9	-1.33437	1.16371	-1.14665	NA	NA	22881.9	-3.03747	1.16383	-2.60989	NA	NA
bacterial SSU rRNA	rRNA	8456	11100	7270	8315	7270	1708	11682	13870	8216	8402	8706	8278	9566	7965	8314	7586	7861	6966	9609.05	0.118495	0.319628	0.37073	0.710839	0.994182	9609.05	-1.39763	0.319423	-4.37547	1.21171e-05	0.000649651	9609.05	-1.98838	0.31945	-6.22437	4.83497e-10	5.7961e-08
non-protein coding lnc-ZNF213-3:1	lncRNA	532	491	162	84	33	35	333	561	577	48	22	17	1436	437	211	199	195	332	3439.06	1.85324	0.649844	2.85182	0.00434704	0.055456	3439.06	2.42524	0.655793	3.69817	0.000217159	0.00586328	3439.06	2.41833	0.655635	3.68852	0.00022556	0.00335457
hsa-miR-25-3p	miRNA	153	221	22	15	60	42	280	184	121	35	20	45	125	86	103	6	9	56	3456.17	0.203636	0.808805	0.251774	0.801215	1	3456.17	0.705583	0.808914	0.87226	0.383067	0.678404	3456.17	-0.370295	0.810762	-0.456724	0.647869	0.907246
tRNA-Leu (anticodon CAG) 1-1 (TRL-CAG1 1 to 7)	tRNA	2286	6135	1872	2295	3830	478	1063	1180	1506	616	860	808	8039	4349	5677	14262	4595	2604	4448.02	0.0726701	0.512109	0.141904	0.887156	1	4448.02	-0.985979	0.512724	-1.92302	0.0544774	0.22151	4448.02	0.903052	0.512321	1.76267	0.0779568	0.23768
RNA, Ro60-associated Y1 (RNY1)	Y_RNA	331	471	58	14	49	44	543	415	156	119	24	20	160	88	32	10	14	33	3183.98	1.35451	0.836262	1.61972	0.105292	0.383958	3183.98	0.928067	0.832987	1.11414	0.265217	0.570735	3183.98	-1.25544	0.83654	-1.50076	0.133418	0.339422
U2 spliceosomal RNA (ENSG00000278774.1)	snRNA	6117	11680	5214	3528	6123	541	2530	1789	1674	375	295	291	5335	1970	3571	3964	4446	3968	4232.18	0.790822	0.316342	2.4999	0.012423	0.110191	4232.18	0.853732	0.31957	2.6715	0.00755122	0.0673152	4232.18	1.40016	0.319332	4.38464	1.16176e-05	0.000330641
hsa-miR-191-5p	miRNA	102	291	73	16	25	19	194	131	79	17	42	14	146	66	46	11	52	16	3115.88	1.70117	0.641807	2.6506	0.00803489	0.0836474	3115.88	0.570161	0.63557	0.897086	0.369673	0.664456	3115.88	-0.328034	0.638083	-0.514092	0.607187	0.875696
microRNA hsa-mir-26b precursor	miRNA	201	181	90	9	20	29	218	118	77	40	57	27	288	295	162	15	13	9	3260.43	1.53374	0.678017	2.2621	0.0236911	0.167217	3260.43	-0.159668	0.669038	-0.238652	0.811375	1	3260.43	0.580596	0.666986	0.870477	0.38404	0.651764
Homo_sapiens piRNA piR-hsa-170656	piRNA	209	482	90	44	79	36	198	299	221	119	76	22	373	541	351	34	47	34	3380.8	1.13672	0.596468	1.90575	0.056683	0.278904	3380.8	-0.00266652	0.590857	-0.00451297	0.996399	1	3380.8	0.621921	0.58974	1.05457	0.291622	0.55467
12S ribosomal RNA	rRNA	304	173	40	63	94	45	607	353	169	23	109	14	159	276	79	10	115	11	2981.25	0.232118	0.905285	0.256403	0.79764	1	2981.25	0.97641	0.904194	1.07987	0.280201	0.584384	2981.25	-0.163081	0.905177	-0.180165	0.857023	1
microRNA hsa-mir-30c precursor (hsa-mir-30c-1)	miRNA	138	405	90	34	29	31	272	203	17	17	15	28	112	178	93	12	31	18	3213.04	1.35215	0.721692	1.87358	0.0609881	0.288254	3213.04	1.03531	0.730892	1.4165	0.15663	0.421082	3213.04	0.744408	0.731003	1.01834	0.308517	0.572773
5.8S ribosomal RNA (multiple genes)	rRNA	1165	1094	277	603	617	98	751	347	259	230	103	134	389	275	426	532	644	203	2904.68	0.299427	0.503979	0.594128	0.552427	0.890184	2904.68	-0.315202	0.50646	-0.622363	0.533703	0.802158	2904.68	-0.772319	0.506723	-1.52414	0.127473	0.330243
non-protein coding lnc-SPATA21-4:9	lncRNA	51	107	10	15	56	22	227	123	22	73	42	30	32	193	22	14	13	47	3073.31	-0.418922	0.922291	-0.454219	0.649671	0.955149	3073.31	-0.613187	0.909674	-0.674073	0.500265	0.774474	3073.31	-0.987574	0.910016	-1.08523	0.277821	0.541537
hsa-miR-29a-3p	miRNA	54	236	79	69	85	42	419	241	210	52	29	10	268	255	101	36	23	74	3091.36	-0.106448	0.650906	-0.163538	0.870095	1	3091.36	1.45031	0.655513	2.21248	0.0269333	0.14094	3091.36	0.797228	0.656146	1.21502	0.22436	0.478181
hsa-miR-93-5p	miRNA	118	271	31	12	47	42	296	247	212	67	27	24	71	185	100	36	69	45	3148.49	0.383337	0.739831	0.518141	0.60436	0.927596	3148.49	0.924748	0.736742	1.25519	0.209411	0.500267	3148.49	-0.249598	0.738484	-0.337987	0.735373	0.961872
tRNA-Met	tRNA	158	249	13	40	14	23	268	316	76	56	22	15	30	48	20	8	13	19	2978.14	0.945927	0.778458	1.21513	0.224317	0.565222	2978.14	0.954018	0.772951	1.23425	0.217108	0.510123	2978.14	-1.82218	0.7838	-2.3248	0.0200827	0.0920593
SSU rRNA	rRNA	9368	6882	4050	4505	5908	3357	7915	8162	4187	8661	8367	11602	8084	4235	5315	4654	8550	6476	8747.61	-0.473033	0.437531	-1.08114	0.279634	0.636682	8747.61	-2.34041	0.437404	-5.35069	8.76206e-08	9.67177e-06	8747.61	-2.77322	0.437422	-6.33992	2.29881e-10	3.24789e-08
Homo_sapiens piRNA piR-hsa-188799	piRNA	3603	7012	1562	3851	4954	816	1256	1233	1432	423	367	420	7411	2545	3470	3952	5046	3995	3781.87	-0.365505	0.300386	-1.21678	0.223686	0.564798	3781.87	-0.0188535	0.30314	-0.0621942	0.950408	1	3781.87	1.34119	0.302561	4.43279	9.30213e-06	0.000272587
tRF-LeuAAG/TAG	sRNA	4012	9675	1835	5015	7295	834	1160	1150	1631	558	422	769	15175	3491	7152	5862	6946	4871	4194.37	-0.406678	0.454241	-0.895291	0.370631	0.733476	4194.37	-0.502632	0.455602	-1.10323	0.269929	0.574614	4194.37	1.7193	0.455146	3.77746	0.000158435	0.00258996
hsa-miR-221-3p	miRNA	73	218	12	10	42	26	193	76	30	63	65	15	90	72	4	9	12	38	2860.83	0.360874	0.970787	0.371733	0.710091	0.994182	2860.83	-0.907159	0.963139	-0.941877	0.346255	0.644612	2860.83	-1.83499	0.96569	-1.90019	0.0574082	0.190526
mitochondrially encoded tRNA-Glu (GAA/G) (MT-TE)	tRNA	475	721	262	19	338	22	929	533	413	27	14	10	254	305	213	54	130	44	2717.39	1.54795	0.656468	2.35799	0.0183741	0.141968	2717.39	3.37395	0.679374	4.96626	6.82567e-07	6.33023e-05	2717.39	1.97718	0.680448	2.9057	0.00366434	0.0255357
non-protein coding lnc-PDGFB-1:1	lncRNA	3047	9896	3635	4781	9532	1286	312	697	1140	562	523	797	22788	7379	15641	5768	7817	7932	4690.56	-0.458186	0.537724	-0.852084	0.394168	0.757212	4690.56	-1.39241	0.539205	-2.58234	0.00981335	0.0782032	4690.56	2.48715	0.538446	4.61913	3.8536e-06	0.000145189
HSALNT0103063	tRNA	158	451	123	87	328	43	196	167	222	40	39	16	728	352	298	105	212	195	2800.63	0.028677	0.495318	0.0578961	0.953831	1	2800.63	0.909574	0.509606	1.78486	0.0742846	0.27231	2800.63	1.75946	0.507785	3.46496	0.000530305	0.00629996
RNA, 5S ribosomal 9 (RNA5S9)	rRNA	4365	6337	4317	9312	5580	587	3274	1437	964	754	869	564	4612	2882	3915	6806	8676	4286	4208.94	-0.31434	0.466556	-0.673746	0.500473	0.843935	4208.94	-0.535162	0.467581	-1.14453	0.252403	0.556977	4208.94	0.331515	0.467345	0.709359	0.478102	0.742417
hsa-miR-125a-5p	miRNA	418	621	128	12	15	25	593	268	248	30	10	33	152	111	77	16	12	25	2748.92	2.86054	0.681369	4.19823	2.69014e-05	0.00129783	2748.92	2.09591	0.678083	3.09094	0.00199523	0.0264561	2748.92	0.205268	0.681256	0.301308	0.76318	0.977426
small nucleolar RNA, C/D box 3B-1	snoRNA	7992	24790	13018	5390	5377	350	4766	2219	1220	635	627	470	6095	3170	3943	4339	5043	3474	4269.81	1.78661	0.483458	3.69548	0.00021947	0.00629147	4269.81	0.322432	0.484565	0.665405	0.505792	0.779679	4269.81	0.855383	0.484441	1.76571	0.0774446	0.23658
microRNA hsa-mir-101 precursor (hsa-mir-101-2)	miRNA	65	130	60	64	22	22	144	213	51	66	25	17	42	94	53	40	15	34	2691.91	0.300097	0.694479	0.432117	0.665656	0.962743	2691.91	0.064453	0.689401	0.0934913	0.925513	1	2691.91	-1.05051	0.69278	-1.51636	0.129428	0.333178
Y RNA	Y_RNA	2595	4132	521	382	1655	73	538	746	632	143	80	22	982	440	530	472	284	189	2654.22	1.27179	0.64278	1.97858	0.0478635	0.255186	2654.22	1.26012	0.648454	1.94327	0.051983	0.213917	2654.22	0.923047	0.648508	1.42334	0.154638	0.374615
HSALNT0103328	tRNA	610	1255	545	15	228	19	590	540	839	169	105	83	650	573	349	302	122	186	2486.84	2.79314	0.654368	4.26846	1.9683e-05	0.00101125	2486.84	0.807971	0.647997	1.24688	0.212443	0.50462	2486.84	0.144783	0.648258	0.223342	0.823269	1
U1 snRNA from (PDB 3CW1, chain V)	snRNA	3740	10884	2930	3839	4053	525	3067	1150	685	456	424	473	7432	3371	4093	4348	4159	4543	3458.57	0.474967	0.393361	1.20746	0.227256	0.568997	3458.57	-0.0779482	0.395181	-0.197247	0.843634	1	3458.57	1.36503	0.394757	3.45789	0.000544425	0.00640911
Homo_sapiens piRNA piR-hsa-149452	piRNA	571	1136	297	39	54	31	144	465	397	69	23	63	342	164	266	23	78	29	2553.34	2.86625	0.606305	4.7274	2.27409e-06	0.000183598	2553.34	1.05825	0.602259	1.75713	0.0788958	0.283075	2553.34	0.270941	0.603002	0.44932	0.653201	0.911164
P/E tRNA from (PDB 6Y57, chain B4)	tRNA	3867	10889	3046	5737	7894	1148	480	1040	1383	350	701	711	16535	5627	10497	6659	7506	7298	4119.22	-0.354344	0.504805	-0.701942	0.482715	0.834407	4119.22	-0.924091	0.506221	-1.82547	0.0679301	0.255467	4119.22	2.0695	0.505638	4.09286	4.26093e-05	0.000932381
hsa-miR-98-5p	miRNA	296	604	139	24	40	22	224	257	266	27	16	15	480	248	492	85	19	21	2495.93	2.44085	0.598864	4.0758	4.58557e-05	0.00195059	2495.93	1.98261	0.606388	3.26953	0.00107724	0.0178889	2495.93	2.35627	0.605598	3.89082	9.99074e-05	0.00182979
hsa-miR-31-5p	miRNA	43	93	5	10	12	18	53	104	51	81	15	10	155	40	12	3	14	87	2241.95	0.000627967	1.09008	0.000576073	0.99954	1	2241.95	-0.747577	1.07399	-0.696076	0.486381	0.761848	2241.95	-1.19324	1.0747	-1.1103	0.266871	0.529737
tRNA-Val (anticodon AAC) 3-1 (TRV-AAC3-1)	tRNA	1147	2941	367	368	916	11267	533	1005	1145	143	42	245	399	323	196	551	719	424	4052.48	-4.0172	1.08862	-3.69016	NA	NA	4052.48	1.00874	1.09088	0.924698	NA	NA	4052.48	-0.907798	1.09161	-0.831612	NA	NA
HSALNT0063492	lncRNA	2667	5347	1640	4280	6984	993	652	665	829	89	410	711	10982	2531	5206	5195	6786	5104	3315.15	-0.949014	0.560842	-1.69212	0.0906227	0.353553	3315.15	-0.906397	0.562683	-1.61085	0.107213	0.334751	3315.15	1.74892	0.561957	3.1122	0.001857	0.0156638
tRNA-Lys (anticodon CTT) 3-1 (TRK-CTT3-1)	tRNA	1663	2566	728	568	1242	658	1006	940	762	197	70	272	1640	683	569	780	1400	1292	2530.31	-0.217217	0.534117	-0.406684	0.68424	0.976574	2530.31	0.568582	0.53714	1.05854	0.289811	0.596363	2530.31	0.322314	0.53714	0.600056	0.548469	0.818771
hsa-miR-17-5p	miRNA	74	87	38	14	15	13	75	73	46	10	8	14	28	27	8	7	9	8	2090.51	1.24702	0.527612	2.36352	0.0181023	0.14097	2090.51	0.785501	0.540327	1.45375	0.146015	0.401168	2090.51	-1.03893	0.560486	-1.85362	0.0637938	0.204512
let-7b stem-loop (hsa-let-7b)	miRNA	2392	3894	1443	56	494	30	1116	1668	502	71	91	15	290	166	123	72	112	60	2205.7	3.36598	0.638736	5.26975	1.36613e-07	1.6377e-05	2205.7	2.33117	0.642708	3.6271	0.00028662	0.0069399	2205.7	-0.379423	0.645139	-0.588126	0.556448	0.827559
microRNA hsa-mir-27b precursor	miRNA	28	44	20	8	18	13	199	113	17	5	53	19	95	86	50	5	14	16	2007.61	0.0857424	0.8308	0.103205	0.917801	1	2007.61	0.0327756	0.802371	0.0408484	0.967417	1	2007.61	-0.489546	0.803365	-0.60937	0.542279	0.812905
hsa-miR-30a-5p	miRNA	100	126	35	8	19	21	143	126	110	13	21	6	132	58	98	9	50	28	2011.28	0.978371	0.699666	1.39834	0.162011	0.479726	2011.28	1.44625	0.70597	2.0486	0.0405011	0.183093	2011.28	0.74487	0.70745	1.0529	0.292389	0.555567
HSALNT0103139	tRNA	66	40	7	5	40	19	200	132	91	4	15	5	65	45	76	18	105	8	1829.04	-0.434812	0.863644	-0.503462	0.61464	0.931368	1829.04	2.24895	0.881279	2.55191	0.0107133	0.0817862	1829.04	0.889149	0.884769	1.00495	0.314921	0.578031
hsa-miR-320a-3p	miRNA	589	446	120	3	31	22	307	171	181	7	9	13	77	52	15	7	10	4	1848.6	2.96283	0.753832	3.93036	8.48205e-05	0.00301288	1848.6	2.69309	0.77823	3.46053	0.000539116	0.0109368	1848.6	0.236528	0.785871	0.300975	0.763433	0.977426
mitochondrial tRNAVal from (PDB 6ZSG, chain XB)	tRNA	2800	8304	3029	2467	3342	463	1685	837	990	247	279	352	5512	1595	3035	2675	3792	2791	2663.63	0.636341	0.402826	1.57969	0.114178	0.400788	2663.63	0.190996	0.405581	0.47092	0.637698	0.897034	2663.63	1.38264	0.4051	3.41309	0.000642299	0.00717778
microRNA hsa-mir-222 precursor	miRNA	100	413	112	9	28	18	75	94	79	31	8	11	146	226	42	5	6	7	1883	2.23234	0.752923	2.96489	0.00302789	0.0432431	1883	0.606802	0.758419	0.800087	0.42366	0.711255	1883	1.16261	0.756053	1.53774	0.124112	0.325671
RNA (75-MER) from (PDB 7LJ3, chain B)	tRNA	1662	1904	382	2870	1695	194	621	646	639	243	194	183	1697	697	688	1808	2287	1096	2226.43	-0.84644	0.480175	-1.76278	0.0779384	0.326961	2226.43	-0.1118	0.483257	-0.231347	0.817045	1	2226.43	0.200067	0.482896	0.414306	0.67865	0.92849
let-7a-1 stem-loop (hsa-let-7a-1)	miRNA	556	711	237	10	69	25	152	445	246	68	15	10	223	119	218	16	7	10	1914.8	2.81717	0.714241	3.94428	8.00388e-05	0.00290489	1914.8	1.49627	0.714291	2.09476	0.0361923	0.171196	1914.8	0.594931	0.715285	0.83174	0.405556	0.67496
tRNA-Val (anticodon TAC) 1-1 (TRV-TAC1-1, TRV-TAC1-2)	tRNA	1236	2830	129	1095	503	150	733	825	535	153	83	85	529	557	485	831	1111	450	1973.11	0.290993	0.56811	0.512212	0.608503	0.929357	1973.11	0.929155	0.572458	1.6231	0.104569	0.331738	1973.11	0.331231	0.572708	0.57836	0.563021	0.833262
SSU rRNA	rRNA	858	868	726	702	750	53672	1467	3933	2963	1479	1436	2633	1110	835	820	527	919	768	10678	-6.67462	1.18566	-5.62946	NA	NA	10678	-1.10927	1.18554	-0.935668	NA	NA	10678	-3.03316	1.18576	-2.55798	NA	NA
Homo_sapiens piRNA piR-hsa-353228	piRNA	3525	6652	786	2809	4177	552	600	1414	1829	278	115	305	4599	1729	3096	3963	4453	5398	2517.53	-0.214265	0.555894	-0.385441	0.699911	0.985705	2517.53	0.866094	0.558391	1.55105	0.120889	0.361223	2517.53	1.67288	0.55816	2.99713	0.00272534	0.0205361
hsa-miR-19b-3p	miRNA	28	50	16	13	69	12	93	96	8	10	14	10	47	138	25	3	9	8	1679.59	-0.712356	0.785811	-0.906524	0.364659	0.729317	1679.59	0.546946	0.794327	0.688565	0.491097	0.766038	1679.59	0.764359	0.792187	0.964872	0.334609	0.596671
hsa-miR-151a-5p	miRNA	37	21	67	4	11	12	92	38	36	7	12	6	199	101	68	3	6	5	1603.24	1.35374	0.810476	1.67031	0.094859	0.361524	1603.24	0.851116	0.81893	1.0393	0.298664	0.603275	1603.24	1.76309	0.814342	2.16505	0.0303838	0.121905
HSALNT0257580	lncRNA	26	149	1	6	13	9	142	204	141	11	28	7	66	6	107	3	8	9	1588.53	1.02692	1.00952	1.01723	0.309044	0.671747	1588.53	1.60181	0.985855	1.62479	0.104208	0.331035	1588.53	-0.177345	0.990013	-0.179134	0.857832	1
small nucleolar RNA, C/D box 78 (SNORD78)	snoRNA	138	321	195	10	14	13	82	102	172	11	18	9	148	102	103	5	78	9	1694.3	3.04885	0.833213	3.65915	0.000253054	0.00715059	1694.3	1.58072	0.833763	1.89589	0.0579748	0.230243	1694.3	1.15793	0.834186	1.3881	0.165107	0.392001
microRNA hsa-mir-30e precursor	miRNA	26	71	47	19	10	13	118	178	78	11	13	8	68	60	70	6	8	11	1745.34	0.819634	0.646381	1.26803	0.204786	0.54271	1745.34	1.71663	0.650379	2.63943	0.00830458	0.0709956	1745.34	0.62052	0.653998	0.94881	0.342717	0.607309
Y RNA (ENSG00000201412.1)	Y_RNA	522	1042	349	27	41	23	402	446	142	13	29	9	169	205	183	5	28	10	1662.36	3.31986	0.620952	5.3464	8.972e-08	1.14494e-05	1662.36	2.36035	0.632888	3.7295	0.000191864	0.00541402	1662.36	1.45549	0.633952	2.29591	0.0216813	0.0969953
Eukaryotic small subunit ribosomal RNA	rRNA	1947	840	107	387	2798	3664	726	584	682	1268	582	548	561	326	564	378	642	530	2404.67	-3.12007	0.942112	-3.31178	0.000927038	0.0191008	2404.67	-1.97681	0.942515	-2.09737	0.0359604	0.171051	2404.67	-2.73919	0.942753	-2.90552	0.00366639	0.0255357
bacterial SSU rRNA	rRNA	4315	4434	3279	3630	3052	442	5015	5824	2083	3173	4114	3259	4035	2971	3315	3388	3430	3302	3979.93	0.401136	0.368549	1.08842	0.27641	0.631339	3979.93	-1.59247	0.368103	-4.32615	1.51739e-05	0.0007593	3979.93	-2.06971	0.368144	-5.62201	1.88745e-08	1.52383e-06
microRNA hsa-mir-452 precursor	miRNA	63	90	18	13	10	12	83	138	71	7	6	6	69	74	3	5	4	5	1574.37	0.942494	0.794389	1.18644	0.235449	0.581059	1574.37	2.15038	0.821117	2.61885	0.00882265	0.0727723	1574.37	0.94929	0.825326	1.1502	0.250062	0.511237
hsa-miR-22-3p	miRNA	98	128	52	17	83	26	169	164	57	54	12	3	112	199	194	45	9	9	1493.44	0.22255	0.81193	0.2741	0.784008	1	1493.44	0.67004	0.816518	0.820606	0.411871	0.702021	1493.44	1.01298	0.815303	1.24245	0.214069	0.463523
HSALNT0239736	lncRNA	571	733	90	26	186	40	248	216	58	196	23	89	128	23	25	145	43	15	1356.45	1.48096	0.843551	1.75562	0.0791527	0.329956	1356.45	-1.10465	0.842136	-1.31173	0.189613	0.4722	1356.45	-2.98188	0.847757	-3.51737	0.000435841	0.00550244
hsa-miR-15b-5p	miRNA	28	41	5	11	9	24	136	52	13	9	62	8	183	163	22	18	7	4	1321.3	-1.13745	1.02849	-1.10594	0.268752	0.624299	1321.3	-0.725781	1.01094	-0.71793	0.472801	0.748904	1321.3	0.124585	1.00767	0.123637	0.901603	1
HSALNT0002264	tRNA	186	430	35	33	39	16	143	163	39	12	45	5	22	24	10	15	8	6	1474.28	1.71707	0.780736	2.1993	0.0278566	0.183668	1474.28	0.510024	0.783279	0.65114	0.514956	0.78596	1474.28	-2.19204	0.802399	-2.73186	0.00629788	0.0382581
tRNA(Gly) from (PDB 5E6M, chain C)	tRNA	1960	4392	795	3038	4579	896	653	382	602	200	322	443	6733	1578	3104	3426	5265	4218	2215.95	-1.07262	0.433542	-2.47408	0.013358	0.115684	2215.95	-0.983955	0.436546	-2.25395	0.024199	0.134743	2215.95	1.37744	0.435337	3.16407	0.0015558	0.0137998
hsa-miR-182-5p	miRNA	245	321	74	5	2	9	100	161	209	8	77	8	111	55	119	5	54	37	1462.71	3.63282	1.00286	3.62245	0.000291831	0.00801725	1462.71	0.610444	0.963305	0.633697	0.526278	0.796099	1462.71	-0.519721	0.965125	-0.538501	0.590231	0.861703
microRNA hsa-mir-181b precursor (hsa-mir-181b-2)	miRNA	108	81	10	5	5	12	19	35	4	7	7	5	53	67	4	2	2	3	1374.83	1.42693	0.966188	1.47687	0.139711	0.445007	1374.83	-0.310661	0.998274	-0.311198	0.75565	0.982319	1374.83	0.739171	0.986238	0.749486	0.453564	0.71887
microRNA hsa-mir-106b precursor	miRNA	36	27	2	5	44	10	105	88	25	8	11	4	10	7	6	1	53	3	1345.92	-0.832851	0.982267	-0.847886	0.396501	0.760088	1345.92	1.30757	0.987136	1.32461	0.185299	0.46652	1345.92	-2.05693	1.02812	-2.00066	0.0454287	0.160892
tRNA Gly GCC	tRNA	1244	2553	433	2446	3167	623	172	365	394	236	125	200	3842	922	1900	2248	2821	2345	1814.37	-1.3765	0.471244	-2.92099	0.00348919	0.0477621	1814.37	-0.908742	0.476177	-1.90841	0.0563381	0.227841	1814.37	1.42623	0.474329	3.00683	0.00263987	0.0199681
Homo sapians C/D snoRNA (SNORD44)	snoRNA	69	439	171	2	11	5	70	151	91	7	34	8	72	165	46	5	3	6	1371.04	4.31078	0.882371	4.88545	1.03191e-06	9.71958e-05	1371.04	0.8642	0.833918	1.03631	0.300056	0.604491	1371.04	0.593723	0.833988	0.711907	0.476522	0.742106
Homo_sapiens piRNA piR-hsa-171929	piRNA	131	91	35	10	32	8	14	107	68	8	22	4	39	113	47	5	45	6	1441.28	1.56634	0.909104	1.72295	0.084898	0.342102	1441.28	0.75221	0.911035	0.825665	0.408994	0.698978	1441.28	0.645778	0.910504	0.709254	0.478167	0.742417
tRNA-Glu	tRNA	1777	4722	1459	1135	1497	189	2294	1741	993	153	200	111	2224	670	934	863	1301	1173	1739.53	0.938824	0.437456	2.1461	0.0318653	0.200851	1739.53	1.56606	0.441183	3.54968	0.000385696	0.00871997	1739.53	0.879431	0.441365	1.99253	0.0463132	0.163293
hsa-miR-493-5p	miRNA	77	96	28	7	24	10	55	133	129	3	10	7	28	146	63	22	6	3	1331.88	1.25503	0.824907	1.52142	0.128156	0.42464	1331.88	2.28852	0.846541	2.70338	0.00686379	0.0619226	1331.88	1.71654	0.847474	2.02548	0.0428181	0.154692
non-protein coding lnc-OCM-3:4	lncRNA	25	208	47	8	98	19	164	152	82	2	5	7	21	191	186	3	8	8	1335.35	0.284009	0.881337	0.322248	0.747265	1	1335.35	2.96615	0.946159	3.13494	0.0017189	0.0248117	1335.35	2.98055	0.94567	3.15179	0.00162274	0.0142025
bacterial SSU rRNA	rRNA	2666	3846	1666	3778	2579	797	4710	4502	2607	3588	3131	2756	4247	1996	2787	4125	2027	2078	3416.91	-0.492301	0.344342	-1.42969	0.152807	0.465362	3416.91	-1.5094	0.343853	-4.38966	1.13525e-05	0.000647126	3416.91	-2.15053	0.343939	-6.25264	4.0356e-10	5.07987e-08
eukaryotic LSU rRNA	rRNA	3383	2087	876	1217	1890	1338	2473	4850	1589	10545	9935	3801	2275	888	1359	1146	2398	1924	5241.86	-0.746413	0.602666	-1.23852	0.215524	0.552568	5241.86	-3.2848	0.602207	-5.4546	4.90828e-08	6.14026e-06	5241.86	-4.53168	0.602415	-7.52253	5.37249e-14	2.36151e-11
hsa-miR-196a-5p	miRNA	162	354	5	6	7	10	5	148	194	3	6	8	344	6	45	4	48	24	1289.52	2.67164	1.25247	2.1331	0.0329165	0.205139	1289.52	2.78564	1.2688	2.19548	0.028129	0.143893	1289.52	2.15633	1.26943	1.69866	0.0893841	0.262303
hsa-miR-92b-3p	miRNA	662	913	173	3	6	11	98	272	366	7	4	30	341	19	28	57	63	26	1283.48	4.71943	1.00783	4.68279	2.82999e-06	0.000223908	1283.48	2.56808	0.993541	2.58478	0.00974422	0.0781412	1283.48	0.894279	0.995722	0.898122	0.369121	0.636401
hsa-miR-128-3p	miRNA	80	133	47	3	8	5	163	202	60	3	27	7	78	71	70	1	6	2	1252.47	3.07804	0.726221	4.23844	2.25081e-05	0.00109929	1252.47	1.58001	0.665217	2.37518	0.0175406	0.113127	1252.47	0.507151	0.668351	0.75881	0.447966	0.713428
hsa-miR-181b-5p	miRNA	36	75	47	5	8	11	56	36	65	3	8	2	27	36	95	6	5	3	1260.6	1.51236	0.790521	1.91312	0.055733	0.277333	1260.6	1.87054	0.839927	2.22703	0.0259456	0.139225	1260.6	1.62359	0.839939	1.93299	0.0532374	0.181558
hsa-miR-99b-5p	miRNA	142	204	199	15	7	11	206	127	39	30	4	23	110	58	64	3	19	3	1216.06	3.11212	0.786926	3.95478	7.66044e-05	0.00285404	1216.06	0.804188	0.772913	1.04046	0.298124	0.603275	1216.06	-0.00692381	0.774909	-0.008935	0.992871	1
tRNA Tyr 9PA	tRNA	870	1351	304	704	1150	257	216	630	420	107	84	48	747	270	700	606	865	979	1412.42	-0.568298	0.477617	-1.18986	0.234101	0.578814	1412.42	0.69895	0.485721	1.439	0.150152	0.408951	1412.42	0.764291	0.485399	1.57456	0.115357	0.311291
microRNA hsa-mir-92a precursor (hsa-mir-92a-1)	miRNA	170	263	22	5	4	24	84	131	63	5	7	1	65	98	4	23	9	4	1235.39	1.56371	1.08302	1.44385	0.148782	0.458754	1235.39	2.5955	1.13743	2.28191	0.0224949	0.129514	1235.39	1.7354	1.13925	1.52328	0.127689	0.330589
hsa-miR-106b-5p	miRNA	29	106	2	5	20	4	51	34	19	6	10	5	11	65	3	6	5	9	1197.29	1.15885	0.973173	1.19079	0.233734	0.578632	1197.29	0.415979	0.971377	0.428236	0.668479	0.925757	1197.29	0.113305	0.971839	0.116588	0.907187	1
Y RNA	Y_RNA	126	154	70	90	145	26	106	164	312	52	5	4	250	5	374	93	70	3	1237.16	-0.167815	1.08314	-0.154933	0.876874	1	1237.16	1.75182	1.09215	1.60401	0.108712	0.337821	1237.16	1.32677	1.09234	1.2146	0.224517	0.478181
bacterial LSU rRNA	rRNA	2441	2681	2044	3718	2842	414	3731	4416	2477	2633	3400	2178	2088	1709	2435	2385	3720	2129	3094.76	-0.296029	0.396635	-0.746351	0.455455	0.813012	3094.76	-1.45463	0.396157	-3.67186	0.000240789	0.00631944	3094.76	-2.41651	0.396324	-6.0973	1.07873e-09	1.15952e-07
tRNA-Gly (anticodon CCC) 1-1 (TRG-CCC1-1, TRG-CCC1-2)	tRNA	1033	1350	139	34	33	12	422	799	195	2	32	22	374	261	152	37	29	18	1315.38	3.97256	0.699638	5.67802	1.36263e-08	2.56693e-06	1315.38	2.73373	0.700346	3.9034	9.48525e-05	0.00312264	1315.38	1.70982	0.701168	2.43854	0.0147468	0.073014
selenocysteine tRNA from (PDB 4RQF, chain C)	tRNA	11560	7933	1533	1174	1119	255	6971	3367	7117	47	39	199	3651	1337	1665	1168	1189	1151	2067.28	2.26478	0.601477	3.76536	0.000166307	0.00506085	2067.28	4.23429	0.606433	6.98229	2.90407e-12	7.78498e-10	2067.28	2.41608	0.606622	3.98284	6.80953e-05	0.00138858
tRNA-Phe	tRNA	203	821	155	898	1126	452	133	303	222	103	121	21	912	410	780	863	1171	971	1381.77	-2.16836	0.584728	-3.70832	0.000208639	0.00606893	1381.77	-0.300601	0.591607	-0.508109	0.611377	0.873606	1381.77	1.01578	0.589867	1.72205	0.0850604	0.253018
tRNA-Cys	tRNA	3676	7672	1933	244	307	114	3347	8827	9810	42	49	73	5106	4567	2114	249	559	215	2165.4	3.3373	0.567109	5.88476	3.98628e-09	8.76097e-07	2165.4	5.42401	0.574374	9.44335	3.61037e-21	3.38743e-18	2165.4	4.14763	0.574453	7.22013	5.19374e-13	1.4676e-10
tRNA-Lys (anticodon TTT) 5-1 (TRK-TTT5-1)	tRNA	1629	4263	715	1034	927	133	2097	2396	3663	223	109	201	2067	907	1220	1024	1054	1026	1661.68	0.952831	0.44501	2.14115	0.0322621	0.202265	1661.68	2.30542	0.447293	5.15416	2.54767e-07	2.58416e-05	1661.68	0.90072	0.447623	2.01223	0.0441957	0.157998
hsa-miR-107	miRNA	32	11	0	9	11	7	13	32	4	35	10	6	8	95	6	4	8	7	1117.04	-0.541931	1.1309	-0.479205	0.631793	0.946374	1117.04	-1.90728	1.10433	-1.72709	0.0841512	0.29426	1117.04	-0.58958	1.09012	-0.540842	0.588617	0.86154
tRNA-Thr (anticodon CGT) 4-1 (TRT-CGT4-1)	tRNA	2088	5261	1438	3375	5227	306	479	629	857	327	441	315	6910	2422	4439	3105	4578	3509	1970.08	-0.451317	0.506665	-0.89076	0.373058	0.735702	1970.08	-0.81261	0.508778	-1.59718	0.110225	0.339635	1970.08	1.54019	0.507956	3.03213	0.00242835	0.0188148
tRNA-Gly (anticodon TCC) 3-1 (TRG-TCC3-1)	tRNA	1272	2338	454	1235	1727	192	863	678	924	102	80	109	1808	785	800	1251	1378	1041	1402.03	-0.263913	0.336056	-0.785323	0.432264	0.794627	1402.03	1.37123	0.3451	3.97342	7.08475e-05	0.0025084	1402.03	1.43945	0.344865	4.17394	2.9938e-05	0.000717556
eukaryotic LSU rRNA	ncRNA	323	361	118	517	283	42586	447	886	834	571	793	183	188	409	269	165	227	362	7646.11	-8.18762	1.26418	-6.47664	NA	NA	7646.11	-1.21562	1.26381	-0.961875	NA	NA	7646.11	-2.75003	1.26433	-2.17509	NA	NA
bacterial LSU rRNA	rRNA	2292	2666	2860	2622	2452	405	3364	3641	2243	2521	2775	1729	2062	2046	2226	2004	2786	2565	2817.06	0.239187	0.436934	0.547421	0.584089	0.914767	2817.06	-1.41877	0.436497	-3.25037	0.00115257	0.018889	2817.06	-2.14192	0.436603	-4.90588	9.30096e-07	4.38031e-05
hsa-miR-155-5p	miRNA	73	110	11	37	5	12	54	48	32	3	8	3	99	1	99	2	10	35	1147.33	0.551033	1.04939	0.525096	0.599516	0.925356	1147.33	1.40764	1.09714	1.28301	0.199489	0.485946	1147.33	1.62782	1.09509	1.48647	0.137154	0.344764
microRNA hsa-mir-320a precursor	miRNA	338	456	96	5	37	4	211	79	69	54	3	6	101	4	45	7	8	2	1133.33	3.61946	0.916152	3.95072	7.79162e-05	0.00285404	1133.33	0.708504	0.897505	0.789415	0.42987	0.716844	1133.33	-0.908648	0.903149	-1.00609	0.314372	0.577959
Bacterial small subunit ribosomal RNA	rRNA	162	115	22	2	70	17	247	131	32	38	30	78	57	178	24	45	25	6	1121.54	0.76754	0.966533	0.794117	0.427127	0.789586	1121.54	-0.485607	0.956047	-0.507932	0.611501	0.873606	1121.54	-1.00741	0.956706	-1.053	0.292341	0.555567
bacterial SSU rRNA	rRNA	2187	3155	2012	2475	2132	503	3035	3927	1857	2537	3615	2140	1966	2285	2223	2749	2341	2399	2956.21	0.00814326	0.411507	0.0197889	0.984212	1	2956.21	-1.75647	0.410948	-4.27419	1.9183e-05	0.000899921	2956.21	-2.3414	0.411029	-5.69645	1.22329e-08	1.02965e-06
Homo_sapiens piRNA piR-hsa-808172	piRNA	738	1511	436	1913	2009	556	228	383	276	262	194	264	3246	1066	1465	1871	2765	2748	1596.94	-1.5435	0.348861	-4.42439	9.6716e-06	0.00057971	1596.94	-1.43659	0.353978	-4.05842	4.94055e-05	0.00199975	1596.94	0.872327	0.351215	2.48374	0.0130011	0.0667088
bacterial SSU rRNA	rRNA	2564	2411	2472	2884	2361	486	3729	4086	2765	1927	2453	1965	2134	2351	1816	1703	2795	1945	2711.78	0.0192053	0.405614	0.0473488	0.962235	1	2711.78	-1.06783	0.405179	-2.63545	0.00840251	0.0711842	2711.78	-1.99804	0.405331	-4.9294	8.24821e-07	4.07874e-05
HSALNT0279502	lncRNA	40	132	74	34	121	13	296	124	101	5	51	1	112	56	31	0	3	23	1072.63	0.178001	1.06987	0.166376	0.867861	1	1072.63	1.22547	1.07363	1.14142	0.253695	0.557803	1072.63	-0.38661	1.07686	-0.359015	0.719584	0.952143
tRNA Gln NUG	tRNA	829	1215	308	1451	1949	1249	150	337	311	155	47	122	2644	466	1544	1365	1539	2173	1486.45	-2.25162	0.624907	-3.60312	0.000314414	0.00834781	1486.45	-0.345052	0.630852	-0.546962	0.584405	0.849447	1486.45	1.7057	0.629272	2.71059	0.00671644	0.0399553
microRNA hsa-mir-4521 precursor	miRNA	68	74	6	4	28	7	179	71	7	3	4	36	31	3	6	2	4	5	1027.39	0.891643	1.02468	0.87017	0.384208	0.746526	1027.39	0.535805	1.00875	0.531158	0.595309	0.8603	1027.39	-2.37362	1.03457	-2.29432	0.0217722	0.0971037
mitochondrially encoded tRNA-Phe (UUU/C) (MT-TF)	tRNA	51	54	2	2	29	4	98	17	310	16	5	1	98	36	64	5	40	44	960.339	0.75509	1.1218	0.673108	0.500878	0.844259	960.339	2.84087	1.11439	2.54927	0.010795	0.0820115	960.339	1.11036	1.11768	0.993451	0.32049	0.583729
hsa-miR-378a-3p	miRNA	59	29	3	3	5	6	30	21	2	4	5	4	4	1	19	3	1	3	972.033	1.28519	1.00081	1.28414	0.199092	0.536137	972.033	0.0360155	1.02147	0.0352586	0.971874	1	972.033	-1.13074	1.04141	-1.08577	0.277579	0.54147
U2 snRNA	snRNA	2510	5703	1514	2288	2321	381	543	474	378	61	252	114	1924	1397	1144	1672	1894	2134	1487.12	0.314899	0.443983	0.709259	0.478164	0.831723	1487.12	-0.135406	0.44989	-0.300975	0.763434	0.985949	1487.12	1.30114	0.448705	2.89977	0.00373442	0.0259637
tRNA-Cys (anticodon GCA) 5-1 (TRC-GCA5-1)	tRNA	1224	2044	872	749	497	71	2825	1914	1828	53	58	83	3424	2098	704	606	624	361	1327.48	1.18303	0.468725	2.52393	0.011605	0.105056	1327.48	3.28028	0.476818	6.87952	6.00528e-12	1.40861e-09	1327.48	2.91709	0.476847	6.11745	9.50866e-10	1.07475e-07
tRNA-Gln (anticodon CTG) 3-1 (TRQ-CTG3-1, TRQ-CTG3-2)	tRNA	289	565	247	553	498	119	385	101	131	93	117	32	467	287	509	476	340	621	1123.79	-0.712891	0.501792	-1.42069	0.155406	0.470381	1123.79	-0.540056	0.508977	-1.06106	0.288661	0.595331	1123.79	0.335538	0.507007	0.6618	0.508099	0.774511
microRNA hsa-mir-181a precursor (hsa-mir-181a-1)	miRNA	55	110	4	15	3	8	66	58	26	3	4	8	51	0	4	4	15	4	974.452	1.17545	1.04277	1.12723	0.259644	0.614693	974.452	1.44143	1.06847	1.34906	0.177319	0.455122	974.452	-0.505681	1.0843	-0.466368	0.640952	0.902672
hsa-miR-30d-5p	miRNA	59	121	8	3	49	4	129	31	9	10	6	3	14	83	16	2	12	1	1000.9	1.00798	1.02659	0.981869	0.326165	0.690656	1000.9	1.14437	1.04873	1.0912	0.275187	0.577815	1000.9	0.799279	1.04924	0.761769	0.446198	0.711398
hsa-miR-423-3p	miRNA	137	376	54	4	57	10	108	87	178	55	2	8	36	3	46	0	9	11	977.321	2.08053	1.0748	1.93574	0.052899	0.269932	977.321	0.96886	1.07034	0.905192	0.365363	0.661142	977.321	-1.64679	1.0804	-1.52424	0.127449	0.330243
bacterial LSU rRNA	rRNA	2203	3072	1158	7812	1535	314	2831	3016	1599	2118	2482	1073	1728	1610	1371	1336	2198	1439	2368.07	-1.05485	0.591648	-1.7829	0.0746031	0.32107	2368.07	-1.44903	0.591547	-2.44956	0.0143031	0.0984945	2368.07	-2.27609	0.591672	-3.84688	0.000119634	0.00211281
RNA, U5B small nuclear 1 (RNU5B-1)	snRNA	637	915	52	14	37	7	98	240	36	5	9	1	26	11	6	13	4	3	934.89	3.84739	0.799984	4.80934	1.51432e-06	0.000133125	934.89	2.7242	0.853746	3.19088	0.00141842	0.0219972	934.89	-0.626446	0.880708	-0.711299	0.476899	0.742106
hsa-miR-423-5p	miRNA	590	659	338	7	5	13	563	179	315	5	2	44	180	74	109	4	2	22	1004.71	4.46926	1.00168	4.46178	8.12835e-06	0.000502434	1004.71	2.57464	0.989614	2.60166	0.0092773	0.0749134	1004.71	0.731525	0.991711	0.737639	0.460734	0.72761
Homo_sapiens piRNA piR-hsa-182366	piRNA	78	107	47	2	21	10	177	67	34	57	6	8	60	14	7	3	24	15	983.998	1.74037	0.927674	1.87606	0.060647	0.287673	983.998	0.0961407	0.906488	0.106058	0.915536	1	983.998	-1.95606	0.918282	-2.13013	0.0331609	0.129757
piR-34536	piRNA	3	355	3	8	2	13	94	36	4	12	6	9	21	1	15	53	1	22	975.434	1.69776	1.36907	1.24008	NA	NA	975.434	0.296654	1.37681	0.215465	NA	NA	975.434	-1.71344	1.39324	-1.22982	NA	NA
tRNA-His	tRNA	1904	1939	252	473	211	27	394	1641	290	99	64	29	732	308	202	294	232	126	1147.28	1.88814	0.78555	2.40359	0.0162351	0.131881	1147.28	1.75753	0.789301	2.22669	0.0259679	0.139225	1147.28	0.581098	0.789858	0.735699	0.461914	0.729182
hsa-miR-30b-5p	miRNA	4	18	26	2	2	10	18	23	1	3	4	4	3	26	5	0	5	7	921.838	0.34859	1.23428	0.282424	0.777618	1	921.838	-0.0491936	1.27893	-0.0384646	0.969317	1	921.838	-0.162961	1.27698	-0.127614	0.898455	1
tRNA-Ser (anticodon GCT) 6-1 (TRS-GCT6-1)	tRNA	2183	4528	1240	2262	3742	356	669	371	851	263	169	66	4949	1186	3066	1995	2881	2445	1494.97	-0.203022	0.529904	-0.383129	0.701624	0.986749	1494.97	0.277005	0.533994	0.518743	0.60394	0.866169	1494.97	2.07882	0.533251	3.89839	9.68339e-05	0.00178174
Y RNA (ENSG00000206850.1)	Y_RNA	74	146	52	4	19	3	70	54	2	17	7	4	47	11	10	6	5	5	925.715	2.75433	0.793738	3.47008	0.000520306	0.012037	925.715	0.196561	0.778967	0.252335	0.800782	0.997148	925.715	-0.883756	0.788809	-1.12037	0.262557	0.524583
HSALNT0279501	lncRNA	31	124	9	3	28	3	129	39	6	5	4	4	6	1	14	1	29	3	903.087	1.42449	1.04684	1.36076	0.173591	0.497111	903.087	1.70988	1.07486	1.5908	0.111655	0.342544	903.087	-1.35503	1.11516	-1.2151	0.224329	0.478181
tRNA-Glu (TTC) (tRNA-Glu-TTC-8-1, tRX-Glu-NNN-2-1)	tRNA	598	565	112	491	415	69	499	376	291	29	78	41	513	159	334	457	296	372	954.433	-0.292159	0.485396	-0.601899	0.547241	0.886871	954.433	1.12724	0.495479	2.27505	0.0229031	0.130753	954.433	0.607135	0.495876	1.22437	0.220813	0.473205
eukaryotic LSU rRNA	rRNA	741	495	192	410	400	29522	828	1049	672	904	1030	557	483	140	618	369	544	191	5659.07	-6.80525	1.18704	-5.73297	NA	NA	5659.07	-1.76171	1.18699	-1.48418	NA	NA	5659.07	-3.09619	1.18739	-2.60755	NA	NA
hsa-miR-7-5p	miRNA	40	70	1	3	76	13	55	79	216	105	9	7	170	67	119	17	8	4	977.454	-0.760564	1.08415	-0.701528	0.482974	0.834407	977.454	0.0862849	1.06632	0.0809186	0.935507	1	977.454	-0.453353	1.06686	-0.42494	0.67088	0.925814
tRNA-Asp (anticodon GTC) 1-1 (TRD-GTC1-1)	tRNA	743	1442	220	473	387	55	526	801	374	105	10	13	412	360	293	357	380	217	1050.95	0.691463	0.655014	1.05565	0.29113	0.652157	1050.95	1.99513	0.665086	2.99981	0.00270146	0.0332413	1050.95	1.12657	0.665609	1.69255	0.0905418	0.264733
microRNA hsa-mir-182 precursor	miRNA	109	201	20	8	4	10	9	80	71	3	66	1	86	33	20	4	1	4	927.482	2.17049	1.16027	1.87067	0.061391	0.289467	927.482	-0.527674	1.13905	-0.463257	0.64318	0.903389	927.482	-1.25236	1.14112	-1.09748	0.272431	0.536665
Y RNA (ENSG00000201178.1)	Y_RNA	231	663	92	6	38	7	85	215	73	5	3	15	88	41	3	2	6	3	947.251	3.36373	0.848808	3.96289	7.40474e-05	0.00278982	947.251	2.2065	0.869273	2.53833	0.0111384	0.0837115	947.251	0.382412	0.875954	0.436567	0.662425	0.918091
hsa-miR-487b-3p	miRNA	28	124	5	4	2	7	108	65	33	20	5	4	13	1	87	2	10	5	891.274	1.67493	1.13849	1.47119	0.14124	0.44807	891.274	0.981427	1.11204	0.882549	0.37748	0.672051	891.274	-0.148162	1.1163	-0.132726	0.89441	1
hsa-miR-186-5p	miRNA	3	32	3	2	48	7	115	73	25	2	41	3	101	39	1	4	3	10	860.779	-1.51877	1.21099	-1.25416	0.209785	0.547258	860.779	0.188608	1.17686	0.160264	0.872673	1	860.779	-0.65269	1.17928	-0.553465	0.579945	0.852252
non-protein coding lnc-CSAG3-1:1	lncRNA	4	10	1	21	14	11	8	25	33	5	2	3	68	67	6	1	4	54	823.099	-2.87934	1.15141	-2.5007	0.0123947	0.110188	823.099	1.13784	1.15525	0.984934	0.324657	0.630335	823.099	1.83346	1.14929	1.5953	0.110645	0.304813
5.8S ribosomal RNA from (PDB 6XA1, chain L8)	rRNA	686	1633	387	1259	1493	190	725	339	239	274	183	153	2111	366	1155	935	892	1327	1100.64	-0.738214	0.463341	-1.59324	0.111106	0.394375	1100.64	-0.778443	0.46654	-1.66855	0.0952076	0.31935	1100.64	0.409509	0.465346	0.880011	0.378853	0.646409
Homo_sapiens piRNA piR-hsa-92528	piRNA	238	382	9	1	89	23	136	59	4	1	1	87	63	0	68	1	71	33	759.874	1.23057	1.61721	0.760924	NA	NA	759.874	-0.886959	1.61932	-0.547736	NA	NA	759.874	-1.61198	1.62088	-0.994506	NA	NA
hsa-miR-181a-5p	miRNA	8	89	61	40	65	4	57	20	25	3	3	1	19	1	21	73	0	8	824.856	0.378627	1.12415	0.33681	0.73626	1	824.856	2.02232	1.23846	1.63294	0.102483	0.329064	824.856	0.410885	1.25226	0.328115	0.742825	0.965984
hsa-miR-361-5p	miRNA	62	23	1	5	5	3	34	13	0	3	27	1	9	9	2	1	22	3	823.087	1.60697	1.29609	1.23987	0.215025	0.552305	823.087	-1.52952	1.25777	-1.21605	0.223965	0.518532	823.087	-2.72028	1.27767	-2.1291	0.0332461	0.129962
hsa-miR-484	miRNA	83	54	2	4	5	1	24	42	8	4	2	3	107	40	1	5	5	5	829.844	2.9545	1.05574	2.7985	0.00513412	0.062687	829.844	1.16119	1.04522	1.11096	0.266587	0.571387	829.844	1.87054	1.038	1.80206	0.0715365	0.222308
hsa-miR-369-3p	miRNA	44	41	7	4	6	6	6	39	3	3	6	5	30	23	29	3	8	3	855.627	1.2811	0.834117	1.53588	0.124568	0.419398	855.627	-0.118759	0.857858	-0.138436	0.889896	1	855.627	0.513647	0.845273	0.60767	0.543407	0.814287
transfer-messenger RNA Esche_coli_K12	tmRNA	1657	2032	1372	2076	1765	334	2130	2934	1240	1955	1761	1421	2011	2066	2216	1474	2349	1588	2069.91	-0.16361	0.37192	-0.439907	0.660005	0.957104	2069.91	-1.54019	0.371221	-4.14899	3.3394e-05	0.00142418	2069.91	-1.68739	0.371189	-4.54589	5.47025e-06	0.000181851
non-protein coding ATP2A1-AS1:12	lncRNA	281	679	191	279	900	225	240	334	257	43	74	77	1120	293	539	347	663	773	966.811	-1.17487	0.495867	-2.36932	0.0178207	0.139878	966.811	0.329416	0.504619	0.652802	0.513884	0.785619	966.811	1.15483	0.50331	2.29448	0.0217631	0.0971037
SSU rRNA	rRNA	162	61	47	118	110	32831	194	743	567	203	540	450	178	45	138	108	60	67	5830.53	-9.25317	1.35719	-6.8179	NA	NA	5830.53	-1.37636	1.35512	-1.01568	NA	NA	5830.53	-3.88623	1.35697	-2.8639	NA	NA
HSALNT0186376	lncRNA	936	609	318	438	2331	5998	571	610	546	878	464	640	484	448	317	362	399	565	2055.13	-4.18295	0.895223	-4.67252	2.97526e-06	0.000230787	2055.13	-1.92926	0.895692	-2.15393	0.0312457	0.15473	2055.13	-2.64701	0.895955	-2.95441	0.00313271	0.0226677
hsa-miR-30c-5p	miRNA	27	56	17	4	75	3	94	16	10	2	6	12	51	28	5	11	0	3	828.549	-0.0727787	1.01735	-0.0715378	0.94297	1	828.549	0.558542	1.04102	0.536533	0.59159	0.857234	828.549	-0.0593521	1.04396	-0.0568531	0.954662	1
hsa-miR-127-3p	miRNA	46	92	2	1	3	3	66	72	33	4	4	1	7	45	15	0	2	0	782.661	2.90307	1.06566	2.72421	0.00644558	0.0724395	782.661	2.40018	1.03938	2.30925	0.02093	0.124221	782.661	1.08821	1.04623	1.04012	0.298285	0.561377
microRNA hsa-mir-183 precursor	miRNA	5	7	70	6	3	8	20	85	53	6	6	7	113	1	53	0	1	3	853.771	1.56531	1.26319	1.23917	0.215282	0.552305	853.771	1.34858	1.26465	1.06636	0.286259	0.59257	853.771	0.874721	1.26552	0.691194	0.489443	0.753987
SSU rRNA	rRNA	22	98	159	113	152	34266	48	275	202	159	180	50	194	60	77	27	29	21	5886.91	-8.85394	1.41331	-6.26469	NA	NA	5886.91	-1.2407	1.4143	-0.877253	NA	NA	5886.91	-2.39309	1.41546	-1.69068	NA	NA
microRNA hsa-mir-16 precursor (hsa-mir-16-2)	miRNA	84	6	2	2	6	3	59	46	34	35	5	5	77	41	3	1	3	5	854.798	2.04718	1.15348	1.77478	0.0759338	0.323701	854.798	-0.122282	1.07673	-0.113568	0.90958	1	854.798	-0.624072	1.07816	-0.578832	0.562702	0.833262
LHRI_LNC1146.1	lncRNA	402	1147	579	3	6	5	495	97	257	83	4	52	191	152	334	93	2	15	871.921	6.17793	1.06989	5.77434	7.72557e-09	1.52812e-06	871.921	0.865431	1.0078	0.858728	0.39049	0.684498	871.921	0.346247	1.00807	0.343475	0.731241	0.959593
bacterial SSU rRNA	rRNA	791	7021	461	14171	927	244	1266	1260	611	1883	771	834	682	610	426	1864	687	415	1744.46	-1.6849	0.903709	-1.86443	NA	NA	1744.46	-1.97007	0.904087	-2.17907	NA	NA	1744.46	-2.99473	0.90437	-3.31139	NA	NA
hsa-miR-183-5p	miRNA	51	36	46	18	6	1	88	37	143	4	8	7	111	2	43	2	3	1	815.874	2.12338	0.93396	2.27353	0.0229944	0.163903	815.874	2.18542	0.921641	2.37122	0.0177294	0.113127	815.874	0.74836	0.926566	0.80767	0.419281	0.687961
hsa-miR-379-5p	miRNA	32	109	9	63	5	8	61	98	15	2	7	4	283	68	300	3	2	66	817.309	-0.0723519	1.084	-0.0667452	0.946785	1	817.309	1.78769	1.13375	1.5768	0.114842	0.350185	817.309	3.50442	1.1293	3.10317	0.00191459	0.0160809
hsa-miR-10a-5p	miRNA	13	84	28	33	13	7	135	58	29	54	8	5	100	109	121	4	6	3	840.201	0.429757	0.777652	0.552635	0.580513	0.912944	840.201	-0.136607	0.7588	-0.180031	0.857128	1	840.201	0.394402	0.755864	0.521789	0.601817	0.871445
hsa-miR-654-3p	miRNA	1	21	4	2	6	3	117	18	1	27	7	22	8	3	1	2	2	4	759.007	0.13204	1.12044	0.117847	0.906189	1	759.007	-0.767288	1.00141	-0.766205	0.443555	0.730114	759.007	-4.32778	1.08349	-3.99428	6.48898e-05	0.001344
hsa-miR-5100	miRNA	1369	2967	720	2760	3204	444	224	228	175	110	159	168	3846	1424	1882	3309	3725	3063	1323.32	-0.973698	0.321073	-3.03263	0.00242429	0.0371724	1323.32	-1.27795	0.331855	-3.85093	0.000117668	0.00377444	1323.32	1.89569	0.327165	5.7943	6.86072e-09	6.16841e-07
U2 spliceosomal RNA	snRNA	1860	2970	885	737	862	87	289	391	217	63	27	164	1331	555	680	1194	843	598	974.487	1.24869	0.497136	2.51176	0.012013	0.108008	974.487	0.0292985	0.505091	0.0580063	0.953744	1	974.487	1.23985	0.503567	2.46213	0.0138114	0.0695227
hsa-miR-101-3p	miRNA	2	21	6	11	2	3	84	59	4	7	4	1	30	1	3	1	2	2	791.872	-0.118246	1.09332	-0.108153	0.913875	1	791.872	1.62809	1.07219	1.51847	0.128896	0.375178	791.872	-0.799775	1.09974	-0.72724	0.467079	0.734932
hsa-miR-409-3p	miRNA	74	113	48	5	6	3	13	43	66	9	1	3	59	12	96	40	30	22	748.539	3.27537	0.82563	3.96712	7.27472e-05	0.00276719	748.539	1.68879	0.827197	2.04158	0.0411929	0.184263	748.539	1.64801	0.825985	1.99521	0.0460205	0.162617
non-protein coding lnc-TRIM55-1:14	lncRNA	33	76	35	2	120	4	63	98	98	0	3	5	297	54	26	36	1	55	754.202	-0.00210969	1.13751	-0.00185465	0.99852	1	754.202	3.28872	1.22712	2.68003	0.00736161	0.0657812	754.202	3.25937	1.22668	2.65707	0.0078823	0.0452574
hsa-miR-148b-3p	miRNA	18	15	3	2	1	7	180	71	6	5	5	2	67	69	76	5	2	6	767.438	0.111487	1.02464	0.108806	0.913357	1	767.438	2.38052	1.00861	2.3602	0.0182652	0.114859	767.438	2.16016	1.00852	2.1419	0.0322013	0.127134
Y RNA	Y_RNA	202	414	167	1	4	11	47	124	69	5	6	2	40	24	50	0	1	4	785.744	3.92958	0.909621	4.32002	1.56012e-05	0.000848884	785.744	2.45116	0.950105	2.57988	0.00988339	0.0782032	785.744	1.09256	0.955414	1.14354	0.252814	0.512961
tRNA-Lys (anticodon TTT) 4-1 (TRK-TTT4-1)	tRNA	219	217	70	262	267	44	119	186	63	26	60	154	514	118	158	269	90	260	825.696	-0.790473	0.610075	-1.2957	0.19508	0.530402	825.696	-1.25432	0.612976	-2.04628	0.0407285	0.183093	825.696	-0.494216	0.610476	-0.809559	0.418194	0.687511
Homo_sapiens piRNA piR-hsa-155401	piRNA	27	78	2	1	3	6	56	13	36	3	1	7	35	33	3	4	0	2	750.85	1.5195	1.12286	1.35324	0.17598	0.499935	750.85	1.49594	1.13352	1.31973	0.186925	0.469045	750.85	0.685466	1.13778	0.602459	0.546869	0.817307
HSALNT0230189	lncRNA	433	486	359	401	1489	8392	659	620	272	671	766	874	670	383	369	369	648	730	2360.04	-5.02256	0.990283	-5.07184	3.93979e-07	4.10153e-05	2360.04	-2.45222	0.99055	-2.47561	0.0133007	0.0940068	2360.04	-2.77637	0.990592	-2.80274	0.00506709	0.0324826
Homo_sapiens piRNA piR-hsa-24016	piRNA	923	2322	563	1956	2511	468	266	428	569	167	231	154	4585	1337	2530	1839	2360	2392	1239.07	-1.10337	0.456424	-2.41741	0.0156313	0.128828	1239.07	-0.46554	0.460662	-1.01059	0.312213	0.617028	1239.07	1.78201	0.459285	3.87996	0.000104474	0.00189587
non-protein coding lnc-NOM1-6:8	lncRNA	1	2	1	72	8	6	4	22	0	1	3	2	4	2	3	2	42	4	735.002	-5.04977	1.28703	-3.92359	8.72376e-05	0.00305409	735.002	0.167295	1.22423	0.136653	0.891305	1	735.002	-1.50504	1.28438	-1.1718	0.241276	0.501306
Bacterial small subunit ribosomal RNA	rRNA	137	55	38	4	3	10	29	61	37	19	2	3	5	6	7	1	1	14	681.592	2.18591	1.03139	2.11939	0.0340578	0.208242	681.592	0.718811	1.03463	0.694754	0.487209	0.762509	681.592	-2.32545	1.08072	-2.15176	0.0314166	0.125071
hsa-miR-30a-3p	miRNA	94	49	8	1	17	4	25	28	90	0	30	2	96	49	44	1	1	2	710.029	1.86697	1.14121	1.63595	0.10185	0.377684	710.029	0.533023	1.11062	0.479932	0.631276	0.89201	710.029	0.380491	1.11027	0.342701	0.731823	0.959593
hsa-miR-4454	miRNA	239	462	90	455	807	441	115	71	118	17	11	45	465	211	637	718	1007	589	834.79	-2.39098	0.598044	-3.998	6.38794e-05	0.00260523	834.79	0.347378	0.623026	0.557566	0.577141	0.842478	834.79	2.12263	0.618954	3.42938	0.000604969	0.00691533
5S rRNA	rRNA	3843	3414	743	3523	655	70	1546	1837	415	315	181	101	1215	675	395	2025	1292	481	1100.26	0.404421	0.785355	0.514953	0.606586	0.929154	1100.26	0.776565	0.787192	0.9865	0.323888	0.629764	1100.26	-0.127755	0.78742	-0.162246	0.871112	1
microRNA hsa-mir-186 precursor	miRNA	46	75	12	3	2	6	17	19	75	3	19	2	59	22	2	1	1	1	726.875	1.92958	1.11018	1.73807	0.0821976	0.335923	726.875	0.638728	1.07787	0.592584	0.55346	0.819059	726.875	-0.453383	1.08374	-0.418351	0.67569	0.928099
HSALNT0025648	lncRNA	715	2154	349	1290	1652	297	331	118	310	133	101	101	2918	1176	1262	1443	1457	1514	1003.64	-0.814659	0.448714	-1.81554	0.0694409	0.310798	1003.64	-0.522744	0.456445	-1.14525	0.252105	0.556977	1003.64	1.88747	0.453967	4.15773	3.21427e-05	0.000743605
tRNA from (PDB 6Z6M, chain CC)	tRNA	195	694	213	680	936	240	81	136	463	33	158	49	1321	222	788	744	627	887	849.903	-1.54675	0.758064	-2.04039	0.0413116	0.232805	849.903	-0.0469456	0.762608	-0.0615593	0.950914	1	849.903	1.0482	0.761586	1.37634	0.168716	0.396107
HSALNT0221559	snRNA	538	683	32	7	11	4	50	53	11	2	3	1	146	2	2	3	20	5	674.197	4.70903	1.12992	4.16758	NA	NA	674.197	2.30855	1.23254	1.87301	NA	NA	674.197	2.21901	1.23168	1.80162	NA	NA
tRNA-Lys (anticodon CTT) 2-1 (TRK-CTT2 1 to 5)	tRNA	80	161	66	65	9	3	119	68	10	63	2	3	42	103	2	14	38	21	683.052	1.494	1.1466	1.30298	0.19258	0.526196	683.052	-0.365728	1.14298	-0.319977	0.748986	0.979082	683.052	-0.649059	1.14313	-0.567792	0.570176	0.842277
ZBED9 antisense RNA 1 (ZBED9-AS1)	lncRNA	85	86	1	29	5	24	13	14	117	4	5	6	31	1	94	66	22	14	698.745	-0.2234	1.25223	-0.178402	0.858407	1	698.745	1.83752	1.29193	1.42231	0.154937	0.41803	698.745	1.01017	1.29415	0.780568	0.435057	0.700768
hsa-miR-151a-3p	miRNA	4	64	5	1	1	4	72	24	1	1	4	2	35	0	14	1	4	0	664.489	1.63313	1.3659	1.19564	0.231836	0.576094	664.489	1.69982	1.37586	1.23545	0.216662	0.50948	664.489	0.500655	1.38489	0.361511	0.717717	0.951186
hsa-miR-365b-3p	miRNA	31	37	1	1	4	2	36	20	2	3	3	2	4	24	2	0	2	3	626.583	2.14985	1.15119	1.86749	0.0618326	0.289822	626.583	0.856634	1.12575	0.760945	0.44669	0.733627	626.583	0.106696	1.13367	0.094116	0.925017	1
non-protein coding lnc-OSBP-1:4	lncRNA	253	382	51	16	26	14	98	128	87	13	2	3	147	47	19	41	6	8	721.209	2.36481	0.884859	2.67253	0.00752819	0.0800579	721.209	2.39687	0.928919	2.58027	0.00987222	0.0782032	721.209	1.43058	0.931288	1.53613	0.124506	0.325974
bacterial LSU rRNA	rRNA	1431	1704	1568	1416	1338	252	1702	2580	1127	1539	2377	1344	1395	1251	1242	1346	2066	1106	1810.52	0.286853	0.450676	0.636494	0.524454	0.86375	1810.52	-1.80446	0.449784	-4.01183	6.02486e-05	0.00228397	1810.52	-2.45726	0.449931	-5.46142	4.72351e-08	3.46041e-06
HSALNT0040006	lncRNA	342	395	318	136	1236	1901	504	400	571	525	322	866	313	192	228	161	345	150	1222.01	-3.25708	0.861316	-3.78151	0.000155881	0.00485562	1222.01	-1.91147	0.861373	-2.2191	0.0264799	0.140709	1222.01	-3.26537	0.862296	-3.78683	0.00015258	0.00254037
microRNA hsa-mir-143 precursor	miRNA	39	138	31	25	12	5	79	31	41	23	5	2	30	76	22	8	4	5	679.356	1.4471	0.776605	1.86337	0.0624101	0.290842	679.356	0.567034	0.781115	0.725929	0.467882	0.746029	679.356	0.270884	0.781452	0.346642	0.72886	0.958777
hsa-miR-18a-5p	miRNA	2	14	5	2	1	10	19	37	2	6	7	5	11	16	1	2	0	2	639.4	-1.23112	1.18644	-1.03766	0.299427	0.661751	639.4	-0.266244	1.1618	-0.229166	0.81874	1	639.4	-1.32138	1.17505	-1.12452	0.260791	0.522693
HSALNT0157354	lncRNA	799	3348	672	1772	2988	357	223	60	177	109	86	307	3650	472	2690	1509	2241	1770	1043.49	-0.749844	0.64463	-1.16322	0.244742	0.594352	1043.49	-1.85847	0.650311	-2.85781	0.00426577	0.0458937	1043.49	1.59553	0.647111	2.46562	0.0136775	0.0693947
small nucleolar RNA, C/D box 30 (SNORD30)	snoRNA	607	634	95	222	109	18	312	292	157	69	17	16	100	113	18	31	11	29	670.861	1.25738	0.718601	1.74976	0.080159	0.332051	670.861	1.10831	0.726679	1.52518	0.127215	0.37352	670.861	-0.751325	0.730824	-1.02805	0.303926	0.568477
Homo_sapiens piRNA piR-hsa-168697	piRNA	8	16	15	0	15	6	7	15	17	2	7	2	55	17	74	5	4	3	685.47	0.150535	0.911914	0.165076	0.868884	1	685.47	0.122702	0.95124	0.128991	0.897365	1	685.47	1.62329	0.932498	1.74079	0.0817198	0.245843
eukaryotic LSU rRNA	rRNA	2062	979	940	890	1250	319	1366	1384	617	1042	1455	1969	1560	1303	1000	1167	3921	3151	1667.72	0.107056	0.49268	0.217293	0.82798	1	1667.72	-2.28081	0.491972	-4.63606	3.55116e-06	0.000254898	1667.72	-2.23858	0.491848	-4.55136	5.33001e-06	0.000181768
HSALNT0279551	lncRNA	91	91	46	15	2	6	138	143	61	52	3	6	194	113	24	2	2	1	621.564	2.29517	0.911536	2.51791	0.0118052	0.106381	621.564	0.708374	0.875815	0.808817	0.41862	0.708409	621.564	0.426734	0.875911	0.487188	0.626125	0.892173
hsa-miR-10b-5p	miRNA	22	32	58	4	3	5	43	58	3	0	4	5	82	22	91	2	21	3	641.821	2.40255	1.07018	2.245	0.0247684	0.171001	641.821	1.52282	1.1052	1.37787	0.168244	0.438824	641.821	2.30523	1.09979	2.09607	0.0360762	0.138025
mitochondrially encoded tRNA-Asn (AAU/C) (MT-TN)	tRNA	196	248	72	98	50	7	122	156	72	1	2	2	100	3	99	20	41	53	604.932	1.17128	0.739256	1.5844	0.113102	0.398424	604.932	4.28879	0.96879	4.42696	9.55696e-06	0.000587988	604.932	3.1661	0.971515	3.25893	0.00111833	0.0107382
Y RNA (ENSG00000207316.1)	Y_RNA	60	285	101	1	9	5	90	43	37	30	1	3	64	2	1	4	0	0	586.94	3.7287	1.28411	2.90371	0.00368767	0.0494523	586.94	0.554741	1.25657	0.441472	0.658871	0.91753	586.94	-1.32047	1.26755	-1.04175	0.297529	0.560761
hsa-miR-320b	miRNA	329	451	314	2	2	17	326	150	170	23	2	17	46	56	118	3	28	3	605.108	3.8407	1.05918	3.6261	0.000287735	0.00795999	605.108	2.17284	1.05657	2.05651	0.0397333	0.18141	605.108	0.480142	1.05934	0.453246	0.650372	0.908503
tRNA-Asp (ATC) (tRX-Asp-NNN-1-1)	tRNA	521	1226	522	284	238	63	566	493	799	82	118	103	185	449	171	121	204	265	731.237	1.30416	0.559154	2.33237	0.019681	0.149154	731.237	0.92933	0.560339	1.65851	0.0972136	0.321731	731.237	-0.482959	0.561523	-0.860087	0.389741	0.658614
RNA, Ro60-associated Y5 (RNY5)	Y_RNA	741	974	99	254	328	42	282	165	109	10	25	8	369	243	183	422	314	129	665.476	0.801154	0.524129	1.52855	0.126377	0.422254	665.476	1.79505	0.564713	3.17869	0.00147941	0.0222345	665.476	2.12608	0.563522	3.77284	0.000161397	0.00262752
bacterial LSU rRNA	rRNA	1411	1832	634	2417	1505	460	2096	1931	953	2347	978	571	874	922	608	4590	743	749	1544.3	-0.900996	0.632839	-1.42374	0.154523	0.468783	1544.3	-1.46453	0.632531	-2.31535	0.0205939	0.123072	1544.3	-2.64204	0.632856	-4.17479	2.98261e-05	0.000717556
tRNA-Ser (anticodon AGA) 4-1 (TRS-AGA4-1)	tRNA	1292	2905	692	330	828	102	988	751	6891	213	54	36	1016	505	789	346	406	187	1064.17	1.31355	0.810756	1.62015	NA	NA	1064.17	3.46736	0.813168	4.26402	NA	NA	1064.17	0.917058	0.813636	1.12711	NA	NA
HSALNT0002040	lncRNA	722	1578	550	879	916	154	304	51	339	25	87	107	2557	890	2042	1077	1459	1433	873.675	-0.0407298	0.645436	-0.0631044	0.949683	1	873.675	-0.0267053	0.652705	-0.0409149	0.967364	1	873.675	2.51221	0.650849	3.85989	0.000113439	0.00202147
microRNA hsa-mir-140 precursor	miRNA	0	17	1	3	2	2	55	10	2	2	3	1	28	1	0	1	1	0	588.562	-0.000246571	1.3936	-0.000176931	0.999859	1	588.562	1.4154	1.35834	1.042	0.297411	0.60269	588.562	-0.111232	1.37837	-0.0806983	0.935682	1
microRNA hsa-mir-20a precursor	miRNA	2	38	2	1	1	4	3	16	0	19	2	3	5	28	4	12	3	3	607.305	0.823963	1.34093	0.614473	0.538903	0.880587	607.305	-2.19117	1.29966	-1.68596	0.0918027	0.310113	607.305	-1.10169	1.27078	-0.866937	0.385977	0.653649
PREDICTED lncRNA (TCONS_00172228)	lncRNA	503	301	130	269	1160	1345	324	308	199	528	427	814	276	203	339	316	416	267	1050.03	-3.21593	0.783092	-4.10671	4.01332e-05	0.0017839	1050.03	-2.90287	0.783454	-3.70522	0.000211206	0.00585185	1050.03	-3.12485	0.783427	-3.98869	6.64392e-05	0.00136183
Y RNA (ENSG00000202332.1)	Y_RNA	47	188	38	12	18	7	50	92	66	2	5	4	72	2	3	1	5	12	535.059	1.85381	0.932248	1.98854	0.0467519	0.252665	535.059	2.48221	0.992262	2.50156	0.0123646	0.0892391	535.059	0.416162	1.00486	0.414149	0.678765	0.92849
non-protein coding lnc-ALG1L-2:32	lncRNA	835	1560	228	1728	2097	354	336	189	181	189	265	104	1917	1041	1305	1667	2291	2486	982.801	-1.45246	0.412905	-3.51766	0.000435376	0.0105666	982.801	-1.49709	0.418781	-3.57488	0.000350386	0.00821875	982.801	0.850279	0.415674	2.04554	0.0408014	0.150015
vault RNA 2-1 (VTRNA2-1)	vault_RNA	973	1589	447	19	102	7	81	55	42	5	2	2	179	1	68	78	7	15	595.846	4.08207	0.957689	4.26241	2.02231e-05	0.00102335	595.846	2.49998	1.06487	2.34768	0.0188907	0.116765	595.846	2.52643	1.06387	2.37475	0.0175607	0.0835982
Y RNA (ENSG00000200090.1, ENSG00000285489.1)	Y_RNA	45	525	140	2	13	10	79	220	73	2	4	1	8	46	5	31	2	1	596.007	3.38615	1.16498	2.90661	0.00365364	0.0491625	596.007	3.89532	1.25492	3.10403	0.00190904	0.0262464	596.007	1.26563	1.26476	1.00068	0.31698	0.580544
LHRI_LNC2020.1	lncRNA	480	804	271	1087	548	45	121	275	113	141	2	53	263	341	211	561	511	264	696.068	-0.535965	0.808138	-0.66321	0.507196	0.849314	696.068	-0.347021	0.815207	-0.425684	0.670338	0.927121	696.068	0.177412	0.814126	0.217917	0.827493	1
HSALNT0169892	lncRNA	977	2512	1569	475	689	97	2858	2327	3721	15	51	77	2963	1391	893	378	499	638	1029.76	1.62131	0.595071	2.72456	0.00643877	0.0724395	1029.76	4.25003	0.604428	7.03148	2.04353e-12	5.8995e-10	1029.76	3.05504	0.604601	5.05299	4.34954e-07	2.38983e-05
non-protein coding lnc-SAMD11-13:2	lncRNA	18	66	19	8	51	4	3	69	21	3	5	2	55	19	11	4	1	3	541.979	0.191882	0.86324	0.222282	0.824095	1	541.979	1.43955	0.945039	1.52327	0.127692	0.37352	541.979	0.91331	0.947615	0.963799	0.335147	0.596957
Homo_sapiens piRNA piR-hsa-94463	piRNA	266	402	145	11	36	11	211	71	54	38	2	7	23	21	1	1	1	4	535.548	2.92459	0.904446	3.23357	0.00122255	0.0238247	535.548	0.99737	0.906662	1.10005	0.271312	0.575924	535.548	-2.01277	0.92866	-2.16739	0.0302052	0.121806
bacterial SSU rRNA	rRNA	1131	1227	834	1740	1489	271	1441	1905	1217	1625	1600	895	1223	705	1080	1047	1535	1062	1470.57	-0.571314	0.358624	-1.59307	0.111144	0.394375	1470.57	-1.63763	0.357604	-4.57945	4.66209e-06	0.000318124	1470.57	-2.50584	0.357958	-7.00037	2.55281e-12	5.94054e-10
let-7f-2 stem-loop (hsa-let-7f-2)	miRNA	105	107	5	3	6	11	2	22	24	19	7	3	50	3	94	4	4	2	588.796	1.5669	1.13375	1.38205	0.166956	0.488159	588.796	-0.830955	1.14244	-0.72735	0.467012	0.745827	588.796	0.29278	1.1319	0.258661	0.795897	0.999863
tRNA-Gly (CCC) 5-1 (TRG-CCC5-1)	tRNA	35	75	50	122	88	10	179	58	3	4	6	2	116	103	124	81	165	107	549.275	-0.768394	0.755259	-1.01739	0.308968	0.671747	549.275	2.25648	0.850256	2.65388	0.00795718	0.0693486	549.275	2.82622	0.847526	3.33467	0.000853996	0.00893759
Small nucleolar RNA SNORD74	snoRNA	173	309	43	40	15	6	184	157	83	8	8	7	49	135	54	11	46	94	545.949	2.21267	0.729972	3.03116	0.00243613	0.0372097	545.949	2.34807	0.758269	3.09662	0.00195744	0.0264561	545.949	1.50192	0.760072	1.97602	0.0481528	0.168428
tRNA-Val (anticodon CAC) 2-1 (TRV-CAC2-1)	tRNA	129	421	41	145	142	55	42	112	107	6	14	236	78	0	100	50	146	57	560.527	-0.358031	1.14813	-0.311838	NA	NA	560.527	-1.64257	1.14907	-1.42949	NA	NA	560.527	-2.67594	1.15145	-2.32398	NA	NA
tRNA-Gly (anticodon GCC) 2-1 (TRG-GCC2 1 to 6)	tRNA	3584	3384	125	111	103	14	1102	3768	919	18	37	8	694	758	461	61	64	48	749.086	4.18533	0.773897	5.40812	6.36886e-08	8.99829e-06	749.086	4.65258	0.784551	5.93024	3.02486e-09	3.91458e-07	749.086	2.91363	0.784995	3.71165	0.000205912	0.00315611
small nucleolar RNA, C/D box 33 (ENSG00000199631.1)	snoRNA	116	211	32	3	6	8	129	59	75	3	2	3	85	95	65	0	1	4	503.6	3.00788	0.725396	4.14653	3.37555e-05	0.00153491	503.6	3.24259	0.824274	3.93388	8.3587e-05	0.00285184	503.6	2.96524	0.824387	3.5969	0.000322033	0.00443727
P-tRNA from (PDB 6XA1, chain Bv)	tRNA	735	1841	499	1503	2115	415	219	505	217	114	143	177	2615	970	1406	1377	1985	2078	915.001	-1.12004	0.396948	-2.82162	0.00477818	0.0590702	915.001	-0.687642	0.403671	-1.70347	0.0884804	0.304609	915.001	1.39567	0.401391	3.47709	0.000506896	0.00615117
vault RNA 1-1 (ENSG00000199990.1)	vault_RNA	504	309	49	139	118	20	118	112	101	0	3	2	223	55	67	112	68	96	546.084	0.937073	0.580179	1.61514	0.106279	0.385019	546.084	4.26501	0.859236	4.96372	6.91552e-07	6.33023e-05	546.084	3.90557	0.859542	4.54378	5.52536e-06	0.000182153
microRNA hsa-mir-423 precursor	miRNA	144	233	121	0	22	4	115	102	127	12	1	3	59	3	20	3	0	3	516.041	3.65095	0.965126	3.78288	0.000155024	0.00485562	516.041	2.76752	0.978803	2.82745	0.00469196	0.0489137	516.041	0.157689	0.991297	0.159073	0.873611	1
microRNA hsa-mir-425 precursor	miRNA	1	22	0	3	1	0	33	8	0	5	3	6	38	41	0	2	2	4	510.227	1.48372	1.5299	0.969815	0.332139	0.696568	510.227	-0.504765	1.34129	-0.376328	0.706673	0.956417	510.227	0.513493	1.32747	0.386821	0.698889	0.940261
tRNA-Leu (anticodon AAG) 3-1 (TRL-AAG3-1)	tRNA	2098	4286	705	573	688	212	2279	1042	2031	31	18	39	974	402	346	369	254	407	773.217	1.28468	0.498226	2.57851	0.00992277	0.0943617	773.217	4.2132	0.519663	8.10757	5.16438e-16	2.15354e-13	773.217	2.17806	0.520571	4.18398	2.86444e-05	0.000699489
tRNA-Ala (anticodon TGC) 2-1 (TRA-TGC2-1)	tRNA	955	1246	267	481	639	8715	792	457	935	73	332	259	990	528	285	193	342	247	1980.13	-4.39195	1.05383	-4.16759	NA	NA	1980.13	-0.00998717	1.05514	-0.00946525	NA	NA	1980.13	-0.701189	1.0553	-0.664446	NA	NA
hsa-miR-543	miRNA	61	79	11	2	20	4	106	8	8	3	1	1	6	11	70	2	24	0	493.998	1.62886	1.18455	1.37509	0.169103	0.492615	493.998	2.59756	1.31072	1.98178	0.0475037	0.202584	493.998	2.20849	1.31155	1.68388	0.0922057	0.269001
mitochondrially encoded tRNA-His (CAU/C) (MT-TH)	tRNA	136	184	33	110	25	3	111	65	79	3	41	0	67	116	27	31	37	17	508.19	0.766236	1.00359	0.763493	0.445169	0.806338	508.19	0.672341	1.01241	0.6641	0.506626	0.779679	508.19	0.252134	1.01294	0.248913	0.803428	1
HSALNT0048453	lncRNA	981	1381	1157	687	959	158	1483	1648	674	930	1209	794	970	1173	534	645	960	1533	1185.7	0.595914	0.504493	1.18121	0.237518	0.584836	1185.7	-1.49888	0.503267	-2.97831	0.00289846	0.0352037	1185.7	-2.111	0.503437	-4.19317	2.75078e-05	0.000675905
hsa-miR-382-5p	miRNA	24	114	33	2	2	5	84	177	135	1	3	4	143	129	81	3	3	22	503.143	2.87762	0.936213	3.07368	0.00211433	0.0335915	503.143	3.89682	0.966365	4.03246	5.51972e-05	0.00213562	503.143	3.43861	0.966789	3.55673	0.000375501	0.00491881
hsa-miR-28-3p	miRNA	43	71	41	22	3	3	105	24	0	4	2	1	44	43	31	1	2	1	475.691	1.83427	0.983173	1.86566	0.0620893	0.289994	475.691	2.14666	1.08335	1.98151	0.0475344	0.202584	475.691	2.09891	1.08215	1.93957	0.0524315	0.180051
HSALNT0268560	lncRNA	491	1214	239	1431	2728	489	144	16	145	95	278	80	2852	972	1133	1867	2140	1908	868.903	-2.05183	0.66014	-3.10818	0.00188245	0.0314219	868.903	-2.2908	0.666791	-3.43556	0.00059133	0.0116536	868.903	1.26374	0.662247	1.90826	0.0563576	0.188622
HSALNT0099141	lncRNA	446	1186	281	1444	2261	416	229	166	174	14	85	82	2109	412	1287	1312	1748	1823	779.404	-1.8554	0.542627	-3.41929	0.000627848	0.0141283	779.404	-0.163645	0.5542	-0.295281	0.767779	0.98729	779.404	2.18896	0.551379	3.96997	7.18829e-05	0.00144043
hsa-miR-26b-5p	miRNA	10	94	4	3	1	4	10	55	3	1	6	5	38	15	85	0	3	2	487.749	2.00079	1.15381	1.73408	0.0829044	0.33741	487.749	0.55815	1.13504	0.491744	0.6229	0.885509	487.749	1.45394	1.12678	1.29035	0.196929	0.439645
tRNA-Lys (anticodon CTT) 11-1 (TRK-CTT11-1)	tRNA	53	114	89	115	347	92	88	44	73	51	9	0	381	132	87	170	132	82	525.727	-1.73245	0.839929	-2.06262	0.0391491	0.224221	525.727	0.101168	0.859437	0.117715	0.906294	1	525.727	1.23256	0.855796	1.44025	0.149797	0.366253
tRNA-Gly (anticodon CCC) 2-1 (TRG-CCC2-1, TRG-CCC2-2)	tRNA	285	434	104	377	182	48	186	76	13	94	38	36	289	68	175	116	59	81	500.944	-0.280029	0.629285	-0.444996	0.656323	0.957104	500.944	-1.26588	0.639526	-1.9794	0.0477711	0.202655	500.944	-0.452064	0.635818	-0.710996	0.477087	0.742106
tRNA-Arg (anticodon CCT) 5-1 (TRR-CCT5-1)	tRNA	35	116	98	270	118	25	205	9	46	2	2	49	117	90	97	67	1	164	495.096	-1.00534	1.20945	-0.831233	0.405842	0.770769	495.096	0.351641	1.22239	0.287668	0.773601	0.987743	495.096	0.494101	1.2215	0.404503	0.685843	0.934296
bacterial SSU rRNA	rRNA	1019	1556	764	1395	1000	291	1946	1407	1314	1628	1282	1282	917	824	824	1152	480	626	1352.28	-0.321996	0.371511	-0.86672	0.386095	0.747623	1352.28	-1.62954	0.370239	-4.40133	1.0759e-05	0.000640927	1352.28	-2.70302	0.370722	-7.29124	3.07113e-13	1.01245e-10
tRNA-His (anticodon GTG) 1-1 (TRH-GTG1 1 to 9)	tRNA	326	394	24	89	168	5	250	114	109	5	0	151	218	70	237	70	66	53	507.857	0.971006	1.10196	0.881163	NA	NA	507.857	-0.249552	1.10093	-0.226674	NA	NA	507.857	-0.338966	1.10071	-0.307953	NA	NA
microRNA hsa-mir-29a precursor	miRNA	0	30	1	4	2	3	2	15	8	4	1	0	2	16	1	1	2	1	481.727	0.221848	1.31025	0.169318	0.865547	1	481.727	0.648257	1.37658	0.470917	0.6377	0.897034	481.727	0.186777	1.38138	0.13521	0.892446	1
HSALNT0279503	lncRNA	16	41	14	3	3	3	61	11	4	0	2	2	45	33	9	3	1	2	443.381	2.00733	0.910138	2.20552	0.0274178	0.183218	443.381	2.21051	1.05283	2.09959	0.0357648	0.170553	443.381	2.36898	1.04903	2.25825	0.0239298	0.103645
non-protein coding lnc-PQLC1-9:2	lncRNA	400	1234	448	1333	1960	242	103	84	157	157	100	196	1925	500	598	1616	2133	2213	779.48	-1.27427	0.483433	-2.63587	0.0083921	0.0857698	779.48	-2.04796	0.491755	-4.16459	3.11913e-05	0.00134553	779.48	0.566447	0.486723	1.1638	0.244506	0.504047
microRNA hsa-mir-17 precursor	miRNA	1	20	0	2	0	2	13	14	1	1	3	1	3	2	2	0	2	6	458.352	0.818085	1.29525	0.631604	0.527646	0.866566	458.352	0.501424	1.25475	0.399622	0.689435	0.94398	458.352	-1.58857	1.3394	-1.18603	0.23561	0.493945
miscellaneous RNA	misc_RNA	351	1068	256	1000	1420	193	67	134	207	42	66	272	2461	522	1281	898	1159	955	699.003	-1.28591	0.668901	-1.92242	0.0545532	0.27314	699.003	-1.51219	0.674181	-2.24301	0.0248962	0.137396	699.003	1.30775	0.671147	1.94853	0.0513513	0.177265
HSALNT0279526	lncRNA	45	90	1	1	2	3	80	41	4	3	1	0	28	84	10	1	0	2	473.393	2.88166	1.2401	2.32374	0.0201396	0.151468	473.393	2.9795	1.33001	2.2402	0.0250777	0.137396	473.393	3.1205	1.32823	2.34936	0.0188055	0.0878329
mitochondrially encoded tRNA-Gln (CAA/G) (MT-TQ)	tRNA	88	258	36	10	68	17	266	204	73	2	1	32	15	126	26	1	26	1	423.596	0.937918	1.1623	0.80695	0.419695	0.783167	423.596	2.04113	1.17349	1.73937	0.0819701	0.288587	423.596	0.482963	1.17622	0.410608	0.68136	0.930753
non-protein coding lnc-OR4D9-1:3	lncRNA	454	1041	178	529	1293	133	151	88	54	3	201	110	1229	463	1113	781	848	898	647.456	-0.880583	0.771651	-1.14117	0.253801	0.606751	647.456	-2.04907	0.778441	-2.63228	0.00848147	0.0716413	647.456	1.00052	0.773925	1.29279	0.196085	0.438502
microRNA hsa-mir-221 precursor	miRNA	14	6	1	1	1	2	2	8	0	3	1	0	41	0	1	1	1	2	466.285	1.08275	1.43246	0.755866	0.449729	0.810143	466.285	-0.560327	1.49848	-0.37393	0.708457	0.95745	466.285	1.02553	1.44209	0.711139	0.476998	0.742106
16S ribosomal RNA	rRNA	116	234	35	51	50	2	133	48	56	24	4	11	195	10	3	3	70	6	450.843	1.35894	1.08088	1.25726	NA	NA	450.843	0.805201	1.0895	0.739055	NA	NA	450.843	0.084709	1.09119	0.0776297	NA	NA
RNA, U12 small nuclear (RNU12)	snRNA	290	593	121	56	77	22	129	49	39	0	2	2	174	81	78	275	113	57	437.03	1.78913	0.580873	3.08007	0.00206953	0.0333847	437.03	3.85548	0.917594	4.20172	2.6489e-05	0.00116957	437.03	4.26808	0.915477	4.66214	3.12939e-06	0.000123799
non-protein coding lnc-ACTR2-3:28	lncRNA	500	1236	562	1122	2726	329	126	193	169	97	147	335	3257	1287	1015	2055	2027	1795	851.184	-1.32601	0.510372	-2.59812	0.00937365	0.091111	851.184	-1.98152	0.516084	-3.83953	0.000123271	0.00385531	851.184	1.11527	0.512401	2.17656	0.0295131	0.120065
tRNA-Gln (anticodon CTG) 5-1 (TRQ-CTG5-1)	tRNA	580	785	682	823	1017	121	129	190	253	188	57	101	1249	299	645	774	1180	1205	666.012	-0.200268	0.549321	-0.364573	0.71543	0.99637	666.012	-0.889358	0.555368	-1.60139	0.109291	0.338592	666.012	0.543229	0.553246	0.981895	0.326152	0.589508
microRNA hsa-mir-629 precursor	miRNA	2	22	26	2	2	1	12	11	1	1	4	2	1	4	2	3	0	0	441.709	2.94632	1.1551	2.55072	0.0107501	0.0998299	441.709	-0.202007	1.10908	-0.182138	0.855474	1	441.709	-1.94847	1.18729	-1.6411	0.100776	0.286196
hsa-miR-374b-5p	miRNA	0	31	1	2	1	3	2	5	1	1	3	1	1	29	0	0	0	1	432.495	0.544815	1.53995	0.353788	0.723497	1	432.495	-1.21206	1.63378	-0.741875	0.458163	0.739247	432.495	0.845593	1.56457	0.540462	0.588878	0.86154
bacterial LSU rRNA	rRNA	792	785	197	954	345	274	1212	1132	8459	935	583	430	628	251	513	235	742	305	1215.97	-0.866406	0.790183	-1.09646	0.272876	0.627615	1215.97	1.05943	0.788927	1.34287	0.179315	0.45749	1215.97	-2.55548	0.789846	-3.23542	0.00121466	0.0114957
hsa-miR-1246	miRNA	41	148	73	85	81	14	106	153	102	1	1	4	68	128	74	2	101	100	448.409	0.0570484	0.867468	0.0657643	0.947565	1	448.409	4.14058	1.03778	3.98985	6.61143e-05	0.00238583	448.409	3.57939	1.03847	3.44679	0.000567279	0.00652371
hsa-miR-493-3p	miRNA	2	29	2	0	1	3	36	10	24	0	1	1	64	19	1	2	3	1	440.885	1.27134	1.27747	0.995205	0.319637	0.684614	440.885	3.34025	1.48829	2.24436	0.0248092	0.137127	440.885	3.15503	1.48788	2.12049	0.0339647	0.131989
bacterial LSU rRNA	rRNA	1166	749	1042	1617	680	163	1010	1533	870	976	952	898	886	1123	1072	1014	863	779	1113.23	-0.00945497	0.529686	-0.0178501	0.985758	1	1113.23	-1.51747	0.528975	-2.8687	0.00412166	0.0447069	1113.23	-1.83413	0.529005	-3.46714	0.000526025	0.0062803
hsa-miR-28-5p	miRNA	0	14	0	32	10	5	27	40	37	3	4	1	64	1	85	0	18	0	424.839	-2.91537	1.40901	-2.06909	0.0385377	0.222887	424.839	1.97447	1.40329	1.40703	0.159419	0.424024	424.839	2.08221	1.40177	1.48541	0.137435	0.344764
bacterial LSU rRNA	rRNA	1372	1390	1045	943	704	194	1252	1459	636	1205	1298	703	943	781	995	1107	865	787	1140.11	0.522132	0.39861	1.30988	0.190236	0.52344	1140.11	-1.79214	0.397327	-4.5105	6.46747e-06	0.000433436	1140.11	-2.25015	0.39746	-5.66132	1.50212e-08	1.23799e-06
tRNA-Glu (anticodon TTC) 1-1 (TRE-TTC1-1, TRE-TTC1-2)	tRNA	154	455	54	242	392	47	21	150	38	109	70	3	639	106	127	232	173	277	473.897	-0.791581	0.856531	-0.92417	0.355398	0.719525	473.897	-1.58244	0.863618	-1.83233	0.0669019	0.253363	473.897	0.0357045	0.859245	0.0415533	0.966855	1
bacterial LSU rRNA	rRNA	781	1439	715	1044	733	358	1140	1228	1272	1008	1371	712	853	480	730	1425	948	845	1140.06	-0.365397	0.424916	-0.859928	0.389829	0.752274	1140.06	-1.50569	0.42388	-3.55217	0.000382066	0.00869026	1140.06	-2.65279	0.424459	-6.24983	4.10909e-10	5.07987e-08
non-protein coding lnc-ANAPC11-7:1	lncRNA	8	20	9	12	10	18118	4	13	7	10	70	3	5	5	6	11	21	11	3064.52	-11.294	1.57812	-7.15662	NA	NA	3064.52	-3.61399	1.5928	-2.26895	NA	NA	3064.52	-4.44407	1.60631	-2.76663	NA	NA
tRNA-Ser (anticodon GCT) 5-1 (TRS-GCT5-1)	tRNA	1645	2938	708	233	355	63	1431	1080	1987	101	56	83	928	140	505	286	411	311	648.873	2.29683	0.537914	4.26988	1.95577e-05	0.00101125	648.873	2.58003	0.541204	4.7672	1.86806e-06	0.000146059	648.873	0.543496	0.542201	1.00239	0.316156	0.579571
non-protein coding lnc-MDM4-11:1	lncRNA	2423	2211	246	70	106	2	92	136	18	4	5	4	113	63	11	3	9	75	458.9	4.31938	1.0812	3.99497	6.47016e-05	0.00261183	458.9	2.29852	1.146	2.00568	0.0448905	0.196357	458.9	1.73162	1.14706	1.50962	0.13114	0.334753
small Cajal body-specific RNA 15 (SCARNA15)	snoRNA	2	2	0	2	2	1	17	9	3	1	3	0	4	13	1	1	0	2	408.182	-1.13305	1.26543	-0.895385	0.370581	0.733476	408.182	0.914942	1.08354	0.844398	0.398447	0.68918	408.182	0.264965	1.09555	0.241856	0.808892	1
HSALNT0249081	lncRNA	2	4	0	2	37	5	9	4	1	12	1	2	5	0	43	0	0	1	396.972	-3.69316	1.3899	-2.65713	0.00788082	0.0822599	396.972	-1.98735	1.316	-1.51014	0.131007	0.377482	396.972	-0.245108	1.26674	-0.193495	0.846571	1
microRNA hsa-mir-103a precursor (hsa-mir-103a-1)	miRNA	1	1	1	3	1	3	2	12	7	1	3	2	5	0	2	0	12	0	409.461	-2.34058	1.41987	-1.64845	0.099261	0.37115	409.461	0.0664747	1.22207	0.0543953	0.95662	1	409.461	-1.99448	1.3168	-1.51464	0.129864	0.333425
hsa-miR-495-3p	miRNA	8	75	1	1	2	5	0	9	2	1	1	3	19	1	44	22	2	0	398.849	1.25687	1.46098	0.860288	0.38963	0.752259	398.849	-0.652864	1.58625	-0.411576	0.68065	0.936393	398.849	1.60443	1.5353	1.04503	0.29601	0.559225
U8 small nucleolar RNA (ENSG00000200496.1)	snoRNA	1314	2670	762	211	354	50	289	192	99	115	72	6	323	194	275	296	302	265	516.101	2.32315	0.573185	4.05306	5.05531e-05	0.00208321	516.101	-0.275305	0.580687	-0.474103	0.635427	0.895185	516.101	0.0119713	0.579633	0.0206532	0.983522	1
miR-HCC1	miRNA	214	570	158	2	109	2	156	154	153	3	2	5	28	138	123	2	4	2	405.3	2.77329	0.904752	3.06525	0.00217486	0.0340069	405.3	3.79519	0.995524	3.81225	0.000137706	0.00423615	405.3	3.01073	0.996547	3.02116	0.00251806	0.0193426
small nucleolar RNA, C/D box 49A (SNORD49A)	snoRNA	529	516	112	63	90	29	180	191	99	21	17	21	75	67	64	53	104	78	429.786	1.77364	0.367098	4.83152	1.35495e-06	0.000121822	429.786	1.16354	0.397097	2.93013	0.00338825	0.0390853	429.786	-0.20185	0.403959	-0.499678	0.617302	0.885762
let-7c stem-loop (hsa-let-7c)	miRNA	114	67	54	3	10	3	94	77	20	5	51	1	1	1	68	3	2	0	395.518	3.17976	1.29782	2.45008	0.0142825	0.121509	395.518	-0.275601	1.24719	-0.220977	0.82511	1	395.518	-1.73991	1.25379	-1.38771	0.165224	0.392001
SSU rRNA	rRNA	1144	700	152	232	452	281	315	930	460	3811	2799	2431	407	121	223	353	982	773	1761.48	-0.27446	0.668255	-0.410711	0.681284	0.974037	1761.48	-4.1546	0.666603	-6.23249	4.59066e-10	6.89149e-08	1761.48	-5.71694	0.667982	-8.55852	1.14327e-17	1.5076e-14
tRNA-Ala (anticodon AGC) 1-1 (TRA-AGC1-1)	tRNA	690	989	218	826	978	129	129	217	220	57	64	50	798	563	772	1153	1031	675	559.91	-0.662579	0.367918	-1.80089	0.071721	0.316383	559.91	0.0288543	0.384397	0.0750638	0.940164	1	559.91	1.60874	0.381075	4.22158	2.42601e-05	0.00061918
Homo_sapiens piRNA piR-hsa-148659	piRNA	1	19	3	2	2	3	4	19	1	0	2	1	2	35	0	0	1	0	386.041	0.208779	1.45644	0.143349	0.886015	1	386.041	1.05129	1.58243	0.664353	0.506465	0.779679	386.041	1.86422	1.56652	1.19004	0.234031	0.492103
HSALNT0102880	tRNA	3	14	0	1	1	0	15	45	0	2	4	0	2	0	12	0	1	1	384.017	1.9861	1.64536	1.20709	0.227397	0.568997	384.017	1.33491	1.4184	0.941133	0.346637	0.644612	384.017	-0.812627	1.45656	-0.557909	0.576906	0.848733
microRNA hsa-mir-24 precursor (hsa-mir-24-2)	miRNA	8	31	0	2	2	10	18	15	1	24	3	1	1	59	2	2	1	2	392.297	-0.852663	1.46814	-0.580777	0.561391	0.897671	392.297	-1.63009	1.45902	-1.11725	0.263889	0.570164	392.297	-0.469291	1.4435	-0.325106	0.745101	0.965984
Y RNA	Y_RNA	119	442	81	0	5	3	81	68	25	2	6	3	31	68	4	0	2	11	403.985	5.10053	1.12423	4.53691	5.7085e-06	0.00039619	403.985	2.05404	1.09541	1.87513	0.060775	0.237098	403.985	1.31644	1.09788	1.19907	0.2305	0.487103
microRNA hsa-mir-494 precursor	miRNA	47	24	1	1	2	4	11	10	14	2	0	0	15	81	33	0	1	1	382.231	1.82407	1.12789	1.61723	0.105828	0.383958	382.231	2.46075	1.4561	1.68997	0.0910345	0.308629	382.231	4.23355	1.44111	2.9377	0.00330659	0.0236117
tRNA-Lys (CTT) 6-1 (TRK-CTT6-1)	tRNA	115	228	191	75	175	41	51	121	5	1	5	47	222	60	240	273	156	187	398.485	0.35864	0.928248	0.386362	0.699228	0.985705	398.485	-0.223324	0.948538	-0.235441	0.813867	1	398.485	1.18885	0.943639	1.25986	0.207721	0.454757
hsa-miR-329-3p	miRNA	41	27	1	0	2	7	1	4	8	2	1	2	35	0	27	1	1	10	361.16	0.822652	1.39745	0.588682	0.556074	0.893406	361.16	-0.170273	1.52616	-0.11157	0.911165	1	361.16	1.4458	1.49254	0.968679	0.332705	0.594886
hsa-miR-19a-3p	miRNA	1	2	1	1	2	1	8	73	1	62	3	1	5	2	32	3	1	2	373.146	-0.802819	1.62786	-0.493174	0.62189	0.936504	373.146	-1.51264	1.26588	-1.19493	0.232116	0.530477	373.146	-2.6479	1.27552	-2.07593	0.0379001	0.142116
let-7e stem-loop (hsa-let-7e)	miRNA	240	297	304	6	1	3	79	110	51	4	0	2	85	31	20	2	33	2	388.756	5.65553	0.966061	5.85422	4.79259e-09	9.97868e-07	388.756	3.53637	1.04273	3.39145	0.000695239	0.012917	388.756	2.38955	1.04654	2.2833	0.022413	0.0989574
hsa-miR-374a-5p	miRNA	24	6	1	1	1	3	3	8	21	0	3	2	3	2	1	1	16	0	381.314	1.13884	1.33279	0.854474	0.392842	0.755878	381.314	1.11115	1.35239	0.821621	0.411293	0.701747	381.314	-1.84217	1.46052	-1.26131	0.207197	0.453861
small nucleolar RNA, C/D box 2 (SNORD2)	snoRNA	136	138	92	59	6	8	52	18	8	4	15	3	110	104	124	4	6	4	370.007	1.69008	0.742199	2.27713	0.0227787	0.163544	370.007	-0.171147	0.79257	-0.215939	0.829035	1	370.007	1.90834	0.776896	2.45636	0.0140353	0.0700242
let-7a-3 stem-loop (hsa-let-7a-3)	miRNA	109	61	64	3	3	2	1	73	0	3	2	4	64	136	65	1	32	5	359.851	4.12613	1.29471	3.18692	NA	NA	359.851	1.13092	1.2825	0.881811	NA	NA	359.851	2.99338	1.27298	2.35148	NA	NA
tRNA-Thr	tRNA	286	511	25	204	37	38	124	56	83	1	2	2	134	267	50	124	224	109	399.423	0.414059	0.793794	0.52162	0.601935	0.926919	399.423	3.92952	1.01862	3.8577	0.000114461	0.00370321	399.423	4.59174	1.01676	4.51607	6.29987e-06	0.000204253
tRNA-Ala (anticodon TGC) 1-1 (TRA-TGC1-1)	tRNA	564	893	278	667	1005	134	135	170	329	64	72	33	1120	376	951	630	770	595	525.671	-0.638689	0.477343	-1.33801	0.180894	0.50789	525.671	0.295627	0.489537	0.603892	0.545916	0.812058	525.671	1.74883	0.487423	3.58792	0.000333331	0.00453147
small nucleolar RNA, C/D box 66 (SNORD66)	snoRNA	50	116	30	2	24	8	17	36	43	5	0	2	12	121	42	3	3	14	375.656	1.48297	1.02429	1.4478	0.147673	0.456809	375.656	2.18132	1.13573	1.92063	0.0547789	0.222105	375.656	2.91383	1.13134	2.57556	0.0100078	0.0544579
hsa-miR-181a-2-3p	miRNA	23	45	15	3	3	7	1	89	2	1	1	3	5	40	35	0	15	0	348.389	1.03038	1.40736	0.732137	NA	NA	348.389	2.2971	1.50596	1.52534	NA	NA	348.389	2.16758	1.50531	1.43995	NA	NA
Vault RNA (ENSG00000278815.1)	vault_RNA	988	1429	473	512	345	22	39	48	15	89	2	7	359	213	338	484	480	345	447.38	1.30953	0.801181	1.6345	0.102155	0.378393	447.38	-1.7247	0.82552	-2.08923	0.0366871	0.17254	447.38	1.26528	0.813332	1.55568	0.119785	0.319103
hsa-miR-185-5p	miRNA	38	33	0	6	1	3	2	8	0	1	3	1	6	0	19	1	4	9	355.812	1.44449	1.29941	1.11165	0.26629	0.622602	355.812	-0.944302	1.44086	-0.655372	0.512228	0.78465	355.812	0.244784	1.38967	0.176145	0.86018	1
microRNA hsa-mir-409 precursor	miRNA	42	18	3	1	2	2	20	92	1	1	2	1	35	1	66	0	0	2	354.607	2.44723	1.35791	1.8022	0.0715145	0.316383	354.607	2.86032	1.39393	2.05198	0.0401717	0.182523	354.607	2.56186	1.39422	1.83749	0.0661373	0.209983
small nucleolar RNA, C/D box 93 (SNORD93)	snoRNA	18	36	197	2	1	4	1	75	72	0	1	4	32	15	1	0	19	0	350.25	4.29045	1.62833	2.63487	NA	NA	350.25	3.27791	1.68708	1.94295	NA	NA	350.25	1.09958	1.6976	0.647727	NA	NA
non-protein coding NR2F2-AS1:29	lncRNA	290	559	12	579	1073	362	213	62	50	89	42	305	1756	856	726	878	1115	957	584.876	-2.47483	0.767776	-3.22338	0.00126688	0.0245675	584.876	-2.3442	0.772357	-3.03512	0.00240439	0.0302258	584.876	0.846374	0.768066	1.10196	0.270481	0.534408
LHRI_LNC1612.1	lncRNA	25	60	2	13	2	1	179	104	66	2	0	0	62	2	8	2	2	1	348.174	1.47603	1.00429	1.46972	0.141637	0.448252	348.174	5.60564	1.36734	4.09965	4.13772e-05	0.00174482	348.174	2.874	1.37827	2.08522	0.037049	0.14012
tRNA-Pro (anticodon AGG) 1-1 (TRP-AGG1-1)	tRNA	202	291	82	78	53	266	116	222	138	25	3	5	322	140	184	80	161	255	410.896	-1.50728	0.899362	-1.67595	NA	NA	410.896	2.16046	0.933509	2.31434	NA	NA	410.896	2.25759	0.933009	2.41968	NA	NA
Homo_sapiens piRNA piR-hsa-2524139	piRNA	34	66	7	15	98	14395	164	23	27	103	27	58	7	5	6	21	90	25	2470.01	-9.72005	1.41085	-6.88951	NA	NA	2470.01	-1.74303	1.40933	-1.23678	NA	NA	2470.01	-5.3726	1.44689	-3.7132	NA	NA
bacterial SSU rRNA	rRNA	771	965	166	1762	757	197	1470	1610	551	1313	722	578	484	646	385	1528	365	471	919.038	-1.2635	0.590081	-2.14122	0.032256	0.202265	919.038	-1.38519	0.588989	-2.35181	0.0186822	0.116122	919.038	-2.71488	0.58959	-4.60469	4.13087e-06	0.000152726
microRNA hsa-mir-16 precursor (hsa-mir-16-1)	miRNA	34	3	0	1	28	0	1	9	19	0	5	7	9	1	1	2	1	0	347.122	0.0979276	1.47522	0.0663815	0.947074	1	347.122	-0.280177	1.47856	-0.189494	0.849706	1	347.122	-2.42831	1.53362	-1.58339	0.113333	0.308141
tRNA-Arg (anticodon TCG) 1-1 (TRR-TCG1-1)	tRNA	428	722	485	1159	1029	35	94	185	120	100	49	151	1018	623	562	1107	1429	1227	548.175	-0.587154	0.598566	-0.980935	0.326625	0.690978	548.175	-1.32086	0.606035	-2.1795	0.0292942	0.148522	548.175	0.832068	0.602527	1.38096	0.16729	0.394163
microRNA hsa-mir-12136 precursor	miRNA	75	108	2	11	70	7	151	72	134	1	2	1	205	76	41	5	3	15	324.434	0.267413	0.862063	0.310201	0.756408	1	324.434	4.74082	1.09961	4.31138	1.62239e-05	0.000780622	324.434	4.16446	1.10028	3.7849	0.000153771	0.00254527
hsa-miR-335-5p	miRNA	1	1	0	0	16	3	4	22	56	14	3	3	34	34	0	1	0	0	347.155	-4.00082	1.66944	-2.39651	0.0165522	0.133907	347.155	0.60429	1.32814	0.454991	0.649116	0.908327	347.155	-0.188381	1.33182	-0.141447	0.887517	1
tRNA-Pro	tRNA	277	715	333	503	1023	91	92	78	119	134	3	23	635	314	431	651	772	830	471.966	-0.655839	0.742242	-0.883593	0.376916	0.739584	471.966	-0.746695	0.753352	-0.991163	0.321606	0.628312	471.966	1.12041	0.749804	1.49427	0.135104	0.342568
small nucleolar RNA, C/D box 100 (SNORD100)	snoRNA	196	214	27	42	24	22	103	31	14	23	11	7	20	98	14	28	19	17	327.465	1.02058	0.841659	1.21259	0.225288	0.566705	327.465	-0.0982464	0.86232	-0.113933	0.909291	1	327.465	-0.0871041	0.860763	-0.101194	0.919396	1
microRNA hsa-mir-93 precursor	miRNA	0	44	29	0	2	1	22	3	8	0	2	2	25	0	0	0	1	1	339.473	3.95866	1.65569	2.39095	0.0168049	0.134304	339.473	1.14165	1.62118	0.704208	0.481303	0.756737	339.473	0.19711	1.63427	0.120611	0.903999	1
piR-33151	piRNA	436	704	520	691	672	89	143	210	63	22	130	68	531	926	393	955	938	695	498.43	-0.120819	0.600552	-0.20118	0.840558	1	498.43	-1.00503	0.609429	-1.64914	0.0991198	0.324604	498.43	1.10219	0.605814	1.81936	0.0688567	0.215504
Homo_sapiens piRNA piR-hsa-1881409	piRNA	167	782	194	393	504	73	35	92	108	20	49	3	857	273	525	475	411	296	409.928	-0.41483	0.692031	-0.599439	0.54888	0.888086	409.928	0.032623	0.713601	0.0457161	0.963537	1	409.928	2.35655	0.708805	3.32469	0.000885184	0.00914305
tRNA-Val	tRNA	104	289	46	35	36	4	20	131	41	36	2	2	56	6	9	72	25	18	316.245	1.86068	0.936198	1.98748	0.0468689	0.252951	316.245	0.5661	0.943095	0.600258	0.548335	0.813449	316.245	-1.35992	0.956003	-1.42251	0.154878	0.374806
small nucleolar RNA, C/D box 27 (SNORD27)	snoRNA	38	6	0	2	3	0	3	4	2	7	4	2	1	21	11	2	1	2	319.078	2.52573	1.25108	2.01884	0.0435041	0.240031	319.078	-2.3303	1.17562	-1.98219	0.0474582	0.202584	319.078	-0.437323	1.09457	-0.399537	0.689497	0.936051
hsa-miR-411-3p	miRNA	0	1	1	0	0	1	0	5	0	1	1	1	0	1	1	0	1	0	311.689	-0.033172	1.72306	-0.0192518	0.98464	1	311.689	-1.11513	1.39161	-0.801324	0.422944	0.711255	311.689	-2.55862	1.58061	-1.61875	0.105501	0.294746
hsa-miR-193b-3p	miRNA	11	15	0	1	1	2	55	5	0	19	1	3	1	0	1	0	1	2	294.847	1.17416	1.46836	0.799645	0.423916	0.786961	294.847	-0.633362	1.31763	-0.480682	0.630743	0.891592	294.847	-5.54352	1.66831	-3.32283	0.000891097	0.00915712
hsa-miR-15b-3p	miRNA	0	3	2	0	1	2	22	3	0	4	0	0	17	5	1	1	1	1	309.387	-0.412213	1.54928	-0.266067	0.790188	1	309.387	0.645214	1.44136	0.447643	0.654411	0.914372	309.387	0.392071	1.44162	0.271965	0.785649	0.991396
microRNA hsa-mir-487b precursor	miRNA	6	3	0	2	4	0	21	10	10	0	2	0	38	0	0	0	0	1	318.613	0.0233918	1.54654	0.0151253	0.987932	1	318.613	2.47518	1.62905	1.5194	0.128661	0.375178	318.613	1.78758	1.63498	1.09333	0.274247	0.538224
mitochondrially encoded tRNA-Lys (AAA/G) (MT-TK)	tRNA	209	277	85	193	117	8	21	82	43	5	21	54	207	49	73	53	83	121	352.623	0.397815	0.761372	0.522497	0.601324	0.926919	352.623	-0.894028	0.776316	-1.15163	0.249473	0.552048	352.623	-0.166887	0.771829	-0.216222	0.828815	1
tRNA-Ala (anticodon AGC) 3-1 (TRA-AGC3-1)	tRNA	555	1137	242	845	1000	214	212	293	209	100	82	78	1304	456	788	785	941	730	514.622	-0.879181	0.274889	-3.19831	0.00138236	0.0256559	514.622	-0.304236	0.289112	-1.05231	0.292656	0.597897	514.622	1.18114	0.285524	4.13675	3.52256e-05	0.000791775
HSALNT0102936	tRNA	252	272	47	199	310	47	76	8	123	0	1	4	340	96	128	142	146	160	345.145	-0.681776	0.767143	-0.88872	0.374154	0.73676	345.145	3.77579	0.999756	3.77671	0.000158913	0.00469608	345.145	4.64373	0.997331	4.65616	3.22161e-06	0.000125621
Y RNA (ENSG00000206967.1)	Y_RNA	53	132	12	2	2	0	91	16	15	12	2	4	27	12	11	0	5	4	292.628	4.76867	1.05745	4.50962	6.49452e-06	0.000442971	292.628	0.841613	0.824155	1.02118	0.307168	0.611539	292.628	-0.586197	0.839217	-0.698505	0.484861	0.749555
novel transcript, antisense to SEC14L4	lncRNA	14	52	0	3	3	2	59	5	1	0	2	3	4	41	29	1	61	0	294.095	1.62337	1.58069	1.027	0.30442	0.666825	294.095	1.57865	1.61406	0.978061	0.328044	0.633575	294.095	2.04097	1.60918	1.26833	0.204681	0.450946
Small nucleolar RNA SNORD31	snoRNA	144	165	24	5	14	5	117	62	27	15	4	9	91	18	3	3	17	5	302.067	2.77124	0.863337	3.20992	0.00132772	0.0252522	302.067	0.986696	0.848625	1.1627	0.244952	0.547857	302.067	-0.227607	0.855059	-0.266189	0.790094	0.994151
microRNA hsa-mir-191 precursor	miRNA	0	0	1	0	0	4	0	6	1	0	1	1	1	1	0	0	0	3	294.112	-3.82896	1.97684	-1.93691	0.0527561	0.269932	294.112	-0.0326924	1.9078	-0.0171362	0.986328	1	294.112	-2.06789	2.09431	-0.987384	0.323455	0.586512
non-protein coding lnc-SLITRK1-8:4	lncRNA	80	3	0	0	1	3	2	82	78	4	2	45	30	71	42	5	2	3	318.298	2.60792	1.57583	1.65495	NA	NA	318.298	0.0733166	1.46747	0.0499613	NA	NA	318.298	-0.399822	1.46814	-0.272332	NA	NA
tRNA-Ala	tRNA	444	1017	178	994	1481	124	95	91	110	197	72	88	1792	496	725	1328	935	1145	518.865	-1.25676	0.47078	-2.66952	0.007596	0.080347	518.865	-1.95388	0.480959	-4.06248	4.85546e-05	0.00199975	518.865	0.950724	0.474549	2.00343	0.0451314	0.160702
novel transcript	lncRNA	187	718	28	1	3	2	2	3	12	22	2	2	5	0	1	2	1	8	301.593	5.92053	1.2331	4.80133	1.57614e-06	0.000135548	301.593	-2.06513	1.16313	-1.77549	0.0758169	0.275985	301.593	-4.26689	1.28477	-3.32112	0.000896559	0.00918857
HSALNT0230187	lncRNA	214	274	72	77	883	1943	423	218	124	362	498	249	234	184	140	95	140	271	763.946	-4.42239	0.983643	-4.49593	6.92676e-06	0.000456704	763.946	-2.45535	0.983524	-2.49648	0.0125432	0.0898373	763.946	-3.03211	0.983923	-3.08165	0.00205855	0.0168954
microRNA hsa-mir-196a precursor (hsa-mir-196a-2)	miRNA	21	13	79	4	32	3	0	4	36	4	1	1	39	77	3	13	46	0	313.232	1.72913	1.45706	1.18672	0.235339	0.581059	313.232	1.40904	1.55392	0.906765	0.364531	0.661142	313.232	2.46099	1.54624	1.59159	0.111476	0.305612
microRNA hsa-mir-454 precursor	miRNA	2	24	31	2	2	2	2	6	44	5	2	2	6	8	21	0	3	3	306.441	2.65296	1.26851	2.0914	0.0364923	0.215397	306.441	1.15034	1.22383	0.939945	0.347246	0.644836	306.441	0.0301227	1.23455	0.0243998	0.980534	1
let-7g stem-loop (hsa-let-7g)	miRNA	2	47	22	3	3	1	1	35	2	2	1	2	27	3	25	0	9	2	308.14	2.71067	1.26436	2.14391	0.0320403	0.201513	308.14	1.06331	1.29736	0.819594	0.412448	0.70264	308.14	1.32775	1.29052	1.02884	0.303553	0.568319
hsa-miR-22-5p	miRNA	2	0	0	0	1	3	1	6	14	1	1	1	2	0	1	0	1	0	285.444	-2.40139	1.59468	-1.50588	0.132099	0.432506	285.444	1.27932	1.41146	0.906382	0.364733	0.661142	285.444	-2.14395	1.63135	-1.31422	0.188772	0.42649
SSU rRNA	rRNA	2001	406	421	337	258	511	545	702	419	431	781	1057	938	492	604	695	976	491	832.585	-0.183663	0.741943	-0.247543	0.804488	1	832.585	-2.26221	0.741827	-3.04951	0.00229213	0.0291606	832.585	-2.25103	0.741684	-3.03502	0.00240517	0.0186932
RNA, 18S ribosomal N1 (RNA18SN1, RNA18SN5)	rRNA	489	74	21	7	4	1	57	51	37	80	0	3	3	0	0	28	1	8	264.155	4.89845	1.48154	3.30631	NA	NA	264.155	-0.892251	1.40813	-0.633644	NA	NA	264.155	-6.94671	1.67079	-4.15775	NA	NA
hsa-miR-106b-3p	miRNA	2	16	0	2	22	4	16	3	0	0	2	0	39	0	0	1	1	1	268.781	-1.76988	1.55215	-1.14028	0.25417	0.606986	268.781	1.13058	1.80508	0.626331	0.531098	0.799767	268.781	1.80862	1.78728	1.01194	0.311566	0.575691
HSALNT0186769	lncRNA	443	603	1085	511	862	143	1424	1012	623	404	847	741	700	897	602	574	632	291	784.269	0.343107	0.60476	0.567344	0.570481	0.905263	784.269	-1.26473	0.603636	-2.09519	0.0361542	0.171196	784.269	-1.84169	0.603793	-3.05019	0.00228695	0.0180943
tRNA-Gly (anticodon GCC) 4-1 (TRG-GCC4-1)	tRNA	168	142	22	96	39	30	159	99	29	154	8	4058	88	37	129	212	12	38	886.781	-0.105242	1.22439	-0.0859546	0.931502	1	886.781	-5.8299	1.21798	-4.78654	1.69685e-06	0.000135495	886.781	-6.10817	1.21806	-5.01468	5.31212e-07	2.8466e-05
HSALNT0230196	lncRNA	333	142	50	2	606	40	16	175	48	78	34	90	123	39	2	42	0	18	306.344	-0.722307	1.36281	-0.530013	0.596103	0.921525	306.344	-1.52121	1.36587	-1.11373	0.265393	0.570744	306.344	-2.49112	1.36801	-1.82098	0.0686096	0.215181
tRNA-Gly (CCC) 6-1 (TRG-CCC6-1)	tRNA	65	76	2	3	3	4	9	25	9	3	2	1	56	51	28	6	7	22	295.922	2.48028	0.921032	2.69293	0.00708261	0.0769021	295.922	1.04576	1.01552	1.02978	0.303113	0.607359	295.922	2.49174	0.998358	2.49584	0.012566	0.0647282
tRNA-Ile (anticodon AAT) 6-1 (TRI-AAT6-1)	tRNA	765	1036	255	315	232	70	302	295	611	34	37	51	733	358	291	360	268	291	398.24	0.922808	0.459564	2.00801	0.0446425	0.244606	398.24	1.68621	0.472702	3.56717	0.000360862	0.00841188	398.24	1.39843	0.472752	2.95806	0.00309584	0.022511
hsa-miR-222-3p	miRNA	2	24	5	0	0	1	2	50	0	1	1	33	55	20	11	1	1	3	283.926	3.66741	1.77562	2.06542	0.0388833	0.223579	283.926	-1.35457	1.40999	-0.960695	0.336705	0.6405	283.926	-0.866388	1.4036	-0.617263	0.537061	0.807224
Eukaryotic small subunit ribosomal RNA	ncRNA	1194	622	793	380	575	320	911	685	642	521	527	1072	614	450	703	472	693	623	786.952	0.159142	0.555876	0.286291	0.774655	1	786.952	-1.71115	0.555193	-3.08209	0.00205553	0.0267861	786.952	-2.28409	0.555413	-4.11242	3.91527e-05	0.000870158
hsa-miR-340-5p	miRNA	44	2	17	9	2	0	1	24	23	0	4	0	1	25	2	4	2	0	305.592	2.322	1.53632	1.51141	0.130684	0.429749	305.592	1.90952	1.59988	1.19354	0.232658	0.530477	305.592	1.00695	1.60694	0.626627	0.530904	0.799792
Homo_sapiens piRNA piR-hsa-186238	piRNA	0	1	1	1	0	1	29	5	1	0	1	0	1	1	1	1	0	0	282.388	-0.852229	1.60748	-0.530165	0.595997	0.921525	282.388	2.99657	1.50988	1.98465	0.0471835	0.202146	282.388	-0.54859	1.7034	-0.322056	0.74741	0.967208
RNA, U5A small nuclear 1 (ENSG00000199568.1)	snRNA	293	530	63	37	13	0	14	98	7	6	1	2	40	0	19	119	13	124	277.134	3.5596	1.17585	3.02726	0.00246781	0.0374047	277.134	1.8758	1.24925	1.50155	0.133215	0.380693	277.134	0.505881	1.25837	0.402011	0.687676	0.935182
mitochondrially encoded tRNA-Leu (UUA/G) 1 (MT-TL1)	tRNA	146	73	25	0	0	1	58	87	127	0	3	0	3	39	21	6	3	1	266.921	6.80517	1.4654	4.6439	3.41888e-06	0.00025519	266.921	4.824	1.26901	3.8014	0.00014388	0.00435469	266.921	2.54836	1.27759	1.99466	0.0460803	0.162617
small nucleolar RNA, C/D box 20 (SNORD20)	snoRNA	1	20	6	40	14	5	43	39	4	2	2	2	27	31	26	0	15	1	282.821	-1.84456	1.06985	-1.72412	0.0846857	0.341854	282.821	1.86681	1.17206	1.59276	0.111214	0.341838	282.821	1.83347	1.17041	1.56651	0.117228	0.314515
hsa-miR-15a-5p	miRNA	1	0	2	2	1	2	0	5	0	1	1	0	3	1	1	1	2	0	266.223	-1.47914	1.34687	-1.0982	0.272116	0.626968	266.223	-0.528748	1.51232	-0.349627	0.726619	0.969083	266.223	-0.781083	1.51409	-0.515878	0.60594	0.874853
small nucleolar RNA, C/D box 83A (SNORD83A)	snoRNA	138	198	20	1	75	2	80	25	5	35	63	1	54	4	70	36	19	66	267.966	1.7262	1.18955	1.45113	0.146743	0.455233	267.966	-1.90509	1.18132	-1.61268	0.106814	0.334173	267.966	-1.78523	1.17915	-1.51401	0.130025	0.333425
microRNA hsa-mir-125b precursor (hsa-mir-125b-2)	miRNA	12	7	1	2	38	0	2	22	0	1	1	1	2	0	1	0	25	0	270.282	-1.26246	1.54433	-0.817483	0.413653	0.777023	270.282	1.07693	1.71234	0.628921	0.5294	0.799533	270.282	-2.17226	1.89944	-1.14363	0.252776	0.512961
tRNA-Cys	tRNA	860	1359	263	304	252	32	603	1570	1850	7	4	6	857	812	294	330	301	96	458.515	1.44116	0.602604	2.39156	0.016777	0.134304	458.515	6.2712	0.69258	9.05484	1.36767e-19	1.02657e-16	458.515	4.85688	0.69301	7.00839	2.41081e-12	5.94054e-10
bacterial SSU rRNA	rRNA	811	682	322	585	371	59	1083	1143	299	546	908	672	544	590	400	512	544	536	710.225	0.347715	0.463061	0.750905	0.45271	0.811841	710.225	-1.68595	0.459815	-3.66659	0.000245803	0.00636205	710.225	-2.47239	0.460273	-5.37157	7.80522e-08	5.3237e-06
tRNA-Tyr	tRNA	106	224	31	45	137	6	63	137	234	2	3	2	192	165	43	38	41	159	304.254	0.40897	0.85564	0.477969	0.632672	0.947332	304.254	4.36628	1.00122	4.36098	1.29483e-05	0.000674932	304.254	3.80211	1.00174	3.79549	0.000147352	0.00247002
tRNA-Val (CAC) 8-1 (TRV-CAC8-1)	tRNA	139	171	31	55	37	12	35	29	24	8	6	29	62	17	38	77	22	16	282.202	0.85467	0.61619	1.38702	0.165434	0.485783	282.202	-0.764038	0.645224	-1.18414	0.236356	0.535311	282.202	-0.684806	0.641444	-1.0676	0.285701	0.548867
hsa-miR-425-5p	miRNA	15	7	0	1	2	1	20	16	0	1	1	0	26	48	1	0	3	2	262.008	1.48823	1.42256	1.04616	0.295487	0.657451	262.008	2.16113	1.56965	1.37682	0.168568	0.43933	262.008	3.32681	1.55584	2.13827	0.0324949	0.127656
Eukaryotic large subunit ribosomal RNA	rRNA	681	356	81	52	211	924	151	144	64	242	86	122	109	61	13	160	113	14	460.002	-2.31034	1.09933	-2.10158	0.0355898	0.212025	460.002	-2.15513	1.10283	-1.95418	0.0506795	0.210757	460.002	-3.36516	1.10555	-3.04388	0.00233546	0.0183315
small nucleolar RNA, C/D box 6 (ENSG00000202314.1)	snoRNA	27	65	7	3	26	2	7	42	36	2	0	4	4	14	67	3	3	53	252.866	0.985687	1.21335	0.812371	0.416579	0.780297	252.866	2.20231	1.30534	1.68715	0.0915741	0.309898	252.866	1.92691	1.30553	1.47597	0.139953	0.348867
tRNA-Glu (anticodon TTC) 3-1 (TRE-TTC3-1)	tRNA	201	155	145	258	327	11	54	11	84	36	4	5	96	38	116	186	342	173	269.398	-0.348957	0.880932	-0.396123	0.692014	0.981926	269.398	0.195908	0.908834	0.21556	0.829331	1	269.398	0.47884	0.906695	0.528116	0.597419	0.867617
microRNA hsa-mir-128 precursor (hsa-mir-128-1)	miRNA	6	31	88	1	0	3	22	6	24	2	0	2	27	1	2	0	0	0	260.385	3.97102	1.43378	2.76962	0.00561225	0.065761	260.385	2.05664	1.50382	1.36761	0.171434	0.444331	260.385	0.596421	1.52046	0.392264	0.694863	0.936836
microRNA hsa-mir-100 precursor	miRNA	1	1	4	1	14	1	0	35	10	1	2	2	17	3	0	2	3	0	259.786	-1.41485	1.40373	-1.00792	0.313493	0.677694	259.786	1.39395	1.3906	1.0024	0.316149	0.621208	259.786	-0.282212	1.41867	-0.198927	0.84232	1
piR-33415	piRNA	399	682	60	268	403	130	16	79	193	12	35	6	1071	149	663	416	220	342	333.268	-0.597755	0.849764	-0.703437	0.481784	0.834016	333.268	0.906209	0.87183	1.03943	0.298604	0.603275	333.268	2.92565	0.869067	3.36643	0.000761477	0.00825316
microRNA hsa-mir-34a precursor	miRNA	36	2	2	1	6	3	1	6	1	0	25	1	44	12	0	0	26	0	254.621	0.877063	1.74789	0.501784	0.615819	0.931368	254.621	-3.64192	1.7662	-2.06201	0.0392063	0.179879	254.621	-1.22962	1.69928	-0.723613	0.469304	0.73761
tRNA-His (GTG) 2-1 (TRH-GTG2-1)	tRNA	47	115	0	10	29	2	1	4	3	13	1	88	77	96	6	0	107	41	262.766	1.17502	1.45379	0.808248	0.418948	0.782505	262.766	-5.37071	1.50753	-3.56259	0.000367207	0.00845477	262.766	-1.14573	1.4259	-0.803515	0.421677	0.68989
hsa-miR-193a-5p	miRNA	29	40	1	2	2	1	42	126	5	1	1	1	21	0	68	1	0	1	237.283	2.72705	1.34467	2.02805	0.0425556	0.237113	237.283	3.90707	1.4152	2.76078	0.00576628	0.055632	237.283	2.84179	1.41893	2.00277	0.0452024	0.160711
tRNA-Glu (anticodon TTC) 2-1 (TRE-TTC2-1, TRE-TTC2-2)	tRNA	94	139	5	64	43	12	63	23	29	2	2	52	144	12	124	103	66	56	255.634	0.0285334	0.981481	0.0290718	0.976807	1	255.634	-0.802722	0.990013	-0.81082	0.417469	0.707559	255.634	0.152063	0.9845	0.154457	0.877249	1
tRNA-Ala (anticodon AGC) 4-1 (TRA-AGC4-1)	tRNA	323	890	260	649	853	166	12	227	99	31	109	54	1485	217	429	780	780	719	404.064	-0.880263	0.745518	-1.18074	0.237706	0.584836	404.064	-0.962456	0.753982	-1.2765	0.20178	0.490265	404.064	1.17549	0.750729	1.56579	0.117397	0.314515
signal recognition particle RNA	SRP_RNA	99	238	35	2	141	7	107	35	11	33	2	20	201	60	1	17	83	1	233.61	0.789881	1.31507	0.60064	0.54808	0.887517	233.61	-0.466059	1.32277	-0.352336	0.724586	0.967457	233.61	0.0871414	1.32015	0.0660088	0.947371	1
bacterial SSU rRNA	rRNA	587	555	407	399	597	122	786	852	492	737	600	387	531	394	739	306	812	279	625.685	-0.0468888	0.454039	-0.10327	0.917748	1	625.685	-1.50653	0.451697	-3.33527	0.000852166	0.0149448	625.685	-2.05543	0.451964	-4.54777	5.42178e-06	0.000181768
HSALNT0230217	lncRNA	89	134	45	61	277	345	182	75	139	244	44	57	240	58	129	37	165	79	329.517	-3.06046	0.935753	-3.27058	0.00107326	0.0213358	329.517	-1.48817	0.935651	-1.59052	0.111717	0.342544	329.517	-1.7845	0.935752	-1.90702	0.0565175	0.188837
SSU rRNA	rRNA	443	336	479	200	392	2250	705	743	799	222	209	357	476	313	623	258	673	642	814.173	-3.0005	0.965351	-3.10819	NA	NA	814.173	-0.211335	0.966163	-0.218736	NA	NA	814.173	-1.18339	0.966473	-1.22444	NA	NA
microRNA hsa-mir-155 precursor	miRNA	2	20	0	1	3	1	3	7	0	1	2	2	157	0	12	1	2	0	244.015	0.9334	1.49668	0.623647	NA	NA	244.015	-0.951149	1.50051	-0.633883	NA	NA	244.015	2.66538	1.42586	1.86931	NA	NA
tRNA-Gly (anticodon TCC) 2-1 (TRG-TCC2 1 to 6)	tRNA	203	452	86	165	166	9	60	133	55	98	0	6	64	41	45	61	129	29	264.072	0.610545	0.953219	0.640509	NA	NA	264.072	-0.444346	0.960852	-0.46245	NA	NA	264.072	-1.41483	0.963816	-1.46794	NA	NA
hsa-miR-335-3p	miRNA	0	26	1	0	2	1	24	5	0	2	0	0	0	1	0	2	0	0	234.873	1.87565	1.68549	1.11282	0.265785	0.622158	234.873	1.84668	1.79832	1.02689	0.30447	0.608778	234.873	-2.85887	2.12881	-1.34294	0.17929	0.411888
mitochondrially encoded tRNA-Pro (CCN) (MT-TP)	tRNA	64	101	5	19	38	2	101	101	95	8	2	0	7	55	107	11	37	28	237.517	0.852636	0.921524	0.925246	0.354838	0.719372	237.517	3.18558	0.995515	3.19994	0.00137458	0.021495	237.517	2.25275	0.997673	2.258	0.0239456	0.103645
non-protein coding lnc-SAMD11-12:2	lncRNA	32	33	2	1	0	0	17	2	0	1	2	2	2	0	0	0	7	1	221.49	4.77928	1.53227	3.11909	0.0018141	0.0306692	221.49	-0.133734	1.27851	-0.104601	0.916693	1	221.49	-3.50732	1.62033	-2.16458	0.03042	0.121927
hsa-miR-145-5p	miRNA	7	0	1	1	2	1	12	4	2	0	3	3	22	1	0	1	0	11	219.919	0.261379	1.58567	0.164838	0.869072	1	219.919	-0.402742	1.46773	-0.274397	0.783779	0.993407	219.919	-0.463651	1.46243	-0.317042	0.751212	0.970857
non-protein coding lnc-DUOX1-2:1	lncRNA	102	480	72	1	2	1	105	3	62	3	0	2	8	87	19	1	2	1	234.102	6.34358	1.28183	4.94884	7.46589e-07	7.20367e-05	234.102	3.35537	1.23908	2.70795	0.00676994	0.0615232	234.102	2.78577	1.24035	2.24596	0.0247069	0.105892
hsa-miR-339-5p	miRNA	1	6	0	0	2	1	0	2	5	1	1	0	1	0	0	0	0	2	211.399	0.183596	1.42692	0.128666	0.897622	1	211.399	0.228062	1.51611	0.150426	0.880428	1	211.399	-2.91441	1.85082	-1.57466	0.115335	0.311291
hsa-miR-532-5p	miRNA	0	45	3	2	1	3	1	34	0	0	1	0	0	37	1	1	0	0	227.003	1.07737	1.90155	0.566572	0.571005	0.905567	227.003	3.10558	2.17342	1.42889	0.153036	0.413276	227.003	3.4596	2.16817	1.59563	0.110572	0.304813
hsa-miR-196b-5p	miRNA	15	2	2	1	3	3	56	3	1	2	0	2	25	5	1	0	1	1	234.595	0.276552	1.31649	0.210067	0.833615	1	234.595	1.85403	1.38341	1.34018	0.180186	0.458777	234.595	0.734185	1.39652	0.525725	0.599079	0.86939
bacterial LSU rRNA	rRNA	705	744	170	922	427	312	864	1292	316	846	825	613	138	188	210	1038	405	124	709.647	-1.12524	0.656966	-1.71279	0.0867518	0.346307	709.647	-1.77785	0.655896	-2.71057	0.00671686	0.0613342	709.647	-4.04247	0.658065	-6.14296	8.09973e-10	9.42427e-08
HSALNT0267232	lncRNA	0	38	0	2	2	1	0	51	0	0	2	0	180	49	1	0	1	1	225.899	1.50891	1.97191	0.765203	0.444151	0.805991	225.899	2.68822	2.08246	1.29089	0.196743	0.481654	225.899	4.53895	2.07397	2.18853	0.0286311	0.117495
bacterial SSU rRNA	rRNA	511	668	631	546	546	116	843	915	442	628	547	382	364	446	413	388	554	445	599.699	0.194035	0.433725	0.447367	0.65461	0.957104	599.699	-1.34025	0.431933	-3.10292	0.0019162	0.0262464	599.699	-2.30728	0.432694	-5.33236	9.69427e-08	6.28697e-06
Eukaryotic small subunit ribosomal RNA	rRNA	413	266	225	259	347	3863	445	453	202	277	144	740	190	100	403	323	384	469	1025.21	-4.39517	1.034	-4.25064	2.13159e-05	0.00105407	1025.21	-1.92831	1.03456	-1.86389	0.0623371	0.240196	1025.21	-2.75613	1.03506	-2.66279	0.0077496	0.0445602
hsa-miR-34a-5p	miRNA	2	59	5	0	0	3	1	7	1	1	2	3	4	59	0	0	1	0	224.838	2.14415	1.65896	1.29247	0.196194	0.532334	224.838	-1.27798	1.70519	-0.749462	0.453579	0.738168	224.838	1.66093	1.63978	1.0129	0.311109	0.575384
Y RNA (ENSG00000207207.1)	Y_RNA	34	41	62	0	0	1	4	71	10	2	2	2	6	61	4	0	10	0	241.366	6.36194	1.69836	3.74593	0.000179723	0.00538625	241.366	1.9839	1.43418	1.3833	0.166574	0.435719	241.366	1.81998	1.43368	1.26945	0.204282	0.45072
small nucleolar RNA, C/D box 51 (ENSG00000207047.2, ENSG00000283671.1)	snoRNA	69	37	12	37	2	4	2	21	1	2	0	0	67	75	32	2	11	8	238.36	0.684572	1.00682	0.679935	0.496546	0.840913	238.36	1.73877	1.44391	1.20421	0.228509	0.525165	238.36	4.50015	1.41494	3.18046	0.00147042	0.0132352
hsa-miR-134-5p	miRNA	0	61	1	0	0	0	0	6	1	1	2	1	1	16	8	0	3	0	217.51	5.37273	1.8902	2.84241	0.00447736	0.0564091	217.51	-1.02145	1.71776	-0.594638	0.552086	0.817671	217.51	0.830852	1.64798	0.504163	0.614147	0.882836
Homo_sapiens piRNA piR-hsa-27208	piRNA	21	109	23	5	0	2	70	11	15	1	1	1	1	12	1	0	1	0	219.709	3.3107	1.12141	2.95227	0.00315446	0.0445681	219.709	3.06303	1.28835	2.37749	0.0174309	0.11279	219.709	0.425699	1.32824	0.320499	0.74859	0.968152
mitochondrially encoded tRNA-Val (GUN) (MT-TV)	tRNA	55	165	72	102	57	13	172	35	70	1	15	7	148	36	24	61	208	16	236.908	0.21479	0.83169	0.258258	0.796208	1	236.908	1.68654	0.871338	1.93558	0.052919	0.21753	236.908	0.908817	0.873404	1.04055	0.298086	0.561271
let-7d stem-loop (hsa-let-7d)	miRNA	66	16	21	1	4	4	23	9	1	2	2	1	5	17	4	0	0	2	221.46	2.48016	1.0424	2.37928	0.0173466	0.137798	221.46	0.720323	1.15997	0.620985	0.53461	0.802556	221.46	0.515275	1.15916	0.444525	0.656663	0.912339
small nucleolar RNA, C/D box 63 (SNORD63)	snoRNA	125	75	3	130	26	22	47	28	2	9	3	1	14	5	37	0	20	4	228.709	-0.816316	1.12577	-0.725117	0.468381	0.824375	228.709	0.595088	1.19754	0.496928	0.61924	0.881326	228.709	0.120909	1.19987	0.100769	0.919734	1
Y RNA (ENSG00000199303.1)	Y_RNA	63	15	1	0	4	3	3	7	6	2	11	1	2	1	0	0	2	8	225.5	2.18307	1.30275	1.67574	0.0937889	0.359997	225.5	-1.5757	1.28673	-1.22458	0.220734	0.515183	225.5	-4.38609	1.5048	-2.91474	0.00355989	0.0250357
non-protein coding lnc-GRAP-7:2	snoRNA	73	363	47	3	108	19	26	67	22	0	0	2	75	42	2	0	123	14	217.985	0.915293	1.30166	0.703174	0.481947	0.834016	217.985	4.02292	1.6498	2.43842	0.0147515	0.100712	217.985	3.77928	1.6498	2.29076	0.0219775	0.0977989
bacterial SSU rRNA	rRNA	474	629	427	491	573	140	612	543	313	678	418	173	925	482	309	531	623	607	533.026	-0.208458	0.43769	-0.47627	0.633882	0.947929	533.026	-1.60851	0.436638	-3.68384	0.000229745	0.00607207	533.026	-1.63902	0.436398	-3.7558	0.000172792	0.0027563
non-protein coding lnc-PCSK1N-3:2	lncRNA	26	144	60	8	59	7	64	9	2	1	5	0	67	6	4	19	39	19	231.221	1.13133	1.04527	1.08233	0.279105	0.636024	231.221	1.54124	1.18611	1.2994	0.193805	0.477578	231.221	1.31561	1.18593	1.10935	0.267279	0.529737
Y RNA	Y_RNA	149	239	42	0	1	4	47	55	47	13	0	1	29	20	9	0	8	5	224.878	4.6732	1.18281	3.95094	7.7844e-05	0.00285404	224.878	1.74444	1.13149	1.54172	0.123141	0.366233	224.878	0.0771756	1.14185	0.0675885	0.946113	1
hsa-miR-27a-5p	miRNA	3	31	31	2	0	2	0	40	0	0	1	0	3	0	20	2	0	2	215.924	2.93697	1.81091	1.62182	0.104843	0.383892	215.924	3.30373	2.06739	1.59802	0.110038	0.339337	215.924	2.41605	2.0753	1.16419	0.244347	0.504047
hsa-let-7a-3p	miRNA	1	1	0	0	20	2	0	1	0	1	1	0	3	0	1	2	1	1	230.057	-4.00198	1.3846	-2.89036	0.00384798	0.0502397	230.057	-2.67808	1.79508	-1.4919	0.135726	0.385894	230.057	-1.1536	1.55044	-0.744047	0.456848	0.722338
small nucleolar RNA, C/D box 26 (SNORD26)	snoRNA	7	55	1	1	2	1	1	34	52	5	2	3	1	0	23	0	1	0	218.601	2.70188	1.51777	1.78016	0.0750491	0.322011	218.601	1.61882	1.38852	1.16586	0.24367	0.545841	218.601	-0.679154	1.41161	-0.48112	0.630431	0.894864
hsa-miR-411-5p	miRNA	1	21	0	1	0	1	0	5	0	56	0	1	35	0	0	0	1	0	220.895	1.76721	2.26034	0.781833	0.434313	0.796542	220.895	-5.29209	2.16487	-2.44453	0.0145043	0.0995146	220.895	-3.02364	2.07608	-1.45642	0.145277	0.358974
hsa-miR-652-3p	miRNA	0	1	1	0	1	0	29	15	35	0	1	0	29	1	0	0	1	25	208.103	0.0991341	2.07794	0.0477078	0.961949	1	208.103	4.5234	1.87672	2.41026	0.0159411	0.106488	208.103	2.41865	1.89421	1.27687	0.201649	0.446905
let-7i stem-loop (hsa-let-7i)	miRNA	21	50	1	0	0	1	21	37	52	3	1	2	69	51	1	1	0	1	223.276	4.73269	1.54387	3.06547	0.00217328	0.0340069	223.276	2.58836	1.22881	2.10639	0.0351702	0.168574	223.276	2.2933	1.22906	1.86589	0.0620565	0.201061
hsa-miR-152-3p	miRNA	27	12	1	1	3	3	2	6	0	0	0	0	1	0	2	2	1	1	207.95	1.30256	1.08455	1.20101	0.229747	0.57294	207.95	1.96089	1.58212	1.2394	0.215196	0.508037	207.95	0.379863	1.71183	0.221905	0.824388	1
microRNA hsa-mir-505 precursor	miRNA	16	12	0	1	2	1	71	4	0	1	2	1	26	0	18	1	0	0	202.204	1.73993	1.54843	1.12368	0.26115	0.617149	202.204	2.10371	1.5132	1.39024	0.164455	0.432517	202.204	1.23118	1.5196	0.8102	0.417825	0.687366
hsa-miR-154-3p	miRNA	1	12	0	2	1	2	48	4	1	0	1	0	2	0	1	2	1	1	214.793	-0.0724058	1.33462	-0.0542522	0.956734	1	214.793	3.55279	1.61208	2.20385	0.0275348	0.142732	214.793	-0.661195	1.81719	-0.363856	0.715966	0.951095
non-protein coding lnc-FANCI-1:10	lncRNA	34	151	1	4	7	2	0	6	43	3	0	1	31	2	4	15	11	3	215.739	2.63828	1.34073	1.96779	0.049092	0.259636	215.739	2.28367	1.46329	1.56065	0.118607	0.35639	215.739	0.951699	1.47589	0.644832	0.519036	0.787004
HSALNT0112369	lncRNA	13	0	0	0	2	0	61	31	0	2	1	0	0	56	0	1	0	1	214.251	2.0144	2.25825	0.892018	0.372383	0.735096	214.251	2.91319	2.16616	1.34486	0.178669	0.456464	214.251	2.57694	2.16658	1.18941	0.234279	0.492103
tRNA-Arg (anticodon CCT) 2-1 (TRR-CCT2-1)	tRNA	33	85	0	1	0	0	12	5	89	1	100	0	6	31	4	0	50	1	220.201	5.37349	2.15184	2.49716	NA	NA	220.201	-1.43998	1.85365	-0.776834	NA	NA	220.201	-3.19975	1.86141	-1.71899	NA	NA
HSALNT0103381	lncRNA	56	271	62	171	74	18	347	22	66	37	3	20	362	165	227	214	157	44	227.493	-0.144847	0.846794	-0.171054	0.864181	1	227.493	0.956036	0.859475	1.11235	0.265988	0.570757	227.493	1.61923	0.857962	1.8873	0.0591204	0.194253
HSALNT0175565	tRNA	414	505	96	58	4	1	27	26	10	5	2	1	78	1	1	0	60	1	227.86	3.42153	1.46284	2.33895	0.0193378	0.147116	227.86	1.13041	1.54288	0.732664	0.463764	0.743806	227.86	0.941291	1.54244	0.610263	0.541688	0.812634
partial small subunit ribosomal RNA	rRNA	500	46	85	77	59	5325	350	242	255	180	173	317	72	374	80	117	342	170	1121.93	-5.40441	1.31213	-4.1188	NA	NA	1121.93	-1.44047	1.31281	-1.09725	NA	NA	1121.93	-2.14701	1.31317	-1.63498	NA	NA
hsa-miR-323a-3p	miRNA	10	33	16	1	2	4	11	2	0	1	0	0	0	0	0	0	0	0	195.165	1.74522	1.18506	1.47268	0.140836	0.447509	195.165	1.57561	1.64535	0.957614	0.338257	0.641151	195.165	-2.98241	1.9757	-1.50955	0.131159	0.334753
tRNA-Val (anticodon CAC) 4-1 (TRV-CAC4-1)	tRNA	50	103	4	161	117	23	27	47	54	1	3	17	19	0	64	58	127	94	206.342	-1.84017	1.03003	-1.78653	0.0740139	0.32107	206.342	0.929207	1.06941	0.868894	0.384905	0.679468	206.342	-0.0760828	1.07439	-0.0708149	0.943545	1
non-protein coding lnc-CARD8-2:1	lncRNA	391	523	405	424	658	43	659	595	556	244	331	537	474	862	499	414	670	323	499.2	0.0424022	0.546789	0.0775477	0.938188	1	499.2	-1.07308	0.544794	-1.9697	0.0488726	0.204937	499.2	-1.20267	0.544711	-2.2079	0.0272513	0.113386
hsa-miR-503-5p	miRNA	4	11	0	1	1	2	9	66	0	2	0	1	0	1	0	2	0	0	201.233	0.317168	1.53289	0.206909	0.836081	1	201.233	2.74725	1.56579	1.75455	0.079337	0.283823	201.233	-3.46021	1.95128	-1.7733	0.076179	0.233616
non-protein coding LINC01343:2	lncRNA	270	448	21	179	998	294	6	31	151	7	6	51	1310	347	401	725	472	626	330.046	-2.23031	1.025	-2.1759	0.0295625	0.190162	330.046	0.137115	1.04211	0.131575	0.895321	1	330.046	2.82229	1.03842	2.71787	0.00657039	0.0394423
tRNA-SeC (anticodon TCA) 1-1 (TRU-TCA1-1)	tRNA	790	900	819	70	157	21	1138	629	569	9	4	2	578	168	201	10	46	22	305.035	3.00985	0.554815	5.42497	5.79636e-08	8.81939e-06	305.035	5.47242	0.65946	8.29833	1.05581e-16	4.95308e-14	305.035	3.83624	0.660624	5.80699	6.36045e-09	5.99094e-07
hsa-miR-452-5p	miRNA	6	2	0	3	0	1	19	11	1	0	0	0	3	1	2	0	0	0	199.238	0.110508	1.24804	0.0885448	0.929444	1	199.238	3.83144	1.48791	2.57505	0.0100225	0.0785816	199.238	1.35617	1.58075	0.857929	0.390932	0.659631
microRNA hsa-mir-543 precursor	miRNA	0	74	1	1	1	4	0	16	2	0	0	0	2	26	0	0	1	0	200.647	1.31999	1.93048	0.683763	0.494125	0.839979	200.647	3.19432	2.22608	1.43495	0.1513	0.41087	200.647	3.94191	2.21234	1.78178	0.074785	0.230576
HSALNT0244120	lncRNA	437	782	143	722	1165	58	29	3	41	5	40	222	893	378	604	973	831	954	356.915	-1.00142	0.920052	-1.08843	0.276403	0.631339	356.915	-3.50665	0.935999	-3.74642	0.000179374	0.00516622	356.915	0.699435	0.922612	0.758103	0.448389	0.713814
tRNA-Thr (anticodon TGT) 3-1 (TRT-TGT3-1)	tRNA	71	185	19	92	110	7	41	35	87	2	1	1	91	2	31	16	51	54	199.987	-0.247823	0.846421	-0.292789	0.769683	1	199.987	3.75684	1.10594	3.39696	0.000681395	0.0127864	199.987	2.69032	1.10995	2.42382	0.0153581	0.0756619
small nucleolar RNA, C/D box 48 (SNORD48)	snoRNA	2	69	18	0	1	1	95	31	2	1	3	1	1	0	1	30	0	1	201.389	4.44485	1.61183	2.75765	0.00582194	0.0669523	201.389	2.59203	1.4761	1.75601	0.0790875	0.283221	201.389	-3.45462	1.80342	-1.9156	0.0554162	0.186735
non-protein coding lnc-SAMD11-14:1	lncRNA	101	53	58	1	3	0	14	77	7	7	0	0	173	9	14	1	0	1	193.047	5.41106	1.33389	4.05659	4.97946e-05	0.00207355	193.047	1.99393	1.22113	1.63286	0.102498	0.329064	193.047	2.53105	1.2171	2.07958	0.0375642	0.141528
hsa-miR-296-3p	miRNA	107	205	41	0	4	1	50	6	126	2	2	1	1	0	1	0	0	0	193.864	5.30767	1.17936	4.50048	6.7799e-06	0.000454598	193.864	3.67464	1.15292	3.18724	0.00143636	0.0221333	193.864	-3.4084	1.54837	-2.20129	0.0277155	0.114449
tRNA-Ala (anticodon TGC) 5-1 (TRA-TGC5-1)	tRNA	379	627	268	425	604	43	114	133	239	77	103	72	694	389	641	551	554	568	330.204	-0.117339	0.468046	-0.2507	0.802046	1	330.204	-0.692866	0.475025	-1.45859	0.144678	0.399542	330.204	0.70989	0.472185	1.50341	0.132732	0.337895
HSALNT0249675	lncRNA	99	386	474	172	332	20	221	51	20	7	68	40	339	314	401	244	827	284	274.615	0.914418	0.857128	1.06684	0.286045	0.643316	274.615	-0.729247	0.866598	-0.841506	0.400065	0.691555	274.615	1.14526	0.862764	1.32743	0.184368	0.420137
tRNA-Lys (anticodon CTT) 4-1 (TRK-CTT4-1)	tRNA	49	52	3	19	59	2	19	56	1	3	0	3	4	0	10	16	4	0	182.489	-0.158547	1.19596	-0.132569	0.894534	1	182.489	1.74696	1.31852	1.32494	0.185192	0.46652	182.489	-0.805858	1.36472	-0.590492	0.554861	0.826131
piR-58355	piRNA	10	2	0	15	0	0	3	3	0	1	2	0	3	2	1	0	2	0	180.344	-0.913675	1.33016	-0.686893	0.49215	0.838127	180.344	-0.955315	1.55694	-0.613586	0.539489	0.806319	180.344	-1.07931	1.5476	-0.697414	0.485544	0.750024
hsa-miR-132-3p	miRNA	40	77	37	0	1	0	6	30	4	0	2	3	1	1	1	0	2	0	184.965	6.31535	1.31891	4.78832	1.68186e-06	0.000141562	184.965	1.12533	0.97265	1.15698	0.247283	0.55027	184.965	-2.7916	1.25859	-2.21804	0.0265523	0.11139
Y RNA (ENSG00000201800.1)	Y_RNA	81	21	0	13	2	2	2	27	2	1	0	1	1	1	2	1	1	0	190.087	1.66816	1.22902	1.35731	0.174684	0.498722	190.087	2.103	1.5657	1.34317	0.179218	0.45749	190.087	-0.984243	1.70151	-0.578452	0.562959	0.833262
tRNA-Thr (anticodon CGT) 6-1 (TRT-CGT6-1)	tRNA	31	9	0	19	13	14	34	13	134	24	56	25	2	2	1	1	62	160	197.108	-1.5837	1.26692	-1.25003	0.211288	0.549904	197.108	-0.718889	1.23285	-0.583111	0.559819	0.823921	197.108	-6.44612	1.38889	-4.6412	3.46394e-06	0.000133042
Homo_sapiens piRNA piR-hsa-145558	piRNA	9	65	35	0	0	2	2	0	14	0	0	0	0	0	0	1	0	0	191.443	4.2033	1.81018	2.32203	0.0202313	0.151735	191.443	3.44341	2.03349	1.69335	0.0903887	0.30783	191.443	0	2.32795	0	1	1
HSALNT0226902	lncRNA	311	563	331	665	774	48	41	89	128	50	40	27	695	302	648	317	531	386	298.048	-0.54626	0.564922	-0.966965	0.333561	0.697839	298.048	-0.467335	0.582933	-0.801696	0.422729	0.711255	298.048	1.74608	0.577736	3.02228	0.00250879	0.0193089
hsa-miR-455-3p	miRNA	0	35	0	1	0	2	0	6	5	1	0	1	1	0	56	0	2	0	167.298	1.32819	2.03074	0.654046	0.513082	0.852837	167.298	0.868841	2.18638	0.397387	0.691082	0.945545	167.298	2.91159	2.1546	1.35134	0.176587	0.407975
Homo sapians C/D snoRNA (SCARNA9L1)	snoRNA	1	16	0	1	1	0	0	17	1	1	0	0	1	0	0	0	0	0	183.447	1.91887	1.74788	1.09783	0.272278	0.626968	183.447	2.1996	1.86475	1.17957	0.238173	0.538148	183.447	-2.02061	2.17706	-0.928139	0.353336	0.617128
3' external transcribed spacer	misc_RNA	81	68	27	1	420	235	122	52	54	142	1	37	92	2	3	35	10	98	241.425	-3.26042	1.39093	-2.34406	0.0190753	0.146038	241.425	-1.41579	1.39269	-1.01658	0.309353	0.612666	241.425	-3.20134	1.39939	-2.28768	0.0221563	0.0981528
small nucleolar RNA, C/D box 47 (SNORD47)	snoRNA	10	43	1	13	2	1	1	19	10	1	0	7	1	4	1	0	0	1	183.158	0.741425	1.19964	0.618041	0.536549	0.878062	183.158	0.211692	1.23516	0.171388	0.863919	1	183.158	-2.30823	1.33413	-1.73014	0.0836051	0.249994
Y RNA	Y_RNA	18	157	15	1	20	0	34	20	8	1	2	1	9	4	0	2	5	2	156.655	2.57304	1.00641	2.55664	0.0105688	0.0988418	156.655	2.0234	1.17446	1.72284	0.0849171	0.29536	156.655	-0.446899	1.23154	-0.362877	0.716697	0.951186
small nucleolar RNA, C/D box 102 (SNORD102)	snoRNA	116	99	5	3	38	1	52	66	8	4	2	3	29	88	36	19	19	49	187.775	1.85385	0.945313	1.9611	0.0498673	0.262334	187.775	1.87684	1.02119	1.8379	0.0660769	0.251508	187.775	2.24333	1.01797	2.20372	0.027544	0.114077
hsa-miR-432-5p	miRNA	28	143	0	2	37	0	2	2	0	1	4	2	50	75	0	1	1	1	178.587	1.51836	1.45766	1.04164	0.297578	0.660835	178.587	-2.78309	1.69193	-1.64492	0.0999862	0.326303	178.587	2.18633	1.51522	1.44291	0.149045	0.365545
non-protein coding NIFK-AS1:24	lncRNA	102	263	53	703	566	226	55	9	39	27	19	8	407	171	297	842	934	655	301.895	-2.8258	0.536149	-5.27056	1.36007e-07	1.6377e-05	301.895	-0.813385	0.581574	-1.39859	0.161936	0.427989	301.895	1.94104	0.566124	3.42866	0.000606578	0.00691533
tRNA-Ala	tRNA	415	443	261	500	801	107	4	77	60	70	192	9	962	277	583	559	758	999	340.469	-0.76672	0.87402	-0.877234	0.380359	0.743135	340.469	-2.628	0.883397	-2.97488	0.00293107	0.0354849	340.469	0.564034	0.876334	0.643629	0.519816	0.787588
Homo_sapiens piRNA piR-hsa-177288	piRNA	148	382	194	1	109	1	103	98	18	2	3	32	73	43	28	2	2	1	194.956	2.6495	1.0756	2.46328	0.0137673	0.117632	194.956	0.610856	1.08607	0.562447	0.573811	0.839904	194.956	-0.121627	1.08809	-0.11178	0.910998	1
hsa-miR-130a-3p	miRNA	3	1	0	0	1	0	0	6	0	36	1	0	3	0	0	0	1	0	177.5	0.919455	2.13021	0.431627	0.666012	0.962743	177.5	-4.40665	1.76002	-2.50375	0.0122886	0.0890329	177.5	-5.81283	1.88729	-3.07999	0.00207011	0.0169552
small nucleolar RNA, C/D box 82 (ENSG00000202400.1)	snoRNA	60	64	24	48	0	2	14	24	40	0	2	9	18	2	0	0	2	1	187.861	0.989543	1.28351	0.770969	0.440726	0.803091	187.861	1.20065	1.3317	0.901596	0.367272	0.662038	187.861	-1.46527	1.37053	-1.06913	0.285013	0.548867
SSU rRNA	rRNA	643	406	610	356	450	46	621	452	298	232	466	563	485	692	374	206	574	400	483.134	0.817554	0.647551	1.26253	0.206758	0.543477	483.134	-1.74664	0.645695	-2.70505	0.00682941	0.0617609	483.134	-1.66793	0.64544	-2.58418	0.00976122	0.05341
RNA, U11 small nuclear (ENSG00000274978.1)	snRNA	328	460	8	180	54	17	174	26	24	60	2	7	173	35	34	29	263	43	207.273	0.753469	1.10199	0.683734	0.494143	0.839979	207.273	-0.199067	1.11353	-0.178771	0.858118	1	207.273	-0.326117	1.11314	-0.29297	0.769545	0.98169
RNA, U5B small nuclear 1 (ENSG00000200156.1)	snRNA	218	415	34	98	89	5	32	29	6	4	2	0	101	25	66	42	31	105	180.087	1.14472	0.727948	1.57253	0.115827	0.403424	180.087	1.57083	0.944169	1.66372	0.0961685	0.320889	180.087	2.88001	0.931859	3.09061	0.00199745	0.0164967
tRNA-Ser (anticodon CGA) 4-1 (TRS-CGA4-1)	tRNA	113	350	156	131	179	41	208	148	1238	5	48	64	344	153	205	49	158	121	278.952	0.178304	0.86133	0.20701	0.836002	1	278.952	2.28853	0.864449	2.64739	0.00811157	0.0698557	278.952	0.448545	0.865683	0.51814	0.604361	0.87321
hsa-miR-130b-3p	miRNA	0	0	0	0	0	4	71	3	0	2	0	0	2	0	1	0	0	1	171.133	-4.9341	2.25595	-2.18715	0.0287314	0.187251	171.133	3.16493	2.13629	1.48151	0.138472	0.388695	171.133	-1.53677	2.30578	-0.666484	0.505102	0.772096
MIR493 cluster host gene (MIR493HG)	lncRNA	17	17	54	1	2	0	80	2	9	0	1	3	9	0	0	0	0	9	179.098	4.88018	1.69532	2.87861	0.00399427	0.0514702	179.098	2.47066	1.62734	1.51822	0.128958	0.375178	179.098	-1.21135	1.70798	-0.709233	0.47818	0.742417
hsa-miR-376c-3p	miRNA	0	7	0	0	0	0	1	34	0	0	2	0	3	44	1	0	0	0	174.613	2.27711	2.36518	0.962763	0.335667	0.700575	174.613	2.13748	2.19144	0.975379	0.329372	0.634427	174.613	2.79568	2.18429	1.2799	0.20058	0.445533
U6 spliceosomal RNA (ENSG00000276847.1, ENSG00000277419.1)	snRNA	36	236	20	233	6	22	81	2	1	2	43	49	45	43	2	50	134	27	202.001	-0.864152	1.3122	-0.658554	0.510182	0.851237	202.001	-2.31503	1.32365	-1.74898	0.080295	0.285203	202.001	-2.12795	1.32054	-1.61142	0.107089	0.298358
hsa-miR-615-3p	miRNA	8	62	1	0	0	2	2	72	0	2	3	2	2	0	2	0	1	1	168.091	3.19098	1.65697	1.92579	0.0541305	0.272647	168.091	1.4673	1.54303	0.950927	0.341641	0.642697	168.091	-2.94937	1.70701	-1.7278	0.0840246	0.250869
small nucleolar RNA, C/D box 1B (ENSG00000199961.1)	snoRNA	70	266	3	2	20	4	9	61	45	3	1	2	17	3	1	6	2	2	174.396	2.56411	1.06785	2.4012	0.0163415	0.132473	174.396	2.61888	1.1787	2.22183	0.0262945	0.140574	174.396	-0.412085	1.22045	-0.337649	0.735628	0.961872
tRNA-Gly (anticodon TCC) 4-1 (TRG-TCC4-1)	tRNA	508	623	173	217	262	5	340	174	252	5	40	72	385	23	259	210	87	58	233.592	1.08952	0.892321	1.22099	0.222089	0.562835	233.592	0.912363	0.897448	1.01662	0.309335	0.612666	233.592	0.275546	0.897926	0.30687	0.758943	0.974432
hsa-miR-370-3p	miRNA	2	59	22	2	1	0	63	10	0	0	2	1	2	19	0	1	0	1	167.751	4.17734	1.65366	2.52612	0.011533	0.104643	167.751	2.46994	1.63942	1.5066	0.131913	0.378784	167.751	1.01139	1.65389	0.611521	0.540855	0.811692
LHRI_LNC678.2	lncRNA	20	41	2	22	37	8	13	33	34	50	1	89	35	0	5	0	14	11	175.877	-1.07749	1.22758	-0.877734	0.380088	0.743135	175.877	-2.4287	1.20506	-2.01542	0.0438606	0.192525	175.877	-4.11827	1.22237	-3.36908	0.000754182	0.00824031
mitochondrially encoded tRNA-Ala (GCN) (MT-TA)	tRNA	136	75	24	1	20	0	2	33	84	1	2	1	5	31	90	1	1	1	167.222	3.19401	1.23538	2.58546	0.00972504	0.0933793	167.222	3.41196	1.36316	2.50299	0.012315	0.0890525	167.222	3.06926	1.36352	2.25098	0.024387	0.105207
HSALNT0006113	lncRNA	113	182	36	0	19	1	17	3	20	2	1	1	2	100	0	0	1	1	174.712	3.53404	1.43962	2.45485	NA	NA	174.712	1.68436	1.56707	1.07485	NA	NA	174.712	3.00399	1.55672	1.92969	NA	NA
non-protein coding lnc-NME4-1:1	lncRNA	0	7	5	9	6	7470	5	4	2	0	1	1	1	2	2	40	7	3	1259.81	-11.4727	1.72214	-6.66189	NA	NA	1259.81	0.562774	2.00363	0.280878	NA	NA	1259.81	-0.649728	2.05153	-0.316704	NA	NA
hsa-miR-203a-3p	miRNA	17	219	0	224	167	37	420	554	260	510	106	305	210	31	120	53	64	49	337.494	-1.98568	0.901916	-2.20163	0.0276917	0.183222	337.494	-1.35828	0.891545	-1.52352	0.12763	0.37352	337.494	-3.48671	0.894239	-3.89908	9.65607e-05	0.00178174
bacterial LSU rRNA	rRNA	511	515	183	781	458	369	325	475	285	342	411	512	407	132	131	609	168	364	485.554	-1.52719	0.555209	-2.75065	0.00594763	0.0678064	485.554	-2.01407	0.555211	-3.62757	0.000286097	0.0069399	485.554	-3.08163	0.556574	-5.5368	3.08057e-08	2.3319e-06
non-protein coding lnc-TP53TG3-20:1	lncRNA	221	205	149	251	456	100	815	396	578	257	470	302	582	743	321	514	442	399	444.92	-1.05671	0.47864	-2.20773	0.0272628	0.182747	444.92	-0.996542	0.473788	-2.10335	0.035435	0.169411	444.92	-1.30638	0.473844	-2.75698	0.00583376	0.0362298
HSALNT0066236	lncRNA	182	201	24	210	338	136	36	60	139	3	32	3	513	220	417	375	307	266	239.389	-1.90583	0.791842	-2.40683	0.0160915	0.130983	239.389	1.00306	0.822252	1.21989	0.222506	0.516911	239.389	2.76422	0.818698	3.37637	0.000734503	0.00809385
tRNA-iMet (anticodon CAT) 1-1 (TRX-CAT1 1 to 8)	tRNA	122	37	31	122	15	85	86	32	39	0	3	1	125	6	16	9	22	53	182.636	-1.61959	1.03744	-1.56114	0.118491	0.409517	182.636	3.41395	1.255	2.72028	0.00652276	0.0601473	182.636	2.82363	1.25652	2.24718	0.0246288	0.105674
hsa-miR-769-5p	miRNA	2	15	1	0	0	1	15	29	1	0	2	0	1	0	0	0	0	1	166.393	2.78342	1.59037	1.75017	0.0800893	0.332051	166.393	2.49926	1.49488	1.67188	0.0945483	0.317957	166.393	-2.95535	1.88915	-1.56438	0.117728	0.315111
microRNA hsa-mir-99a precursor	miRNA	1	4	0	2	2	0	0	1	0	0	0	1	3	0	0	19	1	0	166.184	-0.469787	1.62013	-0.289968	0.771841	1	166.184	-1.78444	2.06003	-0.866224	0.386367	0.679811	166.184	-0.758748	1.91389	-0.396444	0.691778	0.936836
vault RNA 1-2 (ENSG00000202111.1)	vault_RNA	347	364	106	180	154	8	155	28	57	1	55	3	110	96	40	115	180	61	203.585	0.837033	0.947638	0.883283	0.377083	0.739584	203.585	0.0657071	0.962021	0.068301	0.945546	1	203.585	-0.0528365	0.961609	-0.0549459	0.956182	1
partial small subunit ribosomal RNA	rRNA	176	180	267	176	243	2119	195	242	210	299	669	420	267	356	216	297	218	231	732.158	-3.86477	0.991773	-3.89683	9.74592e-05	0.00331791	732.158	-2.87441	0.992361	-2.89653	0.00377311	0.0421443	732.158	-2.71015	0.99196	-2.73211	0.00629296	0.0382581
tRNA-Val (anticodon AAC) 2-1 (TRV-AAC2-1)	tRNA	73	154	36	33	98	30	8	52	4	38	27	8	73	0	45	42	111	19	176.267	-0.301064	0.994635	-0.302688	0.762128	1	176.267	-2.06407	1.01322	-2.03713	0.0416371	0.185367	176.267	-1.51987	1.00575	-1.51117	0.130745	0.334558
non-protein coding PTCHD1-AS:7	lncRNA	0	1	0	0	0	2	1	5	0	1	0	0	0	0	0	0	0	0	157.384	-2.47043	2.10671	-1.17265	0.240938	0.588727	157.384	0.569468	2.06299	0.276041	0.782517	0.992493	157.384	-2.9824	2.29319	-1.30055	0.193413	0.434074
hsa-miR-582-5p	miRNA	0	2	2	1	3	0	53	36	1	0	2	1	2	0	0	9	0	2	167.818	-0.348431	1.53469	-0.227037	0.820395	1	167.818	2.85028	1.39223	2.04729	0.04063	0.183093	167.818	-2.80079	1.74378	-1.60617	0.108238	0.300062
microRNA mir-720	pre_miRNA	228	494	2	380	488	78	64	2	74	17	4	69	496	174	417	490	336	440	240.894	-1.34261	1.07859	-1.24479	0.213211	0.552077	240.894	-0.988683	1.09194	-0.905441	0.365232	0.661142	240.894	1.50744	1.08654	1.38738	0.165325	0.392001
tRNA-Val (anticodon CAC) 3-1 (TRV-CAC3-1)	tRNA	21	51	5	62	17	50	23	21	69	4	0	13	10	8	1	7	26	32	167.151	-2.45709	1.03647	-2.37063	0.0177576	0.139719	167.151	1.19932	1.07811	1.11242	0.265956	0.570757	167.151	-1.87105	1.12236	-1.66706	0.0955016	0.276222
hsa-let-7i-3p	miRNA	0	1	0	1	0	0	11	2	6	0	2	0	3	0	1	0	0	1	159.203	-0.851969	1.75535	-0.485355	0.627425	0.941256	159.203	1.41769	1.29018	1.09883	0.271843	0.575965	159.203	-1.15424	1.45248	-0.794673	0.426804	0.695413
HSALNT0279569	lncRNA	22	39	42	0	1	0	100	1	4	1	1	2	14	0	1	1	0	0	162.631	5.99692	1.67206	3.58653	0.000335104	0.00872153	162.631	2.63408	1.43695	1.83311	0.0667865	0.253363	162.631	-0.434687	1.48851	-0.292029	0.770265	0.98169
HSALNT0135139	lncRNA	16	1	1	1	2	2	1	1	0	1	0	0	1	0	0	0	0	1	149.141	0.820373	1.28039	0.64072	0.521705	0.861379	149.141	-0.971312	1.88578	-0.515073	0.606502	0.868734	149.141	-2.02061	1.97134	-1.02499	0.305367	0.569826
HSALNT0279512	lncRNA	93	6	0	23	1	0	10	2	37	0	0	0	0	0	0	0	0	1	164.392	1.53658	1.81102	0.84846	NA	NA	164.392	5.00565	2.12593	2.35457	NA	NA	164.392	0	2.42323	0	NA	NA
bacterial SSU rRNA	rRNA	359	348	299	498	251	78	288	361	757	414	778	402	329	212	195	419	443	296	497.229	-0.189247	0.578695	-0.327024	0.74365	1	497.229	-1.79671	0.575668	-3.12109	0.00180182	0.0255178	497.229	-3.19374	0.577078	-5.53433	3.12413e-08	2.3319e-06
piR-36339	piRNA	97	177	2	87	192	36	10	47	94	21	59	2	159	47	92	98	166	104	194.122	-1.20616	0.994804	-1.21246	0.225335	0.566705	194.122	-0.691143	1.00212	-0.689683	0.490394	0.765577	194.122	-0.322926	1.00007	-0.322903	0.746768	0.967208
small nucleolar RNA, C/D box 43 (ENSG00000263764.1)	snoRNA	27	97	3	25	22	0	19	20	9	1	0	2	20	4	4	1	63	20	168.203	0.737539	1.06465	0.692754	0.488464	0.835721	168.203	2.16346	1.33173	1.62455	0.104259	0.331035	168.203	1.03027	1.34648	0.765157	0.444178	0.709746
U5 spliceosomal RNA	snRNA	101	212	30	20	3	1	39	9	3	29	2	0	52	0	21	4	6	16	157.781	3.0687	1.26627	2.42341	0.0153754	0.127249	157.781	-1.20568	1.25718	-0.959033	0.337542	0.640869	157.781	-0.946385	1.25142	-0.756252	0.449498	0.715004
hsa-miR-16-2-3p	miRNA	2	0	0	0	0	2	62	34	3	3	1	2	1	74	7	1	0	0	170.575	-1.40162	1.88347	-0.744166	0.456776	0.813983	170.575	2.05277	1.52297	1.34787	0.177701	0.45523	170.575	2.09452	1.52147	1.37664	0.168622	0.396107
hsa-miR-376a-3p	miRNA	2	0	1	2	1	2	18	20	1	1	1	1	3	0	0	1	0	0	160.631	-1.58573	1.33371	-1.18896	0.234454	0.579324	160.631	1.73834	1.21433	1.43152	0.15228	0.412343	160.631	-2.17741	1.47649	-1.47472	0.140289	0.349485
tRNA-Ala	tRNA	10	60	0	29	99	10	0	49	10	1	0	3	210	0	15	104	19	28	171.241	-1.92835	1.52727	-1.26261	NA	NA	171.241	2.10408	1.6794	1.25287	NA	NA	171.241	3.42686	1.67218	2.04934	NA	NA
microRNA hsa-mir-152 precursor	miRNA	6	0	0	0	0	1	21	3	0	0	0	0	2	0	0	1	0	0	159.043	1.38942	2.10391	0.660398	0.508999	0.84994	159.043	3.36105	2.08859	1.60924	0.107564	0.335011	159.043	-0.382227	2.32889	-0.164124	0.869633	1
Homo sapians C/D snoRNA (SNORD119)	snoRNA	2	11	0	1	0	2	9	2	1	1	0	0	0	0	0	0	1	0	161.852	0.541692	1.40411	0.385791	0.699651	0.985705	161.852	1.52263	1.67064	0.911405	0.362082	0.659183	161.852	-2.98241	1.99499	-1.49494	0.134929	0.34242
HSALNT0277298	lncRNA	257	380	344	354	276	44	363	684	172	203	508	247	332	84	299	321	276	219	377.917	0.250464	0.576808	0.434225	0.664125	0.961669	377.917	-1.55997	0.573819	-2.71858	0.00655631	0.0603084	377.917	-2.57481	0.574962	-4.47822	7.52687e-06	0.000232627
HSALNT0254127	lncRNA	47	188	22	1	33	7	15	53	13	0	0	1	30	108	32	22	10	80	180.38	1.61263	1.06016	1.52111	0.128232	0.42464	180.38	4.40221	1.56758	2.80829	0.0049806	0.0505068	180.38	5.46985	1.56237	3.501	0.000463514	0.00573019
non-protein coding lnc-CLEC2D-4:1	lncRNA	98	285	106	152	721	109	48	37	46	37	163	51	832	454	269	604	844	508	285.373	-1.63017	0.602247	-2.70682	0.00679312	0.0748568	285.373	-2.73535	0.614862	-4.44872	8.63822e-06	0.000540321	285.373	0.486095	0.603047	0.806064	0.420206	0.688622
non-protein coding lnc-MICU3-3:1	lncRNA	432	580	334	325	201	28	682	365	469	194	489	355	396	274	413	275	270	418	405.704	0.89081	0.588331	1.51413	0.129993	0.428186	405.704	-1.26513	0.584098	-2.16596	0.0303146	0.151816	405.704	-1.99901	0.584583	-3.41955	0.000627238	0.00706938
microRNA hsa-mir-495 precursor	miRNA	2	29	1	0	2	4	1	4	2	1	47	0	38	0	0	1	2	0	169.54	0.236225	1.81211	0.13036	0.896282	1	169.54	-4.63281	1.81082	-2.55841	0.0105153	0.0808979	169.54	-2.86717	1.74831	-1.63996	0.101013	0.286662
hsa-miR-889-3p	miRNA	0	0	1	2	1	1	0	1	0	0	0	0	28	1	56	0	0	0	164.365	-2.63126	1.79809	-1.46336	0.143368	0.449342	164.365	-0.82265	2.03736	-0.403783	0.686372	0.942193	164.365	5.18014	1.67017	3.10156	0.00192503	0.0161003
Homo_sapiens piRNA piR-hsa-189774	piRNA	0	10	0	3	1	1	51	21	0	1	2	0	0	0	1	0	0	1	158.93	-0.255672	1.54193	-0.165813	0.868304	1	158.93	2.51095	1.52461	1.64694	0.0995704	0.325796	158.93	-3.52043	1.91733	-1.83611	0.0663414	0.210462
microRNA hsa-mir-224 precursor	miRNA	0	1	0	2	1	0	2	2	0	0	1	0	26	0	11	0	0	1	157.051	-2.03943	1.70378	-1.197	0.231305	0.575138	157.051	-0.00323038	1.68205	-0.00192051	0.998468	1	157.051	2.85687	1.52818	1.86946	0.061559	0.200434
Bacterial small subunit ribosomal RNA	rRNA	1	30	40	3	0	9	49	18	41	42	1	0	137	43	0	31	148	75	163.022	1.03173	1.65094	0.624935	0.532014	0.871489	163.022	-0.296178	1.63285	-0.181387	0.856064	1	163.022	-0.0458962	1.63114	-0.0281375	0.977553	1
Homo_sapiens piRNA piR-hsa-146946	piRNA	0	50	0	2	0	0	45	5	0	48	2	0	1	0	1	0	0	1	167.081	3.28879	2.14614	1.53242	0.125418	0.421169	167.081	-1.99691	1.93617	-1.03137	0.302367	0.606515	167.081	-6.65904	2.19242	-3.03729	0.00238712	0.0185895
HSALNT0103325	tRNA	32	61	35	13	15	9	3	10	19	0	3	1	95	5	7	16	65	7	167.604	0.86981	1.01981	0.85291	0.393709	0.75681	167.604	1.3927	1.23322	1.12932	0.258764	0.56298	167.604	2.35457	1.22002	1.92994	0.0536142	0.182528
tRNA-Gly (anticodon TCC) 1-1 (TRG-TCC1-1)	tRNA	134	426	1	61	75	0	84	25	176	18	3	24	40	16	97	18	3	106	168.741	1.39262	1.32653	1.04982	0.2938	0.655703	168.741	1.1417	1.33229	0.856951	0.391472	0.684939	168.741	-0.2295	1.33513	-0.171894	0.863521	1
bacterial LSU rRNA	rRNA	657	397	251	769	206	92	490	789	209	426	147	139	171	91	254	414	560	504	359.769	-0.296123	0.591907	-0.500285	0.616874	0.931987	359.769	-0.771433	0.591626	-1.30392	0.192261	0.476061	359.769	-2.45822	0.593847	-4.13948	3.48092e-05	0.000786887
let-7f-1 stem-loop (hsa-let-7f-1)	miRNA	27	34	5	0	2	2	34	7	25	0	0	2	2	50	38	1	62	4	164.536	2.69491	1.41792	1.9006	0.0573543	0.280462	164.536	3.29749	1.60573	2.05358	0.0400165	0.182305	164.536	3.68968	1.60222	2.30285	0.0212874	0.0962047
small nucleolar RNA, C/D box 60 (SNORD60)	snoRNA	6	16	1	40	28	1	2	10	0	1	1	1	103	1	0	1	0	1	155.732	-2.21053	1.3773	-1.60498	NA	NA	155.732	0.0796266	1.61259	0.0493781	NA	NA	155.732	2.69053	1.55992	1.72479	NA	NA
non-protein coding lnc-PITX1-4:2	lncRNA	15	18	0	0	1	1	10	1	25	0	0	8	6	35	2	0	0	0	149.687	2.77976	1.78192	1.55998	0.118765	0.409555	149.687	0.646908	1.60719	0.402508	0.68731	0.94279	149.687	0.64406	1.60482	0.401329	0.688178	0.935492
non-protein coding lnc-OR4F16-8:1	lncRNA	25	43	0	14	4	1	0	4	4	1	1	1	0	17	28	1	0	1	153.633	0.918843	1.28633	0.714313	0.475034	0.829712	153.633	-0.223804	1.54142	-0.145193	0.884558	1	153.633	2.06172	1.47618	1.39666	0.162517	0.387768
tRNA-Arg (anticodon TCT) 2-1 (TRR-TCT2-1)	tRNA	258	310	85	79	333	33	53	18	45	17	2	59	373	22	168	228	115	160	191.333	-0.00560824	0.849015	-0.00660559	0.99473	1	191.333	-1.14153	0.867893	-1.31529	0.188411	0.471405	191.333	0.626708	0.860164	0.728591	0.466252	0.734116
HSALNT0181290	lncRNA	218	214	70	379	390	42	323	556	118	105	833	197	178	198	149	361	454	345	387.351	-1.19709	0.668199	-1.79152	0.07321	0.319667	387.351	-2.15124	0.663953	-3.24004	0.00119511	0.019333	387.351	-3.16042	0.665169	-4.7513	2.02115e-06	8.50602e-05
bacterial SSU rRNA	rRNA	244	703	200	459	298	69	468	631	157	277	444	285	249	169	266	334	443	396	379.589	-0.21288	0.486672	-0.437421	0.661806	0.959365	379.589	-1.59653	0.484141	-3.29767	0.000974921	0.0167072	379.589	-2.60498	0.485465	-5.36595	8.05234e-08	5.39916e-06
tRNA-Phe	tRNA	67	137	1	0	1	2	11	44	11	7	15	22	45	2	8	129	20	5	162.695	4.4822	1.403	3.19473	0.00139961	0.0256605	162.695	-1.26358	1.21905	-1.03654	0.299952	0.604491	162.695	-2.01057	1.22472	-1.64166	0.10066	0.286196
tRNA-Val (anticodon AAC) 6-1 (TRV-AAC6-1)	tRNA	565	845	291	174	68	79	879	259	528	46	6	89	404	62	44	105	78	93	243.077	1.24072	0.809919	1.53191	0.125544	0.421169	243.077	1.80381	0.814528	2.21454	0.0267916	0.140709	243.077	-0.394667	0.816796	-0.483189	0.628962	0.89374
hsa-miR-574-3p	miRNA	0	0	0	1	1	0	29	32	9	0	1	0	2	0	1	1	0	1	132.03	-2.48648	1.5964	-1.55755	0.119339	0.409555	132.03	4.13955	1.30974	3.16059	0.0015745	0.023173	132.03	-0.608785	1.54883	-0.393062	0.694274	0.936836
hsa-miR-744-5p	miRNA	0	0	0	1	0	0	0	2	0	0	1	1	0	0	1	1	1	9	138.943	-1.81786	1.90679	-0.953359	0.340408	0.705069	138.943	-1.84971	1.75957	-1.05123	0.293153	0.598588	138.943	-2.93487	1.85603	-1.58126	0.113819	0.309037
HSALNT0123747	lncRNA	1	21	1	105	3	6387	20	4	3	1	25	0	1	2	0	3	7	3	1084.72	-10.9297	1.77741	-6.14925	NA	NA	1084.72	-2.01512	1.7847	-1.12911	NA	NA	1084.72	-5.15269	1.93843	-2.65818	NA	NA
hsa-miR-421	miRNA	1	20	1	1	2	1	0	1	12	0	1	0	17	12	11	0	0	0	153.28	1.30375	1.3991	0.931848	0.351415	0.715859	153.28	2.17639	1.66925	1.30382	0.192296	0.476061	153.28	3.17912	1.6472	1.93001	0.0536055	0.182528
small nucleolar RNA, C/D box 21 (SNORD21)	snoRNA	4	25	0	1	1	0	0	54	0	39	0	0	22	0	1	0	1	0	150.666	2.67062	2.33583	1.14333	0.252902	0.606592	150.666	-1.33509	2.12654	-0.627825	0.530118	0.799767	150.666	-3.05042	2.14454	-1.42241	0.154906	0.374806
microRNA hsa-mir-218 precursor (hsa-mir-218-2)	miRNA	0	9	1	0	2	2	0	3	17	0	1	2	3	58	0	1	1	0	154.993	-0.305743	1.85463	-0.164854	0.869059	1	154.993	1.30618	1.86289	0.70116	0.483203	0.75877	154.993	2.61345	1.84832	1.41396	0.157374	0.378463
small nucleolar RNA, C/D box 99 (SNORD99)	snoRNA	205	256	48	4	9	3	86	46	6	7	4	6	49	12	1	3	4	3	143.245	4.05226	0.967729	4.18739	2.82183e-05	0.00134496	143.245	1.03188	0.956164	1.07919	0.280505	0.584384	143.245	-0.354655	0.967435	-0.366593	0.713923	0.949657
bacterial SSU rRNA	rRNA	244	766	393	555	326	49	243	630	293	396	236	156	230	159	362	499	130	205	345.525	0.19617	0.624825	0.31396	0.753551	1	345.525	-1.18924	0.623945	-1.90601	0.0566493	0.22796	345.525	-2.06209	0.624742	-3.3007	0.000964435	0.00963461
Homo sapians C/D snoRNA (SNORD66L1)	snoRNA	39	78	72	40	0	3	0	2	0	1	2	0	1	0	0	53	16	57	152.123	1.74395	1.20725	1.44457	0.148579	0.458752	152.123	-2.43611	1.7612	-1.38321	0.166602	0.435719	152.123	-3.5188	1.85648	-1.89542	0.0580369	0.192129
hsa-miR-1260b	miRNA	138	403	109	80	328	18	135	81	213	6	2	27	592	42	196	200	100	135	185.014	0.182751	0.817166	0.223639	0.823038	1	185.014	1.99013	0.847619	2.34791	0.0188793	0.116765	185.014	2.31129	0.846757	2.72958	0.00634156	0.0383596
U2 spliceosomal RNA (ENSG00000274452.1)	snRNA	435	844	270	190	225	45	12	34	36	2	27	73	91	65	86	239	205	175	201.299	1.07318	0.692282	1.5502	0.121093	0.41297	201.299	-2.00056	0.717069	-2.78992	0.00527216	0.0524771	201.299	-0.809225	0.706546	-1.14533	0.252074	0.512572
LNC_000188	lncRNA	20	64	0	0	3	1	5	6	1	3	0	0	2	0	0	2	2	0	137.104	3.24203	1.32749	2.44222	0.0145974	0.123391	137.104	0.148799	1.44174	0.103208	0.917798	1	137.104	-2.7085	1.73643	-1.55981	0.118805	0.317347
tRNA-Ser	tRNA	17	53	1	1	2	1	43	30	5	0	0	0	1	36	0	0	0	0	132.065	2.91286	1.5945	1.82682	0.0677262	0.306423	132.065	5.16816	1.83201	2.82104	0.00478683	0.0493047	132.065	4.36685	1.83602	2.37844	0.0173863	0.0833687
mitochondrially encoded tRNA-Tyr (UAU/C) (MT-TY)	tRNA	13	22	1	0	21	1	0	23	66	0	0	1	57	17	0	0	0	3	148.503	0.0882553	1.73192	0.0509581	0.959359	1	148.503	4.92945	2.03617	2.42094	0.0154805	0.104493	148.503	3.88179	2.03964	1.90318	0.0570175	0.190026
Bacterial small subunit ribosomal RNA	rRNA	60	19	0	0	11	0	1	51	37	1	1	1	25	0	0	0	0	0	137.407	2.46887	1.8491	1.33517	0.181819	0.509764	137.407	3.25534	1.9315	1.6854	0.0919115	0.310201	137.407	0.63887	1.95474	0.326831	0.743795	0.965984
hsa-miR-381-3p	miRNA	0	8	0	1	0	0	0	4	0	1	2	0	19	0	1	1	1	1	147.459	1.53597	1.81443	0.846528	0.397258	0.760675	147.459	-1.46999	1.715	-0.85714	0.391367	0.684939	147.459	0.350504	1.58818	0.220696	0.825329	1
LHRI_LNC531.1	lncRNA	217	336	29	0	52	2	91	50	85	0	18	3	94	1	16	0	0	1	153.647	2.89311	1.35509	2.13499	0.0327621	0.20475	153.647	1.61764	1.36284	1.18696	0.235243	0.534597	153.647	-0.0302234	1.36831	-0.0220881	0.982378	1
microRNA hsa-mir-145 precursor	miRNA	0	1	30	0	0	2	0	3	32	1	0	0	1	0	11	0	0	1	145.55	2.81618	2.2091	1.27481	0.202375	0.539109	145.55	3.67111	2.38904	1.53665	0.12438	0.368137	145.55	1.49672	2.41552	0.619626	0.535504	0.805557
hsa-miR-106a-5p	miRNA	1	3	2	0	46	3	0	2	1	1	3	0	1	1	0	0	1	0	137.689	-3.34233	1.27132	-2.62903	0.00856296	0.0870825	137.689	-2.19953	1.53944	-1.42879	0.153065	0.413276	137.689	-3.07397	1.65621	-1.85602	0.0634502	0.203988
HSALNT0038392	lncRNA	1	6	1	0	7	1	1	5	12	2	37	0	1	57	0	0	0	9	141.71	-0.797956	1.99459	-0.400061	0.689111	0.979563	141.71	-2.71836	1.84543	-1.47303	0.140744	0.39214	141.71	-1.20858	1.82666	-0.66163	0.508208	0.774511
small nucleolar RNA, C/D box 36B (ENSG00000200831.1, ENSG00000281243.1)	snoRNA	23	7	0	1	0	0	10	20	0	0	0	3	1	0	8	0	3	1	143.153	3.67297	1.83292	2.00389	0.0450824	0.24647	143.153	1.34629	1.68373	0.79959	0.423948	0.711255	143.153	-0.416244	1.72772	-0.24092	0.809617	1
bacterial LSU rRNA	rRNA	250	336	208	272	294	319	364	534	224	383	224	176	686	295	285	366	146	332	370.379	-1.42866	0.620589	-2.3021	0.0213293	0.156778	370.379	-1.29306	0.620246	-2.08475	0.0370922	0.173516	370.379	-1.39937	0.6201	-2.25668	0.0240278	0.103884
small nucleolar RNA, C/D box 24 (SNORD24)	snoRNA	77	18	0	0	22	3	7	7	0	0	1	18	25	1	2	0	9	5	140.902	1.16441	1.66715	0.698444	0.4849	0.835721	140.902	-2.44499	1.70433	-1.43458	0.151408	0.41087	140.902	-1.79919	1.68049	-1.07063	0.284334	0.548161
tRNA-Met (anticodon CAT) 4-1 (TRM-CAT4 1 to 3)	tRNA	0	12	0	1	38	7	1	0	0	0	0	2	1	1	8	0	2	21	140.695	-3.13216	1.63665	-1.91376	0.0556505	0.277271	140.695	-2.68349	2.18325	-1.22913	0.219024	0.513427	140.695	0.352018	1.89289	0.185969	0.852469	1
microRNA hsa-mir-382 precursor	miRNA	12	66	0	0	1	1	0	3	20	1	1	1	1	14	0	0	0	1	143.749	3.83918	1.80654	2.12515	0.0335741	0.20753	143.749	1.54492	1.78197	0.866977	0.385954	0.679811	143.749	0.583295	1.79468	0.325013	0.745171	0.965984
microRNA hsa-mir-484 precursor	miRNA	68	0	1	1	1	0	12	21	0	1	1	0	12	0	0	0	0	0	138.425	4.33803	2.00662	2.16186	0.0306293	0.195435	138.425	2.06158	2.04823	1.00652	0.314165	0.618909	138.425	0.190819	2.0856	0.0914936	0.9271	1
bacterial LSU rRNA	rRNA	302	257	55	473	322	48	694	561	337	60	918	589	33	683	10	537	85	81	453.786	-1.07715	1.14192	-0.943285	0.345535	0.710097	453.786	-1.88496	1.13925	-1.65456	0.0980139	0.323293	453.786	-2.87402	1.13967	-2.5218	0.0116756	0.0613394
microRNA hsa-mir-130b precursor	miRNA	20	58	0	0	0	0	1	29	13	0	0	1	72	0	2	0	0	0	136.275	5.79274	2.0907	2.77072	0.00559319	0.065761	136.275	3.61149	2.092	1.72634	0.084287	0.29426	136.275	3.68468	2.08976	1.76321	0.0778651	0.23768
HSALNT0226897	lncRNA	178	291	232	230	241	47	280	565	182	535	405	193	266	260	135	396	315	397	370.874	0.0280189	0.498324	0.0562261	0.955162	1	370.874	-1.96987	0.492812	-3.9972	6.40961e-05	0.00234421	370.874	-2.76536	0.49383	-5.59983	2.14567e-08	1.69765e-06
bacterial LSU rRNA	rRNA	57	209	12	4332	153	38	80	218	81	235	70	43	46	9	159	217	27	47	287.411	-4.7601	1.16085	-4.10052	4.12224e-05	0.00181195	287.411	-1.62668	1.16077	-1.40138	0.1611	0.426984	287.411	-2.67654	1.16261	-2.30218	0.0213248	0.0962047
small nucleolar RNA, C/D box 118	snoRNA	166	81	7	8	93	6	65	68	4	4	28	2	29	125	33	79	108	96	156.177	0.698967	1.05888	0.660099	0.509191	0.84994	156.177	-0.0470508	1.07252	-0.0438692	0.965009	1	156.177	0.570677	1.06875	0.533969	0.593363	0.863629
eukaryotic LSU rRNA	rRNA	210	348	424	49	285	56	326	306	100	239	624	508	479	441	245	218	223	346	409.224	0.94609	0.652114	1.4508	0.146835	0.455233	409.224	-2.84061	0.648059	-4.38325	1.1692e-05	0.000649651	409.224	-2.2749	0.647005	-3.51606	0.000438009	0.00550244
Homo_sapiens piRNA piR-hsa-135514	piRNA	115	190	56	395	358	55	0	62	30	5	44	4	318	305	321	198	691	170	206.273	-1.7589	0.980146	-1.79453	0.0727281	0.318619	206.273	-0.973878	1.0041	-0.969898	0.332098	0.636224	206.273	2.08754	0.994281	2.09955	0.0357685	0.137245
hsa-miR-1-3p	miRNA	8	81	106	1	12	0	1	118	44	180	51	45	2	15	71	12	51	1	183.371	4.09554	1.46945	2.78713	0.00531779	0.0641377	183.371	-2.43622	1.37049	-1.77763	0.0754644	0.275558	183.371	-3.5054	1.37403	-2.55118	0.0107358	0.0572089
microRNA hsa-mir-4454 precursor	miRNA	1	0	1	24	0	0	0	4	0	0	1	0	1	0	1	1	0	0	123.773	-3.78975	1.79142	-2.1155	0.034387	0.208989	123.773	0.0242152	2.0289	0.0119351	0.990477	1	123.773	-1.21096	2.15814	-0.561112	0.574721	0.847531
RNA, U5F small nuclear 1 (ENSG00000199377.1)	snRNA	105	503	20	0	16	1	20	9	30	0	2	1	11	22	9	47	13	9	135.888	4.3749	1.06528	4.10679	4.01191e-05	0.0017839	135.888	2.62757	1.2847	2.04527	0.040828	0.183093	135.888	1.86583	1.29018	1.44618	0.148126	0.364418
HSALNT0279559	lncRNA	53	134	1	2	2	0	0	43	30	0	3	3	115	8	59	0	0	0	132.385	4.6291	1.54826	2.98988	0.00279084	0.0408108	132.385	1.92431	1.4538	1.32364	0.185621	0.46652	132.385	2.6578	1.4493	1.83385	0.0666767	0.210968
RNA, U5D small nuclear 1 (ENSG00000200169.1)	snRNA	52	211	0	8	2	0	31	24	1	0	1	0	9	4	1	7	19	1	131.518	3.77874	1.36906	2.76011	0.00577826	0.0667807	131.518	3.69705	1.726	2.14198	0.0321953	0.158153	131.518	1.57151	1.76003	0.89289	0.371916	0.639139
hsa-miR-431-5p	miRNA	0	1	0	1	1	2	0	3	1	0	1	0	1	0	0	0	1	0	125.552	-2.82222	1.60325	-1.76031	0.0783544	0.328011	125.552	0.113333	1.63513	0.0693111	0.944742	1	125.552	-2.02061	1.88259	-1.07331	0.283131	0.547441
miscellaneous RNA	misc_RNA	289	242	0	303	201	12	62	12	71	0	13	19	216	105	42	44	136	22	142.488	-0.596105	1.30082	-0.458253	0.646771	0.953288	142.488	0.479106	1.32485	0.36163	0.717628	0.963944	142.488	1.33942	1.32211	1.01309	0.311016	0.575384
novel transcript	lncRNA	69	148	66	4	44	5	1	91	1	15	0	0	73	12	53	24	69	0	136.776	1.926	1.52015	1.26698	0.205162	0.54271	136.776	0.823626	1.55256	0.530495	0.595769	0.8603	136.776	1.14732	1.54992	0.740244	0.459152	0.725692
small nucleolar RNA, C/D box 169 (SNORD169)	snoRNA	12	19	3	0	0	2	13	11	3	2	1	1	5	2	1	0	6	2	136.593	2.89859	1.26925	2.2837	0.0223894	0.161871	136.593	0.860283	1.17862	0.729906	0.465448	0.744598	136.593	-1.10115	1.25792	-0.875371	0.381372	0.649186
Y RNA (ENSG00000201279.1)	Y_RNA	10	8	5	8	5	3	32	21	7	0	1	1	0	6	14	17	13	0	134.455	-0.254313	1.02636	-0.247783	0.804303	1	134.455	2.96782	1.36733	2.17052	0.0299674	0.150968	134.455	1.41877	1.38809	1.0221	0.306734	0.571569
microRNA hsa-mir-4286 precursor	miRNA	12	67	0	124	87	44	2	38	2	0	0	0	336	84	114	149	160	129	143.387	-3.04673	1.04808	-2.90695	0.00364974	0.0491625	143.387	4.3681	1.57723	2.76947	0.00561484	0.0543106	143.387	7.73696	1.56134	4.95534	7.22055e-07	3.61576e-05
non-protein coding lnc-C5orf63-1:5	lncRNA	0	5	0	0	1	2	2	22	1	21	0	0	2	0	3	0	1	0	142.052	-1.185	1.94182	-0.610249	0.541697	0.8826	142.052	-1.53781	1.69032	-0.909775	0.362941	0.659835	142.052	-4.06654	1.79197	-2.26931	0.0232494	0.101629
small nucleolar RNA, C/D box 101 (SNORD101)	snoRNA	73	39	24	9	64	3	58	45	5	3	3	0	5	2	0	6	2	4	135.911	0.543581	0.827141	0.657181	0.511065	0.85199	135.911	2.19297	0.993453	2.20742	0.0272849	0.141711	135.911	-1.89992	1.13299	-1.67691	0.0935603	0.272151
HSALNT0286165	lncRNA	0	6	0	0	1	1	1	6	20	27	0	0	19	1	0	0	1	0	125.197	0.138734	2.11298	0.065658	0.94765	1	125.197	-1.34742	1.81276	-0.743302	0.457299	0.739247	125.197	-2.692	1.83251	-1.46902	0.141827	0.35243
non-protein coding lnc-HIST1H2AH-5:1	lncRNA	53	59	3	2	2	0	0	83	11	0	1	0	3	18	44	0	0	1	131.266	4.05589	1.51694	2.67374	0.00750109	0.0799847	131.266	4.6192	1.74942	2.64042	0.00828037	0.0709503	131.266	4.0308	1.75123	2.30171	0.0213518	0.0962047
non-protein coding lnc-ANO2-10:1	lncRNA	44	1	0	2	4	0	2	3	1	1	1	1	3	2	13	2	2	0	129.654	2.39476	1.33937	1.78798	0.07378	0.32107	129.654	-0.842111	1.51794	-0.554774	0.57905	0.844278	129.654	0.595512	1.4337	0.415367	0.677873	0.928236
hsa-miR-145-3p	miRNA	15	0	9	1	2	1	0	0	0	0	0	0	1	0	0	1	1	2	132.533	2.14505	1.35709	1.58063	0.113964	0.400439	132.533	0	1.99806	0	1	1	132.533	-1.05882	1.99806	-0.529923	0.596165	0.866751
small nucleolar RNA, C/D box 12B (SNORD12B)	snoRNA	89	67	3	3	9	2	41	13	0	3	1	0	3	56	0	2	1	1	126.082	2.56496	1.42436	1.80078	0.0717379	0.316383	126.082	1.72808	1.5453	1.11828	0.263447	0.569538	126.082	2.20974	1.53914	1.43569	0.15109	0.368276
HSALNT0231814	lncRNA	9	58	6	26	39	4	4	3	1	3	4	4	112	11	28	17	61	19	125.448	-0.684384	0.733003	-0.933671	0.350473	0.714677	125.448	-2.33007	0.955055	-2.43973	0.0146984	0.100663	125.448	1.51592	0.809103	1.87359	0.0609876	0.199559
non-protein coding RAB11B-AS1:7	lncRNA	202	445	163	348	428	192	137	55	71	40	49	56	347	102	424	268	343	533	232.547	-1.23228	0.514413	-2.3955	0.0165978	0.134002	232.547	-0.968858	0.530502	-1.8263	0.0678045	0.255467	232.547	0.496524	0.525029	0.945707	0.344298	0.608327
tRNA-Asp (anticodon GTC) 2-1 (TRD-GTC2 1 to 11)	tRNA	114	93	2	6	37	5	29	38	34	10	1	13	38	23	4	39	50	14	131.587	1.29106	0.93188	1.38544	0.165918	0.486202	131.587	0.370714	0.946935	0.391488	0.695436	0.948736	131.587	-0.621666	0.954221	-0.65149	0.51473	0.781717
		13	77	30	0	19	1	0	0	0	0	0	0	1	0	0	0	0	1	118.709	2.22128	1.25603	1.76849	0.0769793	0.325353	118.709	0	2.03829	0	1	1	118.709	-1.05882	2.03829	-0.519462	0.603438	0.872515
microRNA hsa-mir-19a precursor	miRNA	0	0	0	0	1	0	11	3	0	0	1	1	1	1	1	1	0	2	129.29	-1.7628	1.83207	-0.962189	0.335954	0.700599	129.29	0.803177	1.38685	0.579136	0.562497	0.826891	129.29	-1.4603	1.5633	-0.934115	0.350245	0.613626
HSALNT0279561	lncRNA	18	0	0	0	2	1	5	2	31	2	0	0	0	6	35	15	0	0	125.571	1.57632	2.11132	0.746603	0.455303	0.813012	125.571	2.89682	2.18896	1.32337	0.185711	0.46652	125.571	2.52538	2.18988	1.15321	0.248826	0.510029
tRNA-Arg (anticodon CCT) 4-1 (TRR-CCT4-1)	tRNA	48	37	3	49	21	4	23	2	34	1	2	1	26	25	88	13	0	24	126.814	-0.477512	1.08292	-0.440948	0.659251	0.957104	126.814	2.26245	1.28121	1.76587	0.0774183	0.279376	126.814	3.13234	1.27448	2.45775	0.0139811	0.0699231
hsa-miR-29b-1-5p	miRNA	35	0	0	1	1	1	7	3	9	1	1	0	57	0	0	3	0	0	123.54	2.48307	1.93529	1.28305	0.199476	0.536137	123.54	1.58374	2.0427	0.775317	0.438152	0.724718	123.54	2.40019	2.02947	1.18267	0.236942	0.495686
Y RNA	Y_RNA	1	0	1	0	53	0	0	17	0	0	0	0	7	0	1	0	0	0	126.412	-4.46736	2.34691	-1.90351	0.0569746	0.27932	126.412	3.03387	2.46353	1.23152	0.21813	0.511651	126.412	1.52483	2.50212	0.609417	0.542248	0.812905
microRNA hsa-mir-455 precursor	miRNA	0	1	0	0	2	0	1	1	0	2	1	0	3	0	0	1	0	0	116.264	-1.50473	1.6397	-0.917686	0.358783	0.723083	116.264	-2.42052	1.48804	-1.62665	0.103811	0.331035	116.264	-2.13616	1.38619	-1.54104	0.123308	0.324556
Homo sapians C/D snoRNA (SNORD45A)	snoRNA	9	41	0	23	5	0	3	3	34	1	1	0	0	0	7	0	39	14	116.872	0.0153241	1.6527	0.00927213	0.992602	1	116.872	2.92108	1.90029	1.53718	0.12425	0.368043	116.872	-0.148349	1.96442	-0.0755181	0.939803	1
non-protein coding lnc-NPIPB12-4:1	lncRNA	331	195	161	2	22	2	338	351	742	0	1	3	1344	52	435	1	1	1	192.193	4.36572	0.954082	4.57583	4.74325e-06	0.000335077	192.193	6.86565	1.14009	6.02201	1.7226e-09	2.39442e-07	192.193	6.54114	1.14012	5.73721	9.62465e-09	8.2772e-07
bacterial SSU rRNA	rRNA	243	318	142	329	223	40	411	652	272	276	360	324	464	186	428	236	218	110	331.862	-0.278628	0.442029	-0.630338	0.528473	0.866766	331.862	-1.36301	0.435812	-3.12751	0.00176294	0.0250618	331.862	-1.92629	0.436278	-4.41529	1.00877e-05	0.000293432
non-protein coding LINC01714:33	lncRNA	102	330	102	361	309	89	66	3	21	0	67	56	575	185	220	99	455	548	202.734	-1.28007	0.994016	-1.28778	0.197824	0.534304	202.734	-2.39479	1.01034	-2.37027	0.0177751	0.113127	202.734	0.782754	0.998862	0.783646	0.433248	0.699298
Hsa-Mir-21 stem-loop	precursor_RNA	0	0	0	1	0	0	0	11	0	40	0	1	0	1	0	0	0	0	119.598	-1.86562	2.62665	-0.710267	0.477539	0.831723	119.598	-3.69431	2.13991	-1.72638	0.0842784	0.29426	119.598	-7.16409	2.3991	-2.98616	0.00282508	0.0211799
non-protein coding lnc-CXADR-2:2	lncRNA	170	95	139	0	1	2	259	116	265	3	1	1	1692	136	314	1	0	2	162.486	6.37693	1.15118	5.53948	3.03364e-08	4.80043e-06	162.486	5.32313	1.07936	4.93173	8.15027e-07	7.28285e-05	162.486	6.46462	1.07846	5.99432	2.04343e-09	2.02095e-07
long non-coding RNA NONHSAT222356.1	lncRNA	34	26	1	0	1	2	1	15	0	2	0	1	32	9	7	0	2	0	117.849	2.9021	1.3989	2.07456	0.038027	0.220968	117.849	0.548429	1.48926	0.368257	0.712682	0.960799	117.849	1.85527	1.45715	1.27322	0.202941	0.44851
tRNA-Thr (anticodon AGT) 5-1 (TRT-AGT5-1)	tRNA	242	295	26	300	298	40	91	86	87	17	7	20	318	319	214	231	314	327	179.013	-0.916405	0.501985	-1.82556	0.0679159	0.306565	179.013	0.851665	0.54504	1.56257	0.118153	0.355881	179.013	2.29863	0.540014	4.25662	2.07539e-05	0.000551022
microRNA hsa-mir-138 precursor (hsa-mir-138-1)	miRNA	0	1	0	0	0	0	25	5	0	25	1	0	2	0	3	0	1	1	123.955	0.101838	2.20073	0.0462747	0.963091	1	123.955	-1.76636	1.51465	-1.16618	0.243542	0.545841	123.955	-4.37968	1.62838	-2.68959	0.00715395	0.0419275
PTGS2 antisense NFKB1 complex-mediated expression regulator RNA (PACERR)	lncRNA	174	246	326	199	368	23	372	180	293	177	317	377	671	114	260	201	308	390	315.796	0.328599	0.673646	0.487792	0.625698	0.939826	315.796	-1.81505	0.670272	-2.70793	0.00677034	0.0615232	315.796	-1.96334	0.670151	-2.9297	0.00339285	0.0241405
small nucleolar RNA, C/D box 18C (ENSG00000199574.1)	snoRNA	59	104	78	12	61	7	27	58	4	40	3	40	51	64	28	49	30	5	139.7	1.25059	0.892574	1.4011	0.161184	0.477636	139.7	-1.7896	0.893035	-2.00395	0.0450749	0.196709	139.7	-1.13449	0.886097	-1.28032	0.200433	0.445457
hsa-miR-337-3p	miRNA	0	0	0	2	1	1	1	2	0	0	0	0	46	0	11	0	1	0	115.166	-3.61913	1.82647	-1.98149	0.0475367	0.254817	115.166	0.553096	1.88196	0.293894	0.768839	0.98729	115.166	4.37246	1.68597	2.59344	0.00950209	0.0522813
small nucleolar RNA, H/ACA box 62 (ENSG00000202363.1)	snoRNA	32	86	0	0	1	0	2	1	1	40	2	1	24	15	1	8	1	0	113.923	5.48284	1.78204	3.07673	0.00209285	0.0333847	113.923	-5.15924	1.57523	-3.27524	0.00105574	0.0176097	113.923	-2.09951	1.41289	-1.48596	0.137289	0.344764
RNA, U7 small nuclear 1 (RNU7-1)	snRNA	79	101	4	62	60	0	113	31	34	1	0	2	74	0	0	63	78	10	130.069	0.0701011	1.40655	0.0498391	0.960251	1	130.069	4.01378	1.6257	2.46895	0.0135511	0.0950426	130.069	2.21322	1.63344	1.35494	0.175436	0.407052
Homo_sapiens piRNA piR-hsa-176355	piRNA	1	0	0	3	0	0	0	3	8	0	1	0	13	0	0	0	0	0	115.944	-2.01604	2.24912	-0.896366	0.370057	0.733476	115.944	1.87452	2.13542	0.877823	0.38004	0.675556	115.944	1.19878	2.14818	0.558046	0.576813	0.848733
tRNA-Ala (anticodon TGC) 4-1 (TRA-TGC4-1)	tRNA	50	26	76	14	4	0	163	132	145	1	6	6	45	1	143	2	1	85	137.478	3.13166	1.41185	2.21813	0.0265462	0.179516	137.478	3.29252	1.39509	2.36008	0.0182709	0.114859	137.478	1.77353	1.3975	1.26907	0.204415	0.450761
small nucleolar RNA, C/D box 95 (ENSG00000264549.1)	snoRNA	87	225	77	37	7	0	41	26	5	2	1	1	17	2	3	17	48	56	118.326	2.68511	0.90713	2.96	0.00307638	0.0436206	118.326	2.21741	1.13808	1.94838	0.0513697	0.212718	118.326	0.241517	1.17154	0.206153	0.836671	1
U1 spliceosomal RNA	snRNA	263	683	95	245	325	40	173	79	27	30	26	3	54	75	37	115	176	143	153.394	0.0481783	0.618532	0.0778914	0.937914	1	153.394	0.285837	0.646513	0.442122	0.658401	0.917216	153.394	-0.454209	0.649247	-0.699594	0.484181	0.749024
hsa-miR-629-5p	miRNA	1	71	2	1	0	1	1	4	11	0	0	1	1	0	1	0	0	0	109.066	3.73503	1.58481	2.35678	0.0184344	0.142157	109.066	2.3783	1.78187	1.33472	0.181968	0.460813	109.066	-1.20483	2.03887	-0.590932	0.554566	0.826131
let-7a-2 stem-loop (hsa-let-7a-2)	miRNA	47	14	2	0	1	1	0	2	18	1	2	0	2	1	1	1	2	1	116.484	3.98204	1.46824	2.71211	0.0066856	0.0740846	116.484	1.31563	1.43425	0.917299	0.358986	0.656887	116.484	-1.67698	1.58649	-1.05703	0.290496	0.553781
HSALNT0279566	lncRNA	51	75	8	22	13	0	44	62	10	1	1	1	17	2	2	7	7	6	116.186	1.28835	0.762053	1.69063	0.090907	0.353553	116.186	3.35655	1.08665	3.08889	0.00200906	0.0264561	116.186	0.587755	1.12938	0.520424	0.602768	0.872213
hsa-miR-17-3p	miRNA	0	9	0	0	1	0	0	2	0	1	1	0	0	0	1	0	0	0	111.231	1.79223	1.73664	1.03201	0.302066	0.663504	111.231	-1.83238	1.87382	-0.977886	0.328131	0.633575	111.231	-2.91472	1.96349	-1.48446	0.137688	0.34496
non-protein coding lnc-HSP90AA1-14:1	lncRNA	48	22	0	0	32	2	23	2	0	0	0	1	48	0	41	2	24	75	111.835	0.461409	1.70829	0.2701	0.787084	1	111.835	2.44873	2.06325	1.18683	0.235294	0.534597	111.835	4.1798	2.04407	2.04484	0.0408708	0.150125
non-protein coding lnc-XKR5-1:1	lncRNA	171	197	46	212	218	445	5	76	43	22	10	46	688	260	357	185	314	104	232.712	-2.88802	0.877359	-3.29172	0.00099577	0.0202014	232.712	-1.00503	0.896999	-1.12044	0.262527	0.56855	232.712	1.95919	0.888945	2.20395	0.0275281	0.114077
microRNA hsa-mir-26a precursor (hsa-mir-26a-2)	miRNA	0	15	0	0	47	1	0	24	0	0	0	0	0	0	1	1	1	0	118.376	-2.37726	2.10836	-1.12754	0.259514	0.614693	118.376	3.52945	2.36782	1.49059	0.136069	0.386284	118.376	-1.05881	2.62614	-0.403183	0.686814	0.934535
HSALNT0279556	lncRNA	24	33	0	0	0	1	22	3	0	1	0	1	1	0	1	1	0	0	110.128	4.39987	1.69556	2.59494	0.00946079	0.0917326	110.128	1.59879	1.67206	0.956183	0.33898	0.641549	110.128	-2.07564	1.94521	-1.06705	0.285949	0.548867
bacterial LSU rRNA	rRNA	263	256	146	820	137	57	518	371	232	386	96	133	260	58	144	422	135	170	269.328	-1.09301	0.688671	-1.58714	0.112482	0.396948	269.328	-0.93553	0.687605	-1.36056	0.173652	0.448222	269.328	-2.52063	0.689832	-3.65398	0.00025821	0.00374168
microRNA hsa-mir-365b precursor	miRNA	0	18	1	1	0	0	6	1	1	1	0	2	2	0	1	1	0	1	108.8	2.85932	1.51096	1.89238	0.0584398	0.281936	108.8	-0.485023	1.3768	-0.352283	0.724626	0.967457	108.8	-2.11642	1.53414	-1.37954	0.167727	0.394957
tRNA-Asp (GTC) 5-1 (TRD-GTC5-1)	tRNA	150	42	54	73	58	5	18	18	15	0	3	1	85	0	237	10	116	69	122.439	0.592738	1.14522	0.517576	0.604754	0.927596	122.439	1.8519	1.34903	1.37276	0.169828	0.441258	122.439	4.22176	1.33607	3.15983	0.00157861	0.0139397
small nucleolar RNA, C/D box 50A (SNORD50A)	snoRNA	22	45	2	1	3	0	2	35	0	0	1	0	0	0	16	0	1	1	108.077	3.32486	1.71127	1.94292	0.0520261	0.267293	108.077	3.18337	1.91766	1.66003	0.0969092	0.321353	108.077	1.94395	1.93398	1.00515	0.314824	0.578031
non-protein coding lnc-ARL4D-3:1	lncRNA	103	355	236	7	275	163	127	237	307	300	423	271	198	144	274	245	492	121	328.975	-0.538033	1.06173	-0.506753	0.612328	0.93025	328.975	-2.21828	1.06044	-2.09185	0.0364523	0.171651	328.975	-2.71936	1.0607	-2.56373	0.0103554	0.055736
small nucleolar RNA, C/D box 3 pseudogene 3 (SNORD3P3)	snoRNA	36	136	1	145	10	2	0	31	0	1	0	3	2	60	36	54	95	29	123.91	-0.704593	1.50497	-0.468177	0.639658	0.948548	123.91	1.06012	1.68008	0.630996	0.528043	0.798125	123.91	2.8491	1.66308	1.71315	0.0866857	0.256108
microRNA hsa-mir-369 precursor	miRNA	1	1	0	2	1	1	21	3	2	0	2	1	0	9	2	0	1	0	114.757	-1.85302	1.60487	-1.15462	0.248245	0.599913	114.757	1.09174	1.35219	0.807387	0.419443	0.708767	114.757	0.0525908	1.37746	0.0381795	0.969545	1
small nucleolar RNA, C/D box 38B (ENSG00000207421.1)	snoRNA	17	51	1	0	6	0	28	5	1	0	0	0	2	0	0	0	0	2	109.188	2.79569	1.47346	1.89736	0.0577798	0.280807	109.188	3.90129	1.74857	2.23113	0.0256725	0.138631	109.188	-0.340971	2.03107	-0.167878	0.866679	1
tRNA-Val (anticodon TAC) 2-1 (TRV-TAC2-1)	tRNA	50	119	0	83	87	6	3	4	46	2	89	1	3	2	118	80	134	2	126.061	-0.839294	1.64484	-0.51026	0.60987	0.929372	126.061	-2.28468	1.6478	-1.3865	0.165594	0.433688	126.061	-1.63689	1.6435	-0.995979	0.31926	0.58283
hsa-miR-21-3p	miRNA	0	0	0	0	0	2	0	4	1	3	0	0	17	0	1	1	0	0	115.499	-3.54674	2.22347	-1.59514	0.11068	0.394375	115.499	-0.964325	2.0279	-0.47553	0.634409	0.894547	115.499	0.283166	1.96008	0.144466	0.885132	1
small nucleolar RNA, C/D box 19C (SNORD19C)	snoRNA	58	41	21	2	2	4	31	17	3	1	2	1	9	2	2	2	4	4	107.731	2.85022	0.86785	3.28423	0.00102261	0.0205352	107.731	1.69894	1.03279	1.645	0.0999701	0.326303	107.731	-0.460182	1.09348	-0.420843	0.673869	0.926278
Y RNA	Y_RNA	15	13	6	1	4	0	12	3	0	1	1	0	15	5	5	7	2	8	110.39	2.24012	0.981165	2.28313	0.0224229	0.161871	110.39	0.946018	1.26991	0.744952	0.456301	0.739086	110.39	1.5206	1.24317	1.22316	0.221267	0.473665
piR-33043	piRNA	5	12	0	1	13	1	0	17	0	0	0	0	2	8	0	5	0	4	107.014	-0.610984	1.66791	-0.366317	0.714129	0.996154	107.014	3.04117	1.97315	1.54128	0.123249	0.366233	107.014	2.35039	1.9856	1.18372	0.236525	0.495076
HSALNT0275959	lncRNA	4	4	8	2	6	4559	6	59	1	1	3	5	2	2	1	3	104	3	776.045	-10.1418	1.74795	-5.80212	NA	NA	776.045	0.926834	1.79025	0.517711	NA	NA	776.045	-2.8819	1.89421	-1.52143	NA	NA
RNA, U4 small nuclear 1 (RNU4-1)	snRNA	60	74	0	1	6	1	24	52	32	1	1	3	2	1	0	0	1	1	105.257	3.14213	1.07176	2.93176	0.00337048	0.0469494	105.257	2.68252	1.11136	2.41371	0.0157908	0.106016	105.257	-2.83084	1.39288	-2.03236	0.0421171	0.153089
microRNA hsa-mir-323a precursor	miRNA	29	1	1	0	0	0	0	2	1	0	0	1	0	0	0	0	1	0	102.384	4.85151	1.8203	2.66522	0.0076938	0.0805203	102.384	-0.258887	1.97719	-0.130937	0.895825	1	102.384	-2.9824	2.14976	-1.38732	0.165345	0.392001
non-protein coding lnc-DIAPH2-16:4	lncRNA	177	84	347	110	95	49	338	404	236	328	124	217	407	334	434	58	152	320	275.144	0.855348	0.748532	1.1427	0.253163	0.60661	275.144	-1.22713	0.743287	-1.65095	0.098748	0.324203	275.144	-1.16332	0.742997	-1.56571	0.117417	0.314515
hsa-miR-379-3p	miRNA	0	0	0	1	0	1	1	2	0	0	1	0	0	0	0	0	1	0	103.223	-2.64694	1.73395	-1.52653	0.126877	0.423565	103.223	-0.388938	1.70979	-0.227477	0.820053	1	103.223	-2.98241	1.89249	-1.57591	0.115046	0.311194
HSALNT0025994	lncRNA	1	12	1	9	1	2	191	2	110	1	135	0	1	0	0	0	7	36	134.753	-0.997207	1.82379	-0.546777	NA	NA	134.753	-0.723552	1.70812	-0.423595	NA	NA	134.753	-9.11147	2.07322	-4.39485	NA	NA
bacterial SSU rRNA	rRNA	256	163	43	325	296	130	344	260	1304	190	229	128	258	132	8	259	132	148	293.984	-1.68935	0.868124	-1.94598	0.0516574	0.266213	293.984	0.295535	0.865437	0.341487	0.732737	0.972749	293.984	-2.59823	0.868234	-2.99254	0.00276662	0.0208075
HSALNT0121356	lncRNA	0	0	0	0	0	1	0	3	1	0	1	0	46	0	0	0	11	0	119.282	-1.99521	2.71907	-0.733786	0.463079	0.818003	119.282	0.145438	2.60379	0.0558563	0.955456	1	119.282	2.983	2.5146	1.18627	0.235515	0.493945
microRNA hsa-mir-361 precursor	miRNA	0	1	0	0	1	0	0	0	0	1	1	0	0	0	0	41	0	1	104.918	-0.810277	2.31284	-0.350338	0.726085	1	104.918	-3.64106	2.27573	-1.59995	0.109609	0.338866	104.918	-3.87723	2.27573	-1.70373	0.0884316	0.260294
microRNA hsa-mir-582 precursor	miRNA	0	8	0	0	0	1	1	2	0	10	1	0	1	0	1	0	0	1	117.964	1.48383	1.82739	0.811989	0.416798	0.780337	117.964	-3.69594	1.65134	-2.23814	0.0252117	0.137748	117.964	-4.48441	1.75175	-2.55996	0.0104685	0.0561158
bacterial SSU rRNA	rRNA	89	476	137	246	299	83	194	471	111	343	303	82	294	122	184	399	199	139	269.221	-0.6639	0.626392	-1.05988	0.289199	0.648641	269.221	-1.76311	0.624155	-2.82479	0.00473109	0.0491444	269.221	-2.37311	0.624824	-3.79804	0.000145845	0.00245516
Homo sapians C/D snoRNA (SNORD76)	snoRNA	8	10	1	4	1	0	1	2	3	3	1	1	11	32	0	0	0	0	108.141	1.18334	1.34611	0.879083	0.379356	0.742938	108.141	-1.39759	1.37888	-1.01357	0.310786	0.615179	108.141	1.28345	1.27215	1.00888	0.313031	0.5766
microRNA hsa-mir-24 precursor (hsa-mir-24-1)	miRNA	0	60	0	1	1	1	2	5	1	0	0	0	2	1	1	1	1	0	109.126	2.89905	1.50675	1.92404	0.0543491	0.272849	109.126	2.00252	1.79909	1.11307	0.265678	0.570744	109.126	0.780908	1.87169	0.417221	0.676517	0.928236
non-protein coding lnc-RGS20-3:1	lncRNA	0	75	1	0	2	2	1	0	27	1	0	0	1	0	0	0	0	12	104.374	2.27229	2.17169	1.04632	0.295413	0.657451	104.374	3.36738	2.38292	1.41313	0.157618	0.422092	104.374	-2.02061	2.6476	-0.763184	0.445354	0.710984
RNA component of mitochondrial RNA processing endoribonuclease	lncRNA	22	12	0	1	0	1	0	7	0	50	1	0	75	1	16	0	1	0	111.014	2.75877	1.95161	1.41359	0.157483	0.473824	111.014	-4.64959	1.82343	-2.54992	0.0107749	0.0820115	111.014	-1.37129	1.73981	-0.788181	0.430591	0.697545
microRNA hsa-mir-19b precursor (hsa-mir-19b-2)	miRNA	1	0	0	0	0	0	2	5	0	50	0	0	1	4	0	0	1	1	110.204	0.167292	2.37862	0.0703317	0.94393	1	110.204	-4.66436	1.8271	-2.55288	0.0106835	0.0817862	110.204	-5.05627	1.83718	-2.7522	0.00591971	0.0366485
hsa-miR-95-3p	miRNA	0	0	1	0	1	1	0	34	0	0	0	1	1	0	0	0	10	0	104.292	-1.80706	2.43379	-0.742487	0.457792	0.813992	104.292	3.06847	2.29535	1.33682	0.181281	0.459693	104.292	-2.02061	2.56656	-0.787283	0.431116	0.697545
hsa-miR-345-5p	miRNA	0	0	1	0	0	1	52	42	0	2	1	1	2	0	0	0	0	0	99.7493	-0.894341	2.08632	-0.428669	0.668164	0.963546	99.7493	2.54565	1.55132	1.64096	0.100806	0.326705	99.7493	-3.19173	1.87878	-1.69884	0.0893502	0.262303
small nucleolar RNA, C/D box 104 (SNORD104)	snoRNA	9	81	1	1	2	0	4	4	1	2	2	0	38	1	1	0	0	0	100.39	3.87792	1.47776	2.62419	0.00868546	0.0878764	100.39	-0.721091	1.48069	-0.486997	0.62626	0.887484	100.39	0.947367	1.41692	0.668611	0.503744	0.770615
bacterial SSU rRNA	rRNA	286	211	12	270	117	44	353	370	295	397	238	307	245	177	155	447	196	217	295.907	-0.672416	0.649626	-1.03508	0.300631	0.662487	295.907	-1.64481	0.642937	-2.55828	0.0105191	0.0808979	295.907	-2.72611	0.64421	-4.23171	2.31919e-05	0.000599656
Eukaryotic large subunit ribosomal RNA	ncRNA	124	88	80	0	43	3	41	6	15	55	1	25	83	37	1	0	0	19	110.246	2.44687	1.55349	1.57508	0.115239	0.40237	110.246	-2.17681	1.54467	-1.40924	0.158765	0.423688	110.246	-1.5043	1.53911	-0.977385	0.328379	0.589694
LHRI_LNC1610.1	lncRNA	95	1	59	1	2	1	34	2	0	2	0	0	12	38	21	0	0	1	106.332	4.83011	1.5391	3.13827	0.00169947	0.0294873	106.332	2.12912	1.71832	1.23907	0.215319	0.508037	106.332	3.34156	1.70467	1.96024	0.0499681	0.173856
bacterial SSU rRNA	rRNA	143	526	59	341	267	89	668	358	236	601	109	134	105	57	18	686	103	42	280.722	-0.968634	0.874665	-1.10743	0.268106	0.623166	280.722	-1.23524	0.872315	-1.41604	0.156763	0.421138	280.722	-4.26794	0.878432	-4.85859	1.18225e-06	5.37584e-05
tRNA-Ser (anticodon GCT) 1-1 (TRS-GCT1-1)	tRNA	315	321	206	193	216	30	48	16	33	63	37	29	304	11	199	220	227	204	158.951	0.52874	0.660198	0.800881	0.423201	0.786538	158.951	-2.16307	0.680561	-3.17836	0.00148112	0.0222345	158.951	-0.195977	0.667903	-0.293421	0.7692	0.98169
tRNA-Leu (anticodon CAA) 3-1 (TRL-CAA3-1)	tRNA	137	126	112	130	37	162	272	107	97	30	30	35	59	143	40	92	111	28	157.708	-1.29081	0.858812	-1.50302	0.132835	0.433577	157.708	0.446879	0.868084	0.514787	0.606702	0.868734	157.708	-0.528041	0.869899	-0.607014	0.543841	0.814321
HSALNT0069409	lncRNA	0	15	1	1	0	0	0	4	0	1	1	0	1	0	0	0	0	0	103.999	2.57862	1.76246	1.46308	0.143445	0.449342	103.999	-0.863888	1.81718	-0.475401	0.634501	0.894547	103.999	-2.9149	2.03373	-1.43327	0.15178	0.369729
U1 spliceosomal RNA	snRNA	204	345	296	89	368	11	109	26	34	29	74	56	180	124	269	180	157	81	161.994	0.829688	0.667777	1.24246	0.214066	0.552167	161.994	-1.83305	0.678729	-2.70071	0.00691927	0.0621244	161.994	-0.198162	0.671399	-0.295147	0.767881	0.981182
non-protein coding lnc-FCGR3A-4:1	lncRNA	9	60	6	28	20	12	0	53	3	0	1	3	70	7	22	13	16	10	109.598	-0.936032	1.07915	-0.86738	0.385734	0.747558	109.598	1.91903	1.27941	1.49994	0.133631	0.381382	109.598	2.36755	1.27336	1.85929	0.0629857	0.203074
hsa-miR-758-3p	miRNA	15	1	0	0	1	0	0	0	0	0	0	1	1	1	1	0	0	0	95.8264	2.94676	1.71517	1.71806	0.0857857	0.343143	95.8264	-2.74624	2.07491	-1.32354	0.185654	0.46652	95.8264	-0.537532	1.90039	-0.282854	0.777289	0.984931
hsa-miR-362-5p	miRNA	0	0	0	0	0	1	0	1	0	1	0	1	1	0	0	0	0	0	97.0257	-1.84919	1.9335	-0.956391	0.338875	0.70446	97.0257	-2.66003	1.89547	-1.40336	0.160509	0.426017	97.0257	-2.8962	1.89547	-1.52796	0.126523	0.329292
non-protein coding lnc-MFAP5-2:1	lncRNA	265	274	3	525	309	64	20	40	4	39	3	24	524	69	480	346	407	478	173.744	-1.58876	0.940005	-1.69016	0.0909978	0.353553	173.744	-1.91113	0.971427	-1.96734	0.0491436	0.205844	173.744	1.93255	0.953476	2.02685	0.0426777	0.154326
HSALNT0279546	lncRNA	21	22	30	0	8	1	59	1	4	1	0	17	0	3	70	0	0	0	103.827	2.78424	1.77064	1.57245	0.115847	0.403424	103.827	-0.222498	1.70787	-0.130278	0.896346	1	103.827	0.084651	1.70411	0.0496745	0.960382	1
microRNA hsa-mir-660 precursor	miRNA	0	2	0	0	0	3	42	6	7	1	0	0	2	0	0	2	0	0	106.492	-2.58063	1.81054	-1.42534	0.15406	0.468096	106.492	3.71094	1.80415	2.05689	0.0396968	0.18141	106.492	-1.31234	2.08811	-0.628481	0.529689	0.798267
small nucleolar RNA, C/D box 62A (SNORD62A, SNORD62B)	snoRNA	132	236	224	153	32	4	115	112	63	1	0	5	30	70	23	66	30	10	122.845	1.4855	0.864098	1.71913	0.0855908	0.34271	122.845	3.76946	1.039	3.62797	0.000285662	0.0069399	122.845	2.48081	1.04289	2.37878	0.01737	0.0833687
HSALNT0263164	lncRNA	41	77	0	0	0	1	91	0	29	0	0	0	99	1	0	0	0	0	100.789	5.27471	2.41719	2.18217	0.0290973	0.188382	100.789	5.88177	2.46743	2.38377	0.0171365	0.111461	100.789	5.07018	2.46929	2.0533	0.0400439	0.148328
non-protein coding LIMD1-AS1:8	lncRNA	91	136	87	96	180	14	107	40	25	38	8	0	239	47	70	36	188	63	128.729	-0.162239	0.837943	-0.193616	0.846477	1	128.729	0.0418548	0.861864	0.0485631	0.961267	1	128.729	0.807621	0.857845	0.941454	0.346472	0.610804
Metazoan signal recognition particle RNA	SRP_RNA	25	5	1	0	0	1	2	46	6	0	1	0	1	37	2	0	0	0	103.911	3.72747	1.87955	1.98318	0.0473475	0.254147	103.911	3.80903	1.92485	1.97887	0.047831	0.202655	103.911	3.50949	1.92526	1.82286	0.0683245	0.214858
HSALNT0125157	lncRNA	47	74	40	1	0	0	89	5	12	0	1	0	5	0	0	0	0	1	101.431	6.36132	1.46601	4.33922	1.42992e-05	0.000796725	101.431	4.6321	1.52526	3.03693	0.00239004	0.0302014	101.431	-0.0252603	1.66991	-0.0151268	0.987931	1
non-protein coding lnc-SAMD11-13:1	lncRNA	35	0	3	1	1	1	0	6	0	0	0	0	0	0	0	0	0	0	95.9181	2.7053	1.93852	1.39555	0.162851	0.481133	95.9181	1.55287	2.1949	0.70749	0.479262	0.754792	95.9181	0	2.41354	0	1	1
HSALNT0279538	lncRNA	27	22	3	0	0	1	102	53	31	0	1	0	29	0	0	0	0	0	99.401	4.42322	1.71359	2.58126	0.00984402	0.0940651	99.401	5.53661	1.76002	3.14577	0.00165652	0.0241903	99.401	2.34764	1.78348	1.31633	0.188065	0.425134
hsa-miR-92a-1-5p	miRNA	14	24	0	0	1	1	43	37	0	1	1	0	0	0	0	1	0	0	98.4657	2.98372	1.63669	1.82302	0.0683008	0.307742	98.4657	3.30167	1.68955	1.95417	0.0506809	0.210757	98.4657	-3.87674	2.05197	-1.88927	0.0588552	0.193893
HSALNT0119101	lncRNA	60	80	0	14	47	19	149	0	19	1	18	38	137	0	138	2	33	119	107.251	-0.572666	1.68995	-0.338865	0.734711	1	107.251	-0.485512	1.68906	-0.287445	0.773772	0.987743	107.251	0.0602607	1.68719	0.0357165	0.971508	1
bacterial LSU rRNA	rRNA	425	285	77	296	216	75	296	448	141	170	266	192	160	138	163	238	137	176	247.927	-0.414955	0.468115	-0.886439	0.375381	0.738443	247.927	-1.38717	0.465313	-2.98115	0.00287166	0.0349914	247.927	-2.46986	0.467466	-5.2835	1.2674e-07	7.8739e-06
non-protein coding LINC00910:11	lncRNA	151	32	49	85	165	204	91	314	289	64	206	291	462	45	115	18	282	3	243.232	-2.38566	1.30017	-1.83489	0.0665225	0.304587	243.232	-1.37611	1.29751	-1.06058	0.288879	0.595331	243.232	-2.1542	1.29799	-1.65964	0.0969871	0.279241
microRNA hsa-mir-654 precursor	miRNA	0	0	0	0	1	2	17	1	0	0	0	0	17	1	0	0	0	0	96.2799	-3.96108	2.30171	-1.72093	0.085264	0.342522	96.2799	2.93413	2.22424	1.31916	0.187116	0.469102	96.2799	2.66396	2.22485	1.19736	0.231164	0.488247
non-protein coding lnc-LRPAP1-4:1	lncRNA	191	350	260	183	200	34	324	400	183	161	141	227	160	102	119	157	210	271	230.561	0.549808	0.435771	1.26169	0.20706	0.54355	230.561	-1.05776	0.430771	-2.4555	0.014069	0.0975397	230.561	-2.51847	0.434504	-5.79618	6.78431e-09	6.16841e-07
HSALNT0279541	lncRNA	20	64	0	0	1	1	5	24	0	0	0	1	0	0	0	1	1	0	94.8478	4.02787	1.67163	2.40955	0.0159722	0.13082	94.8478	2.81374	1.84662	1.52372	0.127577	0.37352	94.8478	-2.9824	2.17153	-1.37341	0.169624	0.397229
hsa-miR-99b-3p	miRNA	0	0	0	0	0	0	20	1	25	0	3	1	35	0	11	0	1	1	95.8964	0	2.13979	0	1	1	95.8964	1.84021	1.53196	1.20121	0.229668	0.526861	95.8964	1.17464	1.53656	0.764459	0.444594	0.710058
microRNA hsa-mir-23b precursor	miRNA	0	22	0	2	0	0	17	21	1	0	1	0	1	0	0	1	0	1	97.746	2.18706	1.65481	1.32164	0.186289	0.51862	97.746	3.2072	1.77952	1.80229	0.0715004	0.265159	97.746	-2.02061	2.11937	-0.9534	0.340387	0.604386
bacterial SSU rRNA	rRNA	278	102	86	355	144	117	248	810	107	785	356	37	70	81	196	289	131	38	320.781	-1.29221	0.986119	-1.3104	0.190062	0.52344	320.781	-1.86747	0.983359	-1.89908	0.0575543	0.229789	320.781	-3.68492	0.985345	-3.73972	0.000184224	0.00290355
hsa-miR-224-3p	miRNA	0	0	0	0	1	0	1	1	0	0	0	0	0	0	0	1	0	0	94.5056	-1.76326	1.82354	-0.966943	0.333573	0.697839	94.5056	0.00250016	1.76762	0.00141442	0.998871	1	94.5056	0	1.86134	0	1	1
tRNA-Cys (anticodon GCA) 6-1 (TRC-GCA6-1)	tRNA	64	103	104	47	34	44	70	187	93	67	11	132	104	2	24	15	45	65	144.325	0.0357653	0.969972	0.0368725	0.970587	1	144.325	-1.0012	0.966152	-1.03628	0.300071	0.604491	144.325	-2.9804	0.973382	-3.0619	0.00219936	0.0176842
Homo sapians C/D snoRNA (SNORD81L4)	snoRNA	0	6	0	0	0	3	0	21	1	0	0	1	0	21	0	1	1	0	107.124	-1.62047	2.30093	-0.704265	0.481268	0.833579	107.124	2.47486	2.42628	1.02002	0.307718	0.611539	107.124	2.60737	2.42135	1.07683	0.281558	0.546269
microRNA hsa-mir-181c precursor	miRNA	0	31	35	0	0	0	49	3	1	0	0	0	0	0	0	0	0	0	98.906	6.38118	2.23831	2.85089	0.00435966	0.055456	98.906	4.49531	2.24323	2.00395	0.0450758	0.196709	98.906	0	2.52382	0	1	1
hsa-miR-339-3p	miRNA	0	0	0	0	0	1	0	5	14	30	1	0	1	0	39	0	0	0	99.4583	-1.98906	2.67891	-0.74249	0.457791	0.813992	99.4583	-2.0553	2.19461	-0.936524	0.349003	0.64682	99.4583	-1.48607	2.18579	-0.679876	0.496583	0.763202
microRNA hsa-mir-411 precursor	miRNA	52	0	0	1	0	2	0	1	0	0	1	1	0	1	14	0	0	0	99.1103	2.35266	2.08042	1.13086	0.258116	0.612541	99.1103	-2.71836	2.49019	-1.09163	0.274997	0.577815	99.1103	0.9375	2.22411	0.421516	0.673378	0.926278
hsa-miR-324-3p	miRNA	0	21	1	0	0	0	0	2	0	1	0	0	2	0	0	0	0	0	85.8813	3.97269	1.99254	1.99378	0.0461758	0.250235	85.8813	-0.944211	2.20836	-0.427562	0.66897	0.926096	85.8813	-1.33289	2.23339	-0.596802	0.55064	0.821082
HSALNT0279532	lncRNA	54	1	1	1	2	0	0	2	0	0	1	2	19	0	4	0	0	13	92.6524	3.61557	1.86764	1.93591	0.0528791	0.269932	92.6524	-2.45354	2.102	-1.16724	0.243113	0.545841	92.6524	0.58831	1.86508	0.315434	0.752432	0.971623
hsa-miR-30e-3p	miRNA	6	1	2	0	0	0	0	3	0	0	1	0	21	0	1	0	15	0	95.0643	3.25544	2.11672	1.53797	0.124056	0.41901	95.0643	-0.390469	2.23306	-0.174858	0.861191	1	95.0643	1.96548	2.08992	0.940456	0.346984	0.611161
HSALNT0279550	lncRNA	37	13	0	0	0	1	141	46	74	0	1	3	1	0	1	1	0	1	97.523	4.39986	1.51801	2.89843	0.00375035	0.0496482	97.523	4.19995	1.25304	3.35181	0.000802849	0.0143481	97.523	-3.10602	1.62573	-1.91053	0.0560645	0.188118
microRNA hsa-mir-127 precursor	miRNA	1	0	0	0	0	0	0	4	0	17	0	0	2	0	0	0	2	0	98.1142	0.1726	2.51755	0.0685588	0.945341	1	98.1142	-3.86394	2.08223	-1.85567	0.0635003	0.243846	98.1142	-5.23495	2.22502	-2.35277	0.018634	0.0873193
bacterial LSU rRNA	rRNA	384	237	6	190	172	107	411	342	409	552	217	230	85	99	36	291	89	55	291.397	-0.871065	0.852895	-1.0213	0.307111	0.669383	291.397	-1.47749	0.849375	-1.7395	0.0819471	0.288587	291.397	-4.12178	0.853835	-4.82737	1.38348e-06	6.21935e-05
small nucleolar RNA, C/D box 97 (SNORD97)	snoRNA	0	108	1	0	1	0	0	1	0	2	1	0	2	0	1	10	1	0	86.5633	5.24449	1.924	2.72583	NA	NA	86.5633	-3.24062	2.12138	-1.5276	NA	NA	86.5633	-2.15249	1.9724	-1.0913	NA	NA
partial non-coding RNA	snRNA	119	322	188	357	456	29	25	8	4	48	32	22	396	463	374	355	582	351	177.629	-0.66097	0.559809	-1.18071	0.237719	0.584836	177.629	-3.37468	0.623306	-5.41416	6.15759e-08	7.22169e-06	177.629	1.64123	0.572171	2.86843	0.00412515	0.0279034
hsa-miR-181a-3p	miRNA	0	0	1	0	1	1	1	1	0	0	0	0	1	0	0	0	0	1	93.6205	-1.60742	1.68723	-0.952696	0.340744	0.705069	93.6205	0.00252571	1.7674	0.00142906	0.99886	1	93.6205	-1.05882	1.86113	-0.568911	0.569417	0.842098
hsa-miR-125b-1-3p	miRNA	0	0	42	0	0	1	0	2	0	0	0	1	42	0	0	0	0	1	92.7427	5.06985	2.65723	1.90795	0.0563978	0.278539	92.7427	-0.95525	2.89204	-0.330303	0.741171	0.977371	92.7427	2.85084	2.71391	1.05045	0.293509	0.55716
tRNA-Gln (anticodon TTG) 2-1 (TRQ-TTG2-1)	tRNA	43	39	79	19	46	11	2	1	0	0	0	1	81	10	36	29	17	44	97.847	0.769112	0.772178	0.99603	0.319236	0.684126	97.847	-0.398643	1.63246	-0.244198	0.807077	0.999753	97.847	4.67949	1.39753	3.34841	0.000812776	0.00857425
small Cajal body-specific RNA 4 (ENSG00000280466.1)	snoRNA	111	190	156	2	8	10	0	42	2	0	0	0	75	58	38	0	27	0	107.152	3.14764	1.54437	2.03814	0.0415356	0.233734	107.152	4.43644	1.93287	2.29526	0.021718	0.126794	107.152	6.24495	1.92263	3.24813	0.00116168	0.0110737
HSALNT0279543	lncRNA	3	1	0	1	1	2	0	26	0	0	0	3	2	0	1	0	1	0	89.1728	-1.41355	1.79316	-0.788305	0.430518	0.792892	89.1728	1.20349	1.71827	0.700408	0.483672	0.759189	89.1728	-2.17605	1.90711	-1.14102	0.25386	0.514144
hsa-miR-30e-5p	miRNA	1	32	0	0	22	4	6	8	1	0	1	1	3	0	1	0	0	0	98.8459	-0.866006	1.40598	-0.615946	0.53793	0.879724	98.8459	0.955804	1.71368	0.557749	0.577016	0.842478	98.8459	-1.22863	1.83676	-0.668912	0.503552	0.770615
Y RNA (ENSG00000200769.1)	Y_RNA	133	312	66	26	7	0	13	39	20	0	2	1	14	27	23	22	11	0	97.2944	3.37531	0.950363	3.5516	0.000382891	0.00957069	97.2944	2.80244	1.22633	2.28523	0.0222996	0.129239	97.2944	2.46853	1.22709	2.0117	0.0442521	0.157998
small nucleolar RNA, C/D box 83B (SNORD83B)	snoRNA	42	83	3	3	2	0	40	8	1	1	22	1	106	14	34	36	29	13	89.8302	3.82328	1.29635	2.94927	0.00318528	0.0447112	89.8302	-1.10442	1.12392	-0.982652	0.325779	0.631624	89.8302	0.365264	1.10763	0.32977	0.741573	0.965339
bacterial SSU rRNA	rRNA	241	262	98	562	289	136	331	402	92	421	163	101	419	107	111	11	234	48	249.259	-1.54768	0.823828	-1.87864	0.0602933	0.287028	249.259	-1.60346	0.823106	-1.94806	0.0514084	0.212718	249.259	-2.25567	0.823667	-2.73856	0.00617081	0.0377306
tRNA-Gln (anticodon CTG) 2-1 (TRQ-CTG2-1)	tRNA	11	40	21	76	30	30	0	10	33	2	21	2	31	2	45	37	51	85	109.201	-1.87867	1.1613	-1.61773	0.105721	0.383958	109.201	-0.738768	1.19048	-0.620562	0.534888	0.802556	109.201	-0.546971	1.18617	-0.461123	0.64471	0.903782
non-protein coding lnc-DOC2B-2:3	lncRNA	188	323	108	266	412	58	28	5	9	17	4	57	772	369	331	523	255	299	167.752	-0.830618	0.665948	-1.24727	0.212298	0.551346	167.752	-2.7566	0.717848	-3.84009	0.000122987	0.00385531	167.752	2.15198	0.680486	3.16242	0.00156461	0.013847
non-protein coding EIF1B-AS1:18	lncRNA	97	59	3	0	4	0	237	1	180	2	1	27	586	0	194	0	4	0	111.34	4.70588	1.90219	2.47392	0.0133639	0.115684	111.34	2.08437	1.72801	1.20623	0.227728	0.524013	111.34	2.39434	1.72755	1.38597	0.165755	0.392571
non-protein coding lnc-PITX1-4:3	lncRNA	0	0	11	0	0	1	3	1	0	0	0	1	0	0	0	0	0	0	88.1285	3.14702	2.29062	1.37387	0.169481	0.492675	88.1285	-0.113001	2.44734	-0.0461731	0.963172	1	88.1285	-2.9824	2.5999	-1.14712	0.251332	0.51223
hsa-miR-424-5p	miRNA	1	0	0	1	1	0	1	1	7	0	1	0	2	0	0	2	0	0	91.8668	-1.505	1.79739	-0.837323	0.402411	0.76712	91.8668	1.52096	1.61604	0.941169	0.346619	0.644612	91.8668	-1.27196	1.88016	-0.676516	0.498713	0.765881
microRNA hsa-mir-181b precursor (hsa-mir-181b-1)	miRNA	0	5	24	0	0	0	0	1	1	0	0	0	0	0	0	0	0	0	95.2132	5.53791	2.2738	2.43553	0.0148701	0.124631	95.2132	0.195977	2.46672	0.0794486	0.936676	1	95.2132	0	2.55103	0	1	1
HSALNT0001803	lncRNA	73	181	1	39	95	14	4	25	31	0	0	2	102	38	15	3	114	29	97.1386	-0.194373	1.1482	-0.169284	0.865573	1	97.1386	3.31593	1.53378	2.16193	0.0306236	0.152833	97.1386	4.11132	1.52856	2.68966	0.00715238	0.0419275
hsa-miR-1180-3p	miRNA	17	6	0	0	0	0	1	3	1	0	1	0	2	0	1	1	0	0	83.4366	4.32246	1.52902	2.82694	0.0046995	0.0583531	83.4366	0.405126	1.62799	0.248851	0.803476	0.998492	83.4366	-0.646192	1.72282	-0.375077	0.707603	0.945675
Y RNA	Y_RNA	37	84	3	5	139	6	5	87	3	2	0	1	70	38	88	97	15	68	98.563	-0.898994	1.13805	-0.789945	0.42956	0.792232	98.563	3.11931	1.40633	2.21805	0.0265517	0.140709	98.563	4.02417	1.40156	2.87122	0.00408892	0.0277934
tRNA-Cys (anticodon GCA) 14-1 (TRC-GCA14-1)	tRNA	313	445	219	3	2	4	244	218	552	0	1	4	276	76	26	0	45	108	137.946	5.50373	1.22656	4.48715	7.21839e-06	0.00046813	137.946	6.05895	1.3088	4.62938	3.6676e-06	0.000254898	137.946	4.00798	1.31056	3.05821	0.00222662	0.017831
microRNA hsa-mir-335 precursor	miRNA	0	2	2	0	0	2	0	4	18	43	0	0	0	0	0	0	3	0	96.9951	-0.784282	2.41464	-0.324803	0.74533	1	96.9951	-2.26149	2.2175	-1.01984	0.307807	0.611539	96.9951	-8.1912	2.49597	-3.28177	0.00103157	0.0101012
HSALNT0233428	lncRNA	59	56	223	0	1	0	85	23	80	1	0	0	147	198	39	2	1	0	106.987	8.02667	1.48963	5.38837	7.11007e-08	9.69911e-06	106.987	5.74918	1.53657	3.74157	0.000182878	0.00519954	106.987	6.52951	1.53479	4.25434	2.09665e-05	0.000552956
bacterial LSU rRNA	rRNA	318	247	59	525	211	79	339	235	502	328	263	115	62	37	52	224	168	64	253.127	-1.16766	0.639099	-1.82704	0.0676931	0.306423	253.127	-1.03417	0.636426	-1.62496	0.104171	0.331035	253.127	-4.26588	0.646202	-6.60146	4.07133e-11	7.00268e-09
HSALNT0142244	lncRNA	203	163	143	69	74	40	449	339	225	111	109	101	364	89	352	155	233	201	192.366	0.669106	0.504706	1.32574	0.184927	0.516283	192.366	-0.181862	0.495447	-0.367068	0.713569	0.961044	192.366	-0.787058	0.496073	-1.58658	0.112609	0.307571
non-protein coding LINC00324:2	lncRNA	134	322	92	338	268	41	10	92	58	3	1	7	284	218	471	413	159	356	149.244	-0.834658	0.708597	-1.1779	0.238836	0.585593	149.244	2.19108	0.833552	2.62861	0.0085735	0.0718371	149.244	4.47391	0.827358	5.40746	6.39246e-08	4.43659e-06
HSALNT0279505	lncRNA	22	24	0	0	0	0	48	30	21	0	1	1	1	0	0	0	0	0	84.6533	5.19382	1.46621	3.54234	0.000396587	0.00980561	84.6533	3.76441	1.32404	2.84312	0.00446742	0.047245	84.6533	-2.9298	1.76579	-1.6592	0.0970757	0.279241
HSALNT0003877	snoRNA	3	13	11	0	0	0	4	0	0	1	0	0	1	7	1	13	54	1	78.5947	4.92737	1.77838	2.77071	0.00559338	0.065761	78.5947	-0.0993668	1.92147	-0.051714	0.958757	1	78.5947	1.24566	1.81424	0.6866	0.492335	0.757262
HSALNT0215418	lncRNA	1	0	1	0	1	0	0	1	1	0	0	0	85	0	0	0	0	0	97.6437	0.324337	2.41056	0.134548	NA	NA	97.6437	0.194958	2.45351	0.0794606	NA	NA	97.6437	4.82795	2.25572	2.14032	NA	NA
non-protein coding lnc-CXCL12-6:1	lncRNA	0	0	0	0	0	0	47	28	0	1	0	0	1	0	0	0	0	0	88.8945	0	2.31769	0	1	1	88.8945	4.08206	2.00457	2.03638	0.0417123	0.185481	88.8945	-2.02061	2.31769	-0.87182	0.383306	0.651078
microRNA hsa-mir-942 precursor	miRNA	0	0	0	0	0	2	1	2	1	0	0	0	0	0	0	0	0	0	87.6134	-3.44908	2.15056	-1.60381	0.108757	0.390992	87.6134	1.06409	2.13124	0.499284	0.617579	0.879611	87.6134	0	2.3237	0	1	1
non-protein coding lnc-IFT74-1:5	lncRNA	135	240	214	223	170	74	216	197	115	93	208	93	60	219	146	143	243	125	198.566	-0.275823	0.620859	-0.44426	0.656855	0.957104	198.566	-1.44642	0.620658	-2.33046	0.019782	0.120522	198.566	-1.78054	0.620872	-2.8678	0.00413331	0.0279034
mitochondrially encoded tRNA-Trp (UGA/G) (MT-TW)	tRNA	1	7	0	1	3	0	38	1	17	0	0	0	8	0	0	0	0	0	83.5351	0.170988	1.70754	0.100137	0.920236	1	83.5351	4.84145	1.82342	2.65515	0.00792742	0.0693486	83.5351	1.51342	1.90135	0.79597	0.426049	0.694771
hsa-miR-27b-5p	miRNA	0	0	0	0	0	0	29	2	0	0	0	0	1	0	1	0	0	0	88.101	0	2.38142	0	1	1	88.101	3.71266	2.09031	1.77613	0.0757123	0.275872	88.101	-0.255901	2.32155	-0.110229	0.912228	1
HSALNT0226271	lncRNA	102	178	128	107	120	90	2	33	57	18	44	2	392	64	156	1	135	256	134.827	-0.664088	1.20857	-0.549484	0.582673	0.914176	134.827	-1.0387	1.22438	-0.848347	0.396245	0.68918	134.827	1.0062	1.21808	0.826052	0.408775	0.677751
bacterial SSU rRNA	rRNA	325	198	69	223	137	82	455	335	67	382	95	169	326	158	90	305	160	125	229.547	-0.569586	0.634141	-0.898202	0.369078	0.733336	229.547	-1.50762	0.630846	-2.38983	0.016856	0.110018	229.547	-2.2333	0.631731	-3.5352	0.000407463	0.00525057
small nucleolar RNA, C/D box 15A (SNORD15A)	snoRNA	18	15	1	1	5	0	2	1	0	0	0	1	1	0	0	0	18	0	83.0563	1.91675	1.47586	1.29874	0.194033	0.529012	83.0563	-0.450559	1.93134	-0.233289	0.815537	1	83.0563	-2.02061	2.08558	-0.968849	0.332621	0.594886
HSALNT0279506	lncRNA	21	2	8	0	1	1	1	61	47	0	0	1	0	88	1	1	0	25	93.1808	3.16295	2.01738	1.56785	NA	NA	93.1808	5.04038	2.1461	2.34863	NA	NA	93.1808	4.69637	2.14639	2.18803	NA	NA
tRNA-Trp (anticodon CCA) 5-1 (TRW-CCA5-1)	tRNA	145	342	53	21	116	395	9	119	70	1	2	1	196	111	75	176	224	130	168.789	-2.24501	1.04109	-2.15639	0.0310532	0.197185	168.789	3.93539	1.26557	3.10957	0.00187358	0.0260428	168.789	4.48326	1.26389	3.5472	0.000389353	0.00505711
tRNA-Tyr (anticodon GTA) 3-1 (TRY-GTA3-1)	tRNA	49	20	205	70	58	85	157	242	37	139	15	54	170	7	108	62	71	10	148.453	-0.38711	1.09871	-0.352331	0.72459	1	148.453	-0.791843	1.09948	-0.7202	0.471402	0.748811	148.453	-1.69285	1.10089	-1.5377	0.124121	0.325671
hsa-miR-655-3p	miRNA	1	0	0	0	0	0	0	1	0	1	0	0	0	0	0	0	0	1	89.0438	0.140335	1.87588	0.0748099	0.940366	1	89.0438	-1.78445	1.89355	-0.942383	0.345997	0.644612	89.0438	-2.98241	1.89355	-1.57504	0.115248	0.311291
hsa-miR-410-3p	miRNA	1	0	0	1	1	1	0	2	0	0	0	0	1	0	0	0	0	0	81.0345	-2.16098	1.64546	-1.3133	0.189083	0.523087	81.0345	0.0284667	1.78083	0.0159851	0.987246	1	81.0345	-1.05882	1.87724	-0.564028	0.572735	0.845426
HSALNT0122175	lncRNA	19	110	2	0	1	0	8	0	32	0	0	0	0	2	0	1	1	0	79.6621	5.60194	1.84654	3.03374	0.00241542	0.0371724	79.6621	4.73131	1.88501	2.50996	0.0120743	0.0879903	79.6621	0.0166001	2.10516	0.00788544	0.993708	1
small nucleolar RNA, C/D box 48 (ENSG00000201823.1)	snoRNA	61	65	10	3	4	9	41	23	5	2	2	2	5	2	5	2	1	0	86.6798	1.45602	0.87405	1.66583	0.0957477	0.363162	86.6798	1.55871	1.01182	1.54051	0.123437	0.366503	86.6798	-1.06757	1.08131	-0.987289	0.323501	0.586512
tRNA His GUG	tRNA	16	32	64	72	49	16	0	0	5	51	2	1	48	28	69	11	149	4	101.837	-0.512711	1.30489	-0.392915	NA	NA	101.837	-4.78322	1.42831	-3.34887	NA	NA	101.837	-0.505334	1.31171	-0.385247	NA	NA
non-protein coding NUP50-DT:40	lncRNA	0	4	0	3	0	2	0	2	0	2	0	0	3	0	0	1	0	1	88.2195	-1.80652	1.61694	-1.11725	0.263889	0.620926	88.2195	-1.78515	1.91642	-0.931502	0.351594	0.649534	88.2195	-1.60973	1.85418	-0.868163	0.385305	0.653071
tRNA-Lys (anticodon TTT) 7-1 (TRK-TTT7-1)	tRNA	515	835	139	2	4	0	0	28	1	0	1	1	0	1	1	0	0	0	98.3097	7.34945	1.42223	5.16756	2.37172e-07	2.68072e-05	98.3097	1.95181	1.61678	1.20723	0.227345	0.524013	98.3097	-1.95869	1.87428	-1.04504	0.296006	0.559225
microRNA hsa-mir-15a precursor	miRNA	0	1	1	0	1	0	1	12	20	34	1	0	1	0	0	0	0	0	92.7616	0.105576	2.11847	0.0498358	0.960253	1	92.7616	-1.51434	1.54837	-0.978024	0.328062	0.633575	92.7616	-6.94262	1.93146	-3.59449	0.000325025	0.00444914
hsa-miR-122-5p	miRNA	27	0	0	0	2	1	1	1	0	1	0	0	2	0	0	0	0	0	80.429	2.20915	1.84504	1.19735	0.231171	0.575138	80.429	-0.99665	2.26153	-0.440696	0.659433	0.917971	80.429	-1.33866	2.2811	-0.586847	0.557306	0.827902
HSALNT0070097	lncRNA	12	52	0	0	0	0	0	2	87	0	0	2	21	0	0	1	1	0	82.8904	5.46871	2.37311	2.30445	NA	NA	82.8904	4.15572	2.29072	1.81415	NA	NA	82.8904	0.965597	2.31598	0.416928	NA	NA
non-protein coding lnc-TBC1D22A-4:12	lncRNA	80	159	167	136	235	56	318	79	197	145	257	324	242	107	64	34	219	108	231.229	-0.498546	0.69597	-0.716332	0.473787	0.828969	231.229	-2.08745	0.691819	-3.01734	0.00255003	0.0319009	231.229	-2.9583	0.693225	-4.26745	1.97722e-05	0.000532102
bacterial SSU rRNA	rRNA	119	197	5	253	198	77	394	225	261	498	297	205	289	11	34	400	59	108	271.879	-1.86428	0.913065	-2.04179	0.0411727	0.232353	271.879	-1.94987	0.907234	-2.14925	0.0316148	0.156119	271.879	-3.91063	0.910297	-4.296	1.73911e-05	0.000477772
Y RNA (ENSG00000212448.1)	Y_RNA	3	6	0	0	1	0	0	7	18	18	1	0	0	0	1	0	0	0	88.3732	1.88971	1.99587	0.946807	0.343737	0.707873	88.3732	-0.979292	1.60814	-0.608959	0.542551	0.808893	88.3732	-6.07036	1.97608	-3.07192	0.00212689	0.0172418
U5 spliceosomal RNA	snRNA	38	97	74	60	96	15	0	40	4	1	0	18	1	56	15	51	33	15	93.359	-0.0684908	1.3115	-0.0522231	0.958351	1	93.359	-0.635972	1.36018	-0.467565	0.640095	0.89973	93.359	0.183089	1.35042	0.13558	0.892154	1
tRNA-Ile (anticodon TAT) 3-1 (TRI-TAT3-1)	tRNA	98	119	1	1	41	6	58	25	0	1	0	0	48	0	1	1	0	0	79.6705	1.22962	1.64148	0.749095	0.4538	0.812719	79.6705	4.21237	2.00767	2.09814	0.0358924	0.170944	79.6705	3.09255	2.01412	1.53543	0.124677	0.326206
non-protein coding lnc-OR2J1-12:1	lncRNA	96	135	46	29	13	5	15	17	6	3	3	0	80	36	6	46	4	36	86.5486	1.82153	0.819912	2.22162	0.026309	0.178448	86.5486	0.798413	1.00379	0.795399	0.426381	0.71406	86.5486	2.20496	0.983568	2.2418	0.0249741	0.106595
hsa-miR-378c	miRNA	0	0	0	0	0	0	0	3	0	0	0	0	1	0	0	0	0	0	78.7586	0	2.51214	0	1	1	78.7586	0.565841	2.38154	0.237594	0.812196	1	78.7586	-1.05882	2.51214	-0.421479	0.673405	0.926278
bacterial SSU rRNA	rRNA	81	261	148	143	180	22	304	380	336	115	256	129	163	389	91	80	108	132	213.249	0.133563	0.648018	0.20611	0.836705	1	213.249	-0.742031	0.641075	-1.15748	0.247077	0.55027	213.249	-1.54326	0.64182	-2.40451	0.0161943	0.0791901
non-protein coding lnc-ZNF320-1:6	lncRNA	0	3	12	0	0	0	0	1	0	0	1	0	2	0	0	0	0	0	84.3394	4.52541	2.07242	2.18364	0.0289886	0.188307	84.3394	-1.78444	2.36272	-0.755251	0.450098	0.736401	84.3394	-1.34263	2.31621	-0.579669	0.562138	0.832952
tRNA-Ala (anticodon AGC) 8-1 (TRA-AGC8-1, TRA-AGC8-2)	tRNA	133	142	1	50	215	544	166	28	112	2	1	4	64	0	2	19	192	192	178.251	-3.81803	1.40693	-2.71374	0.00665283	0.0740846	178.251	3.70522	1.50776	2.45744	0.0139931	0.0972522	178.251	0.833957	1.51947	0.548848	0.58311	0.855525
Small nucleolar RNA SNORD79	snoRNA	14	27	2	0	0	28	6	3	2	3	0	0	0	0	5	30	1	0	87.201	-2.02752	1.89659	-1.06903	0.285055	0.642384	87.201	0.0758023	2.10585	0.035996	0.971286	1	87.201	-1.13794	2.15219	-0.528734	0.59699	0.867313
HSALNT0039775	lncRNA	20	65	2	0	2	0	47	3	145	1	0	78	326	26	113	0	0	0	100.41	4.42003	1.84755	2.39237	0.0167399	0.134304	100.41	-0.17344	1.57358	-0.11022	0.912235	1	100.41	0.297235	1.57247	0.189024	0.850074	1
bacterial SSU rRNA	rRNA	95	139	221	232	220	44	274	180	126	167	226	98	208	155	236	536	79	148	209.637	-0.320249	0.685751	-0.467005	0.640496	0.948548	209.637	-1.62204	0.683684	-2.37249	0.0176685	0.113127	209.637	-1.74488	0.683454	-2.55302	0.0106792	0.0570905
hsa-miR-149-5p	miRNA	1	9	1	0	0	1	14	1	15	2	0	0	0	0	0	0	0	0	75.321	2.10924	1.73157	1.21811	0.223182	0.564158	75.321	2.28916	1.64319	1.39311	0.163585	0.43053	75.321	-3.82833	2.00549	-1.90893	0.0562718	0.188494
small nucleolar RNA, C/D box 81 (SNORD81)	snoRNA	19	2	1	0	2	0	8	0	1	2	1	1	0	0	0	0	1	0	85.7776	2.77105	1.52508	1.81698	0.0692201	0.31047	85.7776	-0.772207	1.44599	-0.534035	0.593317	0.858081	85.7776	-4.86258	1.79288	-2.71217	0.00668444	0.0398366
signal recognition particle RNA	SRP_RNA	24	118	8	9	0	12	52	1	8	18	2	0	28	0	2	0	10	1	81.1425	0.713079	1.66811	0.427477	0.669032	0.963546	81.1425	-0.290023	1.68566	-0.172053	0.863396	1	81.1425	-1.71466	1.70068	-1.00822	0.31335	0.576831
Homo sapians C/D snoRNA (SNORD1A)	snoRNA	71	9	25	0	0	2	78	1	19	36	0	1	10	44	3	23	86	1	91.484	4.24909	1.79133	2.37203	0.0176908	0.139719	91.484	-0.412812	1.63037	-0.253201	0.800113	0.997148	91.484	-1.06773	1.6328	-0.65393	0.513157	0.780488
piR-43773	piRNA	3	4	0	9	6	3	0	5	1	1	2	0	5	2	49	7	8	15	80.4173	-2.35504	1.21412	-1.93971	0.0524144	0.26859	80.4173	-0.813446	1.41647	-0.574277	0.56578	0.831391	80.4173	2.23244	1.30044	1.71668	0.086038	0.255114
non-protein coding SNHG1:42	lncRNA	149	119	4	22	12	1	26	25	4	3	1	1	4	6	9	2	3	1	80.6457	2.23168	0.876963	2.54478	0.0109347	0.100834	80.6457	1.54098	1.06311	1.44951	0.147194	0.403521	80.6457	-0.0165284	1.09257	-0.015128	0.98793	1
HSALNT0207846	lncRNA	231	176	91	386	352	59	10	48	68	4	22	42	264	172	526	373	310	304	154.009	-1.1918	0.740169	-1.61017	0.107361	0.387166	154.009	-0.71966	0.763776	-0.94224	0.34607	0.644612	154.009	1.78269	0.755528	2.35953	0.0182983	0.086485
tRNA-Gln (anticodon TTG) 1-1 (TRQ-TTG1-1)	tRNA	0	0	0	1	2	0	0	2	1	0	0	0	0	1	48	1	0	0	79.1642	-2.90061	2.19903	-1.31904	0.187156	0.519583	79.1642	0.715304	2.17931	0.328225	0.742741	0.97773	79.1642	4.52995	2.02911	2.23248	0.0255834	0.108592
partial small subunit ribosomal RNA	rRNA	31	83	1	38	414	824	117	63	1	45	2	64	15	0	3	58	3	1	220.15	-5.78436	1.55226	-3.7264	0.000194234	0.00576518	220.15	-1.30093	1.5537	-0.837309	0.402419	0.693016	220.15	-4.90255	1.59518	-3.07335	0.00211669	0.0171943
HSALNT0008406	lncRNA	0	0	1	1	0	0	0	3	7	0	1	0	0	0	0	0	0	0	78.0097	-0.846349	2.11185	-0.400762	0.688596	0.97946	78.0097	1.70107	1.87023	0.909552	0.363059	0.659835	78.0097	-2.9824	2.16997	-1.3744	0.169319	0.396816
HSALNT0227020	lncRNA	212	206	107	171	122	29	175	245	149	252	113	167	239	156	150	157	177	284	200.58	0.121953	0.394021	0.309509	0.756934	1	200.58	-1.66424	0.38568	-4.31509	1.59539e-05	0.000777596	200.58	-1.98783	0.385954	-5.15043	2.59885e-07	1.49001e-05
tRNA-Cys (anticodon GCA) 2-1 (TRC-GCA2 1 to 4)	tRNA	200	179	186	2	15	7	156	450	383	1	2	94	468	158	99	2	0	1	139.753	3.70644	1.17306	3.15965	0.00157959	0.0279845	139.753	1.66887	1.14046	1.46333	0.143377	0.397693	139.753	0.727135	1.14101	0.637276	0.523945	0.792327
small nucleolar RNA, C/D box 103C (SNORD103C)	snoRNA	1	9	1	67	1	0	0	2	0	1	0	0	0	0	0	0	0	0	78.4642	-3.272	1.71675	-1.90593	0.0566595	0.278904	78.4642	-0.94515	2.25196	-0.419701	0.674704	0.931285	78.4642	-2.9824	2.32496	-1.28278	0.19957	0.444288
microRNA hsa-mir-92a precursor (hsa-mir-92a-2)	miRNA	19	4	0	0	1	0	17	1	0	1	3	0	13	1	2	0	0	0	78.4847	3.41362	1.79122	1.90575	0.0566831	0.278904	78.4847	0.0596936	1.57747	0.0378413	0.969814	1	78.4847	-0.31161	1.58173	-0.197005	0.843823	1
microRNA hsa-mir-33b precursor	miRNA	109	90	0	1	1	3	229	116	149	1	1	1	2	1	0	0	0	0	89.0847	3.65601	1.27637	2.86437	0.00417838	0.0534941	89.0847	5.57838	1.40907	3.95892	7.52896e-05	0.00261631	89.0847	-2.10246	1.64757	-1.2761	0.201921	0.447006
hsa-miR-96-5p	miRNA	0	1	0	0	0	3	1	3	0	0	0	0	1	0	0	0	0	0	83.8233	-3.44658	2.13073	-1.61756	0.105758	0.383958	83.8233	0.942072	2.18935	0.430297	0.66698	0.924282	83.8233	-1.05882	2.36726	-0.447275	0.654677	0.911703
small nucleolar RNA, C/D box 96A (ENSG00000272296.1)	snoRNA	28	29	10	14	17	1	8	11	14	19	1	0	28	2	2	1	57	30	87.8381	0.614533	1.19687	0.51345	0.607637	0.929154	87.8381	-0.867396	1.20566	-0.719436	0.471872	0.748811	87.8381	-1.54901	1.21443	-1.2755	0.202131	0.44722
HSALNT0279536	lncRNA	17	52	0	0	1	0	1	3	30	0	0	0	21	0	0	0	0	0	77.5562	4.70412	2.21153	2.12709	0.0334123	0.206917	77.5562	4.56848	2.23845	2.04092	0.0412593	0.184341	77.5562	2.8312	2.25755	1.25411	0.209803	0.457043
tRNA-Leu (anticodon CAA) 1-1 (TRL-CAA1-1, TRL-CAA1-2)	tRNA	19	27	1	0	50	1	42	2	17	0	2	1	0	0	0	0	3	0	76.2687	-0.602293	1.42972	-0.421265	0.673562	0.96719	76.2687	2.45926	1.61421	1.52351	0.127632	0.37352	76.2687	-4.50714	1.98915	-2.26587	0.0234596	0.102302
small NF90 (ILF3) associated RNA A10 (SNAR-A 3 to 11, SNAR-A14)	ncRNA	109	78	59	35	22	0	1	38	2	0	0	1	1	0	55	1	0	37	84.2562	1.96184	1.75155	1.12006	0.26269	0.619309	84.2562	3.36975	2.10433	1.60134	0.109302	0.338592	84.2562	3.7476	2.09967	1.78485	0.0742858	0.22959
small nucleolar RNA, C/D box 138 (SNORD138)	snoRNA	19	18	58	0	6	0	2	2	2	3	1	0	3	5	29	1	9	0	84.1197	4.17676	1.36332	3.06367	0.00218642	0.034053	84.1197	-1.15376	1.48516	-0.776856	0.437244	0.724173	84.1197	1.2971	1.38323	0.937735	0.348381	0.612803
tRNA-Arg (anticodon TCT) 5-1 (TRR-TCT5-1)	tRNA	4	1	1	0	42	31	0	2	1	0	60	0	52	0	29	1	53	26	90.7409	-5.01196	1.91931	-2.61134	0.00901891	0.0894507	90.7409	-6.15128	1.99743	-3.07959	0.00207285	0.0269184	90.7409	-1.91832	1.82977	-1.0484	0.294456	0.558074
hsa-miR-505-3p	miRNA	1	0	1	1	0	0	0	0	0	1	0	0	0	0	0	12	0	0	74.7442	0.179868	2.22384	0.0808816	0.935536	1	74.7442	-2.74624	2.37398	-1.15681	0.24735	0.55027	74.7442	-2.9824	2.37398	-1.25629	0.209011	0.456821
U2 snRNA from (PDB 7A5P, chain 2)	snRNA	68	31	35	2	14	0	21	24	0	1	1	1	2	0	19	78	0	21	79.9695	3.00983	1.48984	2.02023	0.0433597	0.240031	79.9695	1.90369	1.64525	1.15708	0.247238	0.55027	79.9695	0.817496	1.65846	0.492925	0.622066	0.888922
non-protein coding lnc-NOXO1-2:1	lncRNA	238	265	52	274	400	30	41	9	35	4	5	7	402	221	449	212	300	341	133.265	-0.878572	0.564115	-1.55744	0.119367	0.409555	133.265	0.67375	0.679451	0.99161	0.321388	0.628312	133.265	4.01626	0.662986	6.05784	1.37961e-09	1.39942e-07
ribonuclease P RNA component H1 (ENSG00000277209.1)	lncRNA	34	8	0	18	1	1	0	1	1	1	1	0	18	1	45	4	0	0	72.711	0.333828	1.44342	0.231276	0.817101	1	72.711	-1.70345	1.97122	-0.864165	0.387497	0.681177	72.711	2.93735	1.71362	1.71412	0.0865072	0.255772
hsa-miR-671-5p	miRNA	1	1	0	0	1	0	0	0	0	0	0	0	13	0	0	0	0	0	80.5328	-0.0341564	2.27766	-0.0149963	0.988035	1	80.5328	0	2.38402	0	1	1	80.5328	2.16209	2.12309	1.01837	0.308503	0.572773
small nucleolar RNA, C/D box 36C (ENSG00000252542.1, ENSG00000281541.1)	snoRNA	2	11	0	0	0	2	1	35	0	1	0	3	0	0	0	0	0	0	76.2523	0.353279	2.07649	0.170133	0.864906	1	76.2523	1.26809	2.01924	0.628003	0.530002	0.799767	76.2523	-4.86013	2.3237	-2.09155	0.0364787	0.13875
small nucleolar RNA, C/D box 4A (SNORD4A)	snoRNA	14	61	0	0	0	4	2	21	12	2	0	1	1	1	1	0	1	0	80.7088	1.79115	1.48934	1.20265	0.229113	0.572203	80.7088	1.8936	1.63091	1.16106	0.245616	0.549014	80.7088	-1.97168	1.81556	-1.08599	0.277485	0.54147
small nucleolar RNA, C/D box 50B (SNORD50B)	snoRNA	35	120	44	52	11	2	17	70	8	2	1	1	5	1	1	1	2	3	80.5897	1.09971	0.828617	1.32717	0.184454	0.515325	80.5897	2.69813	1.08187	2.49394	0.0126333	0.0903097	80.5897	-1.32564	1.21257	-1.09325	0.274282	0.538224
partial RNA component of mitochondrial RNA processing endoribonuclease	RNase_MRP_RNA	58	48	2	0	15	2	1	5	3	0	0	0	5	0	0	0	1	0	77.3345	1.84271	1.30766	1.40917	0.158786	0.475877	77.3345	2.2984	1.76484	1.30233	0.192805	0.476679	77.3345	0.892047	1.84174	0.484351	0.628137	0.89321
hsa-miR-409-5p	miRNA	0	21	0	0	0	2	0	2	13	0	0	0	0	0	0	0	0	0	76.1444	0.708264	2.58574	0.273911	0.784153	1	76.1444	3.37961	2.73305	1.23657	0.216245	0.50914	76.1444	0	2.95785	0	1	1
microRNA hsa-mir-671 precursor	miRNA	14	46	0	0	0	0	39	2	0	0	0	1	2	0	1	1	0	1	78.2768	5.41373	1.86664	2.90025	0.0037286	0.0496482	78.2768	3.15212	1.86951	1.68606	0.0917836	0.310113	78.2768	-0.68849	2.04991	-0.335863	0.736974	0.962201
small nucleolar RNA, C/D box 72 (SNORD72)	snoRNA	21	9	0	0	1	0	0	0	0	0	0	1	1	2	0	0	2	40	82.2668	3.73425	2.01394	1.8542	0.0637112	0.295823	82.2668	-2.74624	2.33983	-1.17369	0.240518	0.542141	82.2668	-0.463614	2.1797	-0.212697	0.831563	1
Homo_sapiens piRNA piR-hsa-137581	piRNA	0	74	4	0	0	1	30	8	0	0	0	18	1	0	0	1	0	0	78.062	4.64628	2.23978	2.07444	0.0380388	0.220968	78.062	-1.00217	2.00309	-0.500314	0.616854	0.878912	78.062	-6.092	2.3089	-2.63849	0.00832754	0.0472106
long non-coding RNA NONHSAT222364.1	lncRNA	29	12	7	0	0	1	7	0	0	0	0	0	4	0	0	0	0	0	75.2834	4.47992	1.81856	2.46345	0.0137608	0.117632	75.2834	1.61922	1.95671	0.827525	0.40794	0.698978	75.2834	0.561153	2.02513	0.277095	0.781708	0.988314
Homo sapians C/D snoRNA (SCARNA9)	snoRNA	1	39	0	0	0	1	0	1	0	0	0	0	1	0	0	0	0	1	75.1117	3.63357	1.99071	1.82526	0.0679619	0.306565	75.1117	-0.82265	2.34215	-0.351237	0.72541	0.96816	75.1117	-1.05882	2.34215	-0.45207	0.651218	0.909361
microRNA hsa-mir-22 precursor	miRNA	1	0	16	0	1	0	1	13	31	0	0	0	14	37	0	0	0	0	82.7376	3.97309	2.20188	1.80441	0.0711665	0.315684	82.7376	4.87228	2.21996	2.19476	0.0281805	0.143893	82.7376	4.68196	2.21963	2.10934	0.034915	0.134755
5S ribosomal RNA	rRNA	261	442	21	264	223	16	3	19	2	0	91	28	482	322	121	435	367	266	140.586	-0.161986	1.07552	-0.150611	0.880282	1	140.586	-4.26129	1.12027	-3.80382	0.000142484	0.00434749	140.586	0.810094	1.07865	0.751029	0.452635	0.71818
non-protein coding lnc-NTMT1-7:1	lncRNA	1	3	1	4	2	3334	1	2	4	0	2	2	0	1	1	2	3	1	562.072	-11.8261	1.82543	-6.47852	NA	NA	562.072	-0.836241	1.90364	-0.439285	NA	NA	562.072	-2.93687	2.07715	-1.4139	NA	NA
hsa-miR-93-3p	miRNA	16	38	13	2	0	1	0	1	0	1	0	0	0	0	1	0	1	1	72.6925	3.70802	0.981846	3.77658	0.000158994	0.00488641	72.6925	-1.78445	1.75319	-1.01783	0.30876	0.612461	72.6925	-2.02061	1.75319	-1.15253	0.249102	0.510234
hsa-miR-12136	miRNA	0	77	0	1	36	0	25	2	0	1	0	0	0	0	10	0	0	20	73.0823	0.406104	2.43504	0.166775	NA	NA	73.0823	2.54622	2.69034	0.946431	NA	NA	73.0823	1.2677	2.70949	0.467875	NA	NA
HSALNT0026943	lncRNA	3	5	0	2	1	3313	0	2	9	2	1	2	0	4	0	2	3	2	559.167	-11.3893	1.9773	-5.76004	NA	NA	559.167	-0.275339	2.02955	-0.135665	NA	NA	559.167	-2.04546	2.0981	-0.974908	NA	NA
Eukaryotic small subunit ribosomal RNA	rRNA	146	78	205	95	202	27	207	183	216	74	250	196	157	86	166	245	283	261	202.554	0.297236	0.620151	0.479296	0.631728	0.946374	202.554	-1.54656	0.613931	-2.51912	0.0117649	0.0865759	202.554	-2.43419	0.61548	-3.95494	7.65532e-05	0.00151422
tRNA-Glu-TTC-12-1	tRNA	30	19	0	95	52	1	18	17	104	2	0	0	8	0	15	0	1	85	80.4474	-2.13015	1.70065	-1.25255	0.21037	0.547876	80.4474	4.73024	1.97662	2.3931	0.0167067	0.109606	80.4474	1.49273	1.99805	0.747097	0.455005	0.72081
A-site tRNA with aminoacylation from (PDB 6ZM5, chain w)	tRNA	30	22	1	0	5	2	0	9	5	16	0	3	50	11	40	18	3	4	84.4679	1.7871	1.3623	1.31182	0.189582	0.52344	84.4679	-2.04877	1.31676	-1.55592	0.119728	0.359443	84.4679	0.361805	1.27058	0.284756	0.775831	0.98403
HSALNT0279564	lncRNA	37	10	17	0	0	1	11	30	15	1	1	1	1	0	1	0	2	0	77.5542	5.14368	1.34152	3.83421	0.000125969	0.00408468	77.5542	2.45588	1.13148	2.17051	0.0299684	0.150968	77.5542	-2.66122	1.51968	-1.75118	0.0799157	0.241717
non-protein coding lnc-FBXL18-2:4	lncRNA	0	0	1	0	0	1	18	45	9	0	1	0	0	0	0	0	0	0	69.9682	-0.865793	1.90143	-0.455338	0.648866	0.954598	69.9682	4.19626	1.58515	2.64723	0.0081154	0.0698557	69.9682	-2.98241	1.96692	-1.51628	0.129447	0.333178
LHRI_LNC1128.1	lncRNA	1	1	0	1	6	1	1	0	1	0	1	1	2	0	29	0	0	0	77.8198	-2.66263	1.67868	-1.58614	0.112707	0.397386	77.8198	-1.79439	1.87319	-0.957934	0.338096	0.641151	77.8198	1.95385	1.60068	1.22064	0.222222	0.474938
hsa-miR-125a-3p	miRNA	7	26	22	1	0	0	0	0	0	0	0	0	2	0	0	0	0	1	70.7667	4.97184	1.44892	3.4314	0.000600466	0.013652	70.7667	0	1.90185	0	1	1	70.7667	-0.297241	1.82824	-0.162583	0.870847	1
non-protein coding LINC01497:11	lncRNA	30	41	0	0	1	0	1	15	0	0	1	1	0	7	20	0	0	0	80.2821	4.83385	1.94711	2.48257	0.0130437	0.114669	80.2821	1.05324	1.91025	0.551363	0.581385	0.846121	80.2821	1.84615	1.89063	0.97647	0.328831	0.589958
HSALNT0194425	lncRNA	112	189	268	128	245	42	236	120	140	107	319	128	134	1	176	99	149	335	203.09	0.231135	0.966773	0.239079	0.811044	1	203.09	-2.00521	0.964991	-2.07795	0.0377136	0.175607	203.09	-3.01626	0.966575	-3.12056	0.00180507	0.0153567
small nucleolar RNA, C/D box 69 (SNORD69)	snoRNA	19	26	2	0	1	0	1	18	9	1	1	0	1	0	0	1	0	0	75.7836	4.3344	1.45036	2.9885	0.00280347	0.0408108	75.7836	2.09469	1.38143	1.51633	0.129436	0.375526	75.7836	-2.91425	1.79543	-1.62315	0.104558	0.293355
small nucleolar RNA, H/ACA box 18 (SNORA18)	snoRNA	60	174	8	9	0	10	2	2	1	18	1	0	32	0	42	1	0	49	80.3396	1.62189	1.70639	0.950484	0.341866	0.705857	80.3396	-3.67088	1.83647	-1.99887	0.0456221	0.198631	80.3396	-0.0830336	1.72176	-0.048226	0.961536	1
HSALNT0001820	lncRNA	93	166	112	124	270	19	39	14	12	8	3	6	376	66	366	97	112	100	106.573	-0.398793	0.564789	-0.706092	0.480131	0.832775	106.573	0.0698297	0.680189	0.102662	0.918231	1	106.573	3.46088	0.65617	5.27436	1.33222e-07	8.10807e-06
uncharacterized FLJ40288	lncRNA	0	0	0	0	1	8	0	34	0	1	0	0	1	0	0	0	0	45	80.9003	-6.13998	2.81285	-2.18283	0.0290484	0.188382	80.9003	3.06618	2.80313	1.09384	0.274024	0.577525	80.9003	-2.02061	3.02918	-0.667046	0.504742	0.771844
hsa-miR-1307-3p	miRNA	0	0	0	0	0	0	17	2	10	1	0	1	0	0	0	0	0	0	67.9883	0	1.97925	0	1	1	67.9883	2.09338	1.50683	1.38926	0.164753	0.432953	67.9883	-3.85807	1.8933	-2.03774	0.0415755	0.151547
tRNA	tRNA	32	46	143	0	0	1	0	40	19	1	0	0	0	0	47	0	0	0	81.2023	7.18782	2.25173	3.19213	0.00141228	0.0256605	81.2023	4.08603	2.31082	1.76821	0.0770251	0.278492	81.2023	3.50234	2.31277	1.51435	0.129937	0.333425
tRNA-Met (anticodon CAT) 6-1 (TRM-CAT6-1)	tRNA	60	100	0	1	11	17	1	26	1	1	2	0	23	6	64	26	68	1	81.1223	0.342429	1.48715	0.230259	0.817891	1	81.1223	1.30979	1.70457	0.7684	0.44225	0.728925	81.1223	2.89827	1.68717	1.71783	0.0858275	0.254905
RNA, variant U1 small nuclear 28 (RNVU1-28)	snRNA	160	404	89	87	128	2	145	56	20	14	4	11	156	63	75	14	131	48	94.0468	1.18504	0.752148	1.57555	0.11513	0.402345	94.0468	0.984782	0.79159	1.24406	0.213479	0.50644	94.0468	1.25765	0.789485	1.593	0.11116	0.305612
HSALNT0217696	tRNA	28	0	1	0	1	0	22	1	0	0	0	1	0	1	33	56	0	2	77.4362	3.86007	2.33598	1.65244	0.0984448	0.370173	77.4362	2.31493	2.36766	0.977727	0.32821	0.633575	77.4362	3.04365	2.35562	1.29208	0.196329	0.4388
tRNA-Ala (anticodon AGC) 6-1 (TRA-AGC6-1)	tRNA	100	404	220	44	49	13	152	220	89	2	94	188	69	72	124	112	60	57	142.971	2.17949	0.869897	2.50546	0.0122292	0.109207	142.971	-1.1787	0.858283	-1.37333	0.169651	0.441258	142.971	-2.11454	0.860006	-2.45875	0.0139422	0.0699231
tRNA-Gln	tRNA	113	100	23	0	2	1	12	53	15	1	1	2	9	5	3	1	1	2	76.554	5.49268	1.01533	5.40976	6.31103e-08	8.99829e-06	76.554	2.5142	0.959403	2.62059	0.00877775	0.0725615	76.554	0.010468	1.01065	0.0103577	0.991736	1
non-protein coding lnc-CCNB1IP1-1:4	lncRNA	113	434	182	85	135	4	152	21	29	12	14	40	165	42	32	62	99	75	104.49	1.44405	0.799404	1.80641	0.0708544	0.315653	104.49	-0.346021	0.812777	-0.425727	0.670307	0.927121	104.49	-0.35234	0.81166	-0.434098	0.664217	0.919909
Homo sapians C/D snoRNA (SNORD80)	snoRNA	11	22	1	1	3	10	22	14	12	2	0	2	1	0	15	2	1	0	72.3924	-0.86098	1.2636	-0.68137	0.495637	0.840078	72.3924	1.79501	1.41116	1.272	0.203372	0.491244	72.3924	0.0530148	1.4402	0.0368107	0.970636	1
microRNA hsa-mir-10a precursor	miRNA	0	0	0	2	0	0	1	3	15	0	0	1	0	0	0	0	0	0	76.4656	-2.55278	2.10287	-1.21395	0.224767	0.565995	76.4656	2.69463	1.90714	1.41292	0.15768	0.422092	76.4656	-2.9824	2.22163	-1.34244	0.179454	0.412025
small nucleolar RNA, C/D box 38A (ENSG00000202031.1)	snoRNA	29	31	63	0	0	0	33	2	0	1	0	1	1	0	0	0	1	0	76.3472	7.32311	1.71901	4.26007	2.0436e-05	0.00102335	76.3472	2.06298	1.6389	1.25876	0.208116	0.498269	76.3472	-2.89265	1.99954	-1.44666	0.147993	0.364319
tRNA3Lys from (PDB 5CD1, chain M)	tRNA	143	299	19	191	96	10	43	111	39	43	1	2	349	70	137	130	160	43	102.082	-0.0958143	0.97051	-0.0987257	0.921356	1	102.082	0.352117	0.991002	0.355314	0.722354	0.967177	102.082	1.49876	0.987462	1.51779	0.129067	0.332695
RNA, U5E small nuclear 1 (ENSG00000199347.1)	snRNA	162	111	2	51	20	24	65	19	1	3	51	1	16	0	45	21	6	16	85.8019	0.1436	1.37817	0.104196	0.917014	1	85.8019	-1.52568	1.38931	-1.09816	0.272135	0.575965	85.8019	-2.00446	1.39124	-1.44078	0.149647	0.366253
non-protein coding lnc-NAA16-2:1	lncRNA	1	1	1	2	1	3096	1	2	0	1	2	47	2	1	0	1	2	0	529.08	-12.2564	2.07087	-5.91849	NA	NA	529.08	-5.99296	2.10007	-2.85369	NA	NA	529.08	-6.18734	2.09458	-2.95397	NA	NA
long non-coding RNA NONHSAT183287.1	lncRNA	1	0	1	0	0	0	8	0	0	0	0	0	1	0	0	0	0	1	65.4478	1.16623	2.13309	0.546732	0.584563	0.914767	65.4478	1.79925	1.99581	0.901516	0.367314	0.662038	65.4478	-1.05882	2.24742	-0.471124	0.637552	0.901241
hsa-miR-361-3p	miRNA	12	5	1	0	0	0	0	9	0	0	0	0	0	24	0	1	0	1	71.7193	3.99781	2.26137	1.76787	0.0770823	0.32544	71.7193	2.12702	2.2861	0.930414	0.352157	0.649534	71.7193	3.76092	2.24498	1.67526	0.0938839	0.272691
small nucleolar RNA, C/D box 22 (SNORD22)	snoRNA	72	93	76	35	71	2	4	61	1	1	0	2	47	116	45	121	85	0	82.8301	1.07915	1.25886	0.857245	0.391309	0.754396	82.8301	2.56374	1.50827	1.69979	0.0891707	0.304845	82.8301	4.25863	1.49955	2.83993	0.00451236	0.0297515
bacterial SSU rRNA	rRNA	220	53	47	209	86	92	318	742	89	256	294	5	83	33	98	295	111	67	203.412	-1.32496	0.99981	-1.32521	0.185101	0.516404	203.412	-0.873991	0.995905	-0.877585	0.380169	0.675556	203.412	-3.4519	1.00003	-3.45178	0.000556902	0.00649883
snoRNA (ENSG00000281010.1)	snoRNA	1	33	0	1	3	1	1	4	0	0	0	0	1	0	0	0	0	1	71.483	1.50653	1.47128	1.02396	0.305856	0.668046	71.483	1.28348	1.84873	0.694252	0.487524	0.762684	71.483	-1.05882	2.08618	-0.507538	0.611778	0.880571
bacterial LSU rRNA	rRNA	393	189	13	181	234	65	499	361	198	145	112	195	99	8	33	264	59	47	181.165	-0.630478	0.828644	-0.760856	0.446743	0.807363	181.165	-0.637294	0.826049	-0.771497	0.440413	0.726855	181.165	-3.93531	0.83547	-4.7103	2.47355e-06	9.98507e-05
RNA, variant U1 small nuclear 7 (RNVU1-7)	snRNA	97	308	38	48	221	1	125	41	3	4	41	2	374	55	26	85	71	38	90.067	0.322372	1.16116	0.27763	0.781296	1	90.067	-0.289	1.17535	-0.245885	0.805771	0.999407	90.067	0.898879	1.17125	0.767455	0.442811	0.708355
hsa-miR-424-3p	miRNA	0	0	0	0	0	0	0	34	0	1	0	0	0	0	0	0	0	1	67.62	0	2.8629	0	1	1	67.62	3.0668	2.62254	1.1694	0.242243	0.545046	67.62	-2.9824	2.8629	-1.04174	0.297532	0.560761
non-protein coding LINC01718:17	lncRNA	2	3	3	2	1	3078	0	3	2	2	0	0	2	0	0	2	3	1	518.68	-10.7599	1.91937	-5.60596	NA	NA	518.68	-0.27982	2.21703	-0.126214	NA	NA	518.68	-2.20813	2.39088	-0.923564	NA	NA
HSALNT0191627	lncRNA	37	51	55	0	0	0	78	0	0	0	0	0	25	59	0	0	0	0	71.5243	7.37682	2.39325	3.08234	0.00205377	0.0333425	71.5243	5.01628	2.3976	2.09221	0.0364195	0.171651	71.5243	5.38848	2.39506	2.24983	0.0244598	0.105406
bacterial SSU rRNA	rRNA	88	258	150	205	141	64	231	297	59	275	95	134	230	124	121	202	136	106	184.478	-0.444218	0.542996	-0.818088	0.413307	0.776841	184.478	-1.65984	0.540048	-3.0735	0.00211564	0.0272852	184.478	-2.12477	0.540656	-3.92998	8.49528e-05	0.00163938
HSALNT0191044	lncRNA	0	1	0	18	0	0	0	1	0	1	2	1	0	2	0	1	0	2	68.6728	-4.46716	1.79051	-2.4949	0.0125991	0.111504	68.6728	-3.69812	1.89384	-1.95271	0.0508541	0.211123	68.6728	-2.8827	1.76985	-1.62878	0.10336	0.2907
small nucleolar RNA, C/D box 57 (SNORD57)	snoRNA	2	0	0	0	0	2	8	0	0	3	0	0	0	0	0	38	50	0	67.4732	-1.96643	2.42425	-0.811153	0.417278	0.780497	67.4732	-0.585713	2.32684	-0.251721	0.801257	0.997148	67.4732	-4.37629	2.54429	-1.72004	0.0854251	0.2539
tRNA-Leu (anticodon TAA) 1-1 (TRL-TAA1-1)	tRNA	63	76	1	2	38	11	17	1	2	0	0	1	67	0	90	32	1	0	69.6433	0.204725	1.59088	0.128687	0.897605	1	69.6433	2.22218	1.99196	1.11557	0.264605	0.570398	69.6433	5.05229	1.96446	2.57184	0.010116	0.0549094
microRNA hsa-mir-196b precursor	miRNA	32	0	0	0	11	0	0	2	10	0	0	2	0	65	0	43	1	1	75.117	1.32671	2.45627	0.540132	0.589106	0.917521	75.117	1.17295	2.59373	0.452226	0.651106	0.910433	75.117	3.34622	2.57213	1.30095	0.193275	0.434074
bacterial SSU rRNA	rRNA	276	100	8	111	109	47	263	332	89	280	108	231	139	48	103	528	52	63	193.769	-0.532508	0.902923	-0.589761	0.555351	0.893077	193.769	-1.72262	0.89699	-1.92045	0.0548014	0.222105	193.769	-3.1716	0.899443	-3.52619	0.000421592	0.00539747
non-protein coding RNF217-AS1:8	lncRNA	25	1	2	2	1	2720	0	16	6	3	3	138	0	29	72	1	16	1	487.375	-8.98915	2.07094	-4.34061	NA	NA	487.375	-4.44242	2.07609	-2.1398	NA	NA	487.375	-2.37963	2.05805	-1.15625	NA	NA
tRNA-Asp (GTC) 4-1 (TRD-GTC4-1)	tRNA	12	102	4	11	39	8	11	20	5	2	117	4	14	14	57	17	26	6	87.5738	-0.103776	1.14173	-0.0908932	NA	NA	87.5738	-3.74072	1.141	-3.27844	NA	NA	87.5738	-2.60211	1.12395	-2.31515	NA	NA
mitochondrially encoded tRNA-Asp (GAU/C) (MT-TD)	tRNA	10	44	0	1	0	8	4	2	55	0	1	16	0	22	0	70	7	35	79.0163	-0.0441802	1.95575	-0.0225899	0.981977	1	79.0163	0.465672	1.94586	0.239315	0.810862	1	79.0163	-1.32221	1.95872	-0.67504	0.49965	0.766691
bacterial SSU rRNA	rRNA	224	83	34	171	120	19	152	279	96	120	258	124	208	159	73	119	131	238	177.683	-0.418731	0.618636	-0.676862	0.498494	0.841314	177.683	-1.80031	0.610175	-2.95048	0.00317284	0.0376825	177.683	-2.26174	0.610733	-3.70332	0.000212799	0.00323042
long non-coding RNA NONHSAT135796.2	lncRNA	3	1	0	0	0	1	0	2	30	0	0	2	0	0	0	2	0	0	67.1538	0.718362	2.21333	0.324562	0.745513	1	67.1538	2.64919	2.05103	1.29164	0.196481	0.481326	67.1538	-3.88201	2.35475	-1.64859	0.0992317	0.283847
tRNA-Ala (anticodon CGC) 3-1 (TRA-CGC3-1)	tRNA	63	19	4	93	93	7	16	52	49	1	6	30	69	93	49	62	173	42	86.5852	-1.65629	0.919374	-1.80154	0.0716172	0.316383	86.5852	-0.0140494	0.931479	-0.0150829	0.987966	1	86.5852	0.541806	0.927644	0.584067	0.559175	0.830055
small nucleolar RNA, C/D box 58C (SNORD58C)	snoRNA	31	1	0	2	1	0	43	0	0	1	0	0	1	0	0	0	0	0	65.1703	2.72758	2.15542	1.26545	0.205709	0.542862	65.1703	3.20087	2.29328	1.39576	0.162786	0.42933	65.1703	-2.02061	2.56588	-0.787491	0.430995	0.697545
tRNA-Leu (anticodon CAA) 6-1 (TRL-CAA6-1)	tRNA	76	129	85	153	354	27	3	5	3	18	0	1	323	132	154	72	18	52	93.0314	-1.1346	0.83218	-1.36341	0.172754	0.496257	93.0314	-2.49681	0.99249	-2.5157	0.0118796	0.0867901	93.0314	2.97123	0.892923	3.32753	0.00087618	0.0091215
bacterial SSU rRNA	rRNA	158	293	68	237	354	24	273	236	184	254	152	174	36	38	113	138	70	54	185.405	-0.74977	0.52122	-1.43849	0.150295	0.461583	185.405	-1.52501	0.516682	-2.95154	0.00316192	0.037672	185.405	-3.58705	0.524225	-6.84258	7.77791e-12	1.70941e-09
HSALNT0175354	lncRNA	2	0	0	2	1	0	0	1	1	13	1	0	73	0	29	1	1	0	66.1234	-1.14604	1.87725	-0.610491	0.541536	0.8826	66.1234	-4.42835	1.72835	-2.56218	0.0104017	0.0803242	66.1234	0.669879	1.42425	0.470338	0.638113	0.901241
non-protein coding SNHG5:38	lncRNA	58	156	88	38	34	4	43	29	17	1	13	0	92	0	21	9	40	9	79.3069	1.62649	1.08032	1.50557	0.132179	0.432506	79.3069	0.726383	1.13099	0.642252	0.52071	0.792146	79.3069	0.6096	1.13004	0.53945	0.589576	0.861703
non-protein coding SLC25A25-AS1:18	lncRNA	135	158	187	74	103	50	273	278	138	66	174	189	66	92	86	151	215	151	173.992	0.381402	0.583813	0.653295	0.513566	0.853283	173.992	-1.19192	0.577512	-2.06389	0.0390282	0.179639	173.992	-2.79488	0.581876	-4.80323	1.56129e-06	6.7873e-05
non-protein coding lnc-PDZD7-3:6	lncRNA	2	5	0	1	0	1	0	3	1	0	51	0	0	0	2	0	42	2	75.6973	0.335285	2.17191	0.154373	0.877316	1	75.6973	-5.53436	2.0209	-2.73856	0.00617083	0.0580429	75.6973	-6.75084	2.13973	-3.155	0.00160498	0.0140783
non-protein coding lnc-TBC1D2B-4:1	lncRNA	29	0	0	0	0	0	6	0	0	2	58	0	2	1	0	1	0	0	75.7797	4.71563	2.42904	1.94136	0.0522149	0.267915	75.7797	-5.50036	2.21142	-2.48725	0.0128735	0.0918524	75.7797	-6.54696	2.28278	-2.86798	0.00413108	0.0279034
HSALNT0169989	lncRNA	0	24	0	1	1	0	1	33	10	22	0	0	0	12	1	32	0	1	74.8494	2.33195	2.24262	1.03983	0.298419	0.660999	74.8494	-0.649247	2.02892	-0.319997	0.748971	0.979082	74.8494	-2.35773	2.04949	-1.1504	0.249979	0.511237
hsa-miR-656-3p	miRNA	0	7	0	0	0	0	0	3	0	0	1	0	0	1	0	0	0	0	64.971	2.31224	2.10127	1.1004	0.271157	0.626575	64.971	-0.387875	2.1704	-0.178711	0.858165	1	64.971	-2.02061	2.31454	-0.873009	0.382658	0.650535
HSALNT0155066	lncRNA	2	1	1	0	1	1	0	1	0	0	0	0	178	0	52	0	0	1	68.2002	0.160713	1.80309	0.0891321	0.928977	1	68.2002	-0.82265	2.1629	-0.380345	0.703689	0.953936	68.2002	6.38897	1.81713	3.51598	0.000438136	0.00550244
non-protein coding lnc-NPTX1-2:6	lncRNA	173	153	118	93	165	205	33	269	215	80	5	161	177	56	154	245	273	133	170.702	-1.46734	0.973395	-1.50744	0.131697	0.431643	170.702	-0.540151	0.975239	-0.553865	0.579671	0.84434	170.702	-1.41964	0.976301	-1.4541	0.145918	0.360331
long non-coding RNA NONHSAT161885.1	lncRNA	147	262	2	132	348	39	1	56	1	3	29	118	235	191	154	436	310	210	128.803	-1.19711	1.19243	-1.00393	0.315414	0.679377	128.803	-3.29729	1.20862	-2.72814	0.00636928	0.0588766	128.803	-0.0914677	1.19349	-0.0766392	0.938911	1
HSALNT0097888	lncRNA	0	0	1	0	0	0	0	0	0	0	0	0	1	0	0	2	0	0	62.7014	0.160224	2.2194	0.0721924	0.942449	1	62.7014	0	2.23541	0	1	1	62.7014	-1.05882	2.23541	-0.473656	0.635745	0.900041
bacterial LSU rRNA	rRNA	182	184	106	584	214	45	236	219	49	156	89	52	115	53	22	76	232	132	151.43	-1.27826	0.638668	-2.00145	0.045344	0.247081	151.43	-1.14878	0.640739	-1.7929	0.0729888	0.269879	151.43	-2.7464	0.646419	-4.24864	2.15074e-05	0.000561462
non-protein coding lnc-CHRNA1-5:4	lncRNA	2	0	1	0	1	0	0	37	0	0	0	0	0	0	0	0	0	0	67.3386	0.887776	2.58986	0.342789	0.731757	1	67.3386	4.15075	2.49812	1.66155	0.0966028	0.321353	67.3386	0	2.75039	0	1	1
microRNA hsa-mir-10b precursor	miRNA	0	0	0	0	0	0	0	1	1	0	1	1	8	19	0	0	0	1	69.8827	0	2.11704	0	1	1	69.8827	-1.73641	1.92734	-0.900936	0.367622	0.662038	69.8827	1.85459	1.67327	1.10836	0.267705	0.530316
HSALNT0135129	lncRNA	0	0	0	0	0	0	0	3	0	3	0	0	1	0	13	1	0	0	62.9593	0	2.46064	0	1	1	62.9593	-1.79426	2.18187	-0.822349	0.410878	0.701558	62.9593	0.323518	2.03993	0.158593	0.87399	1
HSALNT0035518	lncRNA	105	17	245	42	98	31	181	132	116	138	156	150	317	282	368	130	150	92	176.745	0.886379	0.796114	1.11338	0.265545	0.622158	176.745	-1.85688	0.789301	-2.35256	0.0186445	0.116122	176.745	-0.881419	0.787472	-1.1193	0.263011	0.52496
non-protein coding lnc-PFN4-2:1	lncRNA	3	0	1	0	2	2867	3	0	0	0	3	2	1	1	0	1	4	0	483.415	-11.6749	2.18961	-5.33194	NA	NA	483.415	-2.8332	2.35003	-1.2056	NA	NA	483.415	-3.40861	2.39591	-1.42268	NA	NA
microRNA hsa-mir-18a precursor	miRNA	0	0	0	0	0	0	0	4	0	0	1	0	2	0	1	0	0	0	66.116	0	2.16688	0	1	1	66.116	0.0273803	1.96559	0.0139299	0.988886	1	66.116	-0.685506	2.01933	-0.339472	0.734254	0.961503
hsa-miR-30c-2-3p	miRNA	1	1	0	0	0	1	0	2	8	0	0	0	0	0	1	12	0	0	63.9295	-0.228395	2.28925	-0.0997683	0.920528	1	63.9295	2.73313	2.1501	1.27116	0.203671	0.491244	63.9295	-1.05882	2.41697	-0.438075	0.661332	0.917331
HSALNT0288078	lncRNA	1	0	0	0	0	0	10	9	0	1	0	0	0	0	30	0	0	0	67.7385	0.17506	2.58899	0.0676171	0.94609	1	67.7385	2.13121	2.34984	0.906957	0.364429	0.661142	67.7385	2.85417	2.33612	1.22176	0.221799	0.47437
tRNA	tRNA	154	135	86	55	159	36	278	338	131	268	159	72	169	7	109	168	122	127	171.224	-0.0681019	0.766446	-0.0888542	0.929198	1	171.224	-1.25439	0.759206	-1.65224	0.0984861	0.323942	171.224	-2.99366	0.762809	-3.92453	8.68997e-05	0.00165277
small nucleolar RNA, C/D box 98 (SNORD98)	snoRNA	6	27	0	2	0	0	5	2	2	0	1	0	0	4	0	0	1	37	64.3364	2.81448	1.88197	1.4955	0.134784	0.437773	64.3364	1.21116	2.0496	0.590925	0.554571	0.82038	64.3364	0.134456	2.09599	0.0641489	0.948852	1
Bacterial small subunit ribosomal RNA	rRNA	2	23	2	2	3	0	4	32	5	0	2	0	1	2	0	0	0	2	63.0641	1.63222	1.26556	1.28972	0.197148	0.533824	63.0641	2.48216	1.42791	1.73832	0.0821551	0.288967	63.0641	-1.43795	1.63125	-0.881504	0.378045	0.645746
metastasis associated lung adenocarcinoma transcript 1	lncRNA	41	2	5	2	42	3	21	1	0	3	0	0	3	0	1	2	1	45	66.245	-0.317561	1.53948	-0.206278	0.836574	1	66.245	0.855527	1.75749	0.48679	0.626407	0.887484	66.245	-1.72975	1.88925	-0.915576	0.359889	0.623892
bacterial LSU rRNA	rRNA	150	236	85	364	145	35	218	147	32	63	195	119	123	241	67	76	184	72	156.851	-0.79187	0.679572	-1.16525	0.243919	0.592716	156.851	-1.9288	0.679395	-2.839	0.0045255	0.0477084	156.851	-1.74731	0.678244	-2.57622	0.00998861	0.0544283
tRNA-Ser	tRNA	50	58	1	11	39	1	27	13	2	11	5	0	23	1	3	2	93	1	66.2777	0.532017	1.38832	0.383211	0.701563	0.986749	66.2777	-0.570896	1.41815	-0.402565	0.687268	0.94279	66.2777	-1.52622	1.43131	-1.06631	0.286283	0.549241
microRNA hsa-mir-181d precursor	miRNA	1	0	0	0	1	0	0	1	0	0	1	0	0	0	0	0	0	0	65.3402	-0.786307	1.83777	-0.427858	0.668754	0.963546	65.3402	-1.78445	1.89256	-0.942875	0.345745	0.644612	65.3402	-2.98241	1.89256	-1.57586	0.115058	0.311194
microRNA hsa-mir-92b precursor	miRNA	83	116	30	0	1	0	29	1	67	0	0	1	3	0	0	1	1	0	69.6045	6.74807	1.56607	4.30893	1.64044e-05	0.000876969	69.6045	4.97666	1.61034	3.09044	0.00199862	0.0264561	69.6045	-0.739674	1.83551	-0.402979	0.686963	0.934535
microRNA hsa-mir-28 precursor	miRNA	1	1	0	2	0	0	2	2	0	0	1	0	0	0	0	1	0	0	61.1749	-0.785144	1.5504	-0.506414	0.612566	0.930254	61.1749	0.0149778	1.58395	0.00945601	0.992455	1	61.1749	-2.98241	1.82911	-1.63052	0.102991	0.289987
Homo sapians C/D snoRNA (SNORD16)	snoRNA	0	1	0	3	2	0	2	62	0	0	0	0	0	0	0	0	0	0	62.162	-2.60838	2.26297	-1.15264	0.24906	0.60065	62.162	4.93471	2.14613	2.29936	0.0214847	0.125988	62.162	0	2.44061	0	1	1
hsa-miR-582-3p	miRNA	0	0	0	0	0	0	0	2	0	0	0	0	0	0	1	0	1	1	68.782	0	2.04756	0	1	1	68.782	0.0235793	1.96171	0.0120197	0.99041	1	68.782	-1.05882	2.04756	-0.517111	0.605079	0.873929
non-protein coding lnc-TANC2-3:1	lncRNA	172	263	34	299	222	35	30	23	5	5	23	22	578	370	185	151	157	208	114.437	-0.975573	0.626082	-1.55822	0.119181	0.409555	114.437	-1.75064	0.678705	-2.57938	0.00989782	0.0782032	114.437	2.3998	0.649711	3.69364	0.000221071	0.00330021
tRNA-Pro	tRNA	9	81	23	1	1	0	53	73	9	1	0	0	0	0	13	1	0	0	64.5821	5.01968	1.49263	3.36297	0.000771094	0.0165785	64.5821	5.03033	1.64924	3.05009	0.00228775	0.0291606	64.5821	1.63911	1.69052	0.96959	0.332251	0.594886
small nucleolar RNA, C/D box 46 (ENSG00000200913.1)	snoRNA	51	9	1	62	23	0	5	3	0	1	2	0	21	0	17	22	62	1	61.4769	-0.896192	1.42089	-0.630726	0.52822	0.866716	61.4769	-0.59248	1.70748	-0.34699	0.728599	0.970689	61.4769	1.45053	1.63539	0.886961	0.3751	0.641823
piR-58356	piRNA	0	0	0	1	7	1	0	2	17	0	0	0	1	0	0	0	0	0	63.4913	-4.52559	2.0324	-2.22673	0.0259655	0.176798	63.4913	3.72033	1.96928	1.88918	0.0588675	0.232803	63.4913	-1.05882	2.27603	-0.465202	0.641787	0.903062
HSALNT0165577	lncRNA	1	1	3	0	0	0	6	2	3	1	0	0	2	1	1	0	2	0	63.1303	2.41109	1.48356	1.62521	0.104119	0.382801	63.1303	1.5286	1.41777	1.07817	0.280959	0.584824	63.1303	-0.171222	1.53196	-0.111767	0.911008	1
tRNA-Lys (TTT) 14-1 (TRK-TTT14-1)	tRNA	28	0	1	16	26	6	1	18	38	0	1	1	68	8	70	88	0	29	68.329	-1.44741	1.46886	-0.985394	0.32443	0.689255	68.329	3.31266	1.74917	1.89385	0.0582447	0.230702	68.329	4.02386	1.74491	2.30606	0.0211075	0.0955392
Y RNA	Y_RNA	23	1	0	12	9	0	4	1	4	1	0	0	9	10	25	1	7	0	64.8575	-0.239159	1.28326	-0.186369	0.852156	1	64.8575	1.341	1.72751	0.776262	0.437594	0.72435	64.8575	3.38746	1.675	2.02236	0.0431389	0.155426
Y RNA	Y_RNA	83	159	1	2	10	2	2	2	0	0	59	1	1	0	0	2	0	0	69.407	3.04445	1.56119	1.95009	0.0511658	0.265506	69.407	-5.95455	1.68299	-3.53808	0.000403056	0.00905789	69.407	-7.92873	1.90641	-4.15899	3.19661e-05	0.000743605
microRNA hsa-mir-2355 precursor	miRNA	0	0	0	0	0	1	21	1	0	0	1	0	1	0	0	0	0	0	63.1135	-1.93638	2.36618	-0.818358	0.413153	0.776841	63.1135	2.25773	2.13559	1.05719	0.290423	0.596363	63.1135	-2.02061	2.41405	-0.837021	0.402581	0.671138
small nucleolar RNA, C/D box 55 (ENSG00000264294.1)	snoRNA	2	6	1	0	1	1	8	19	0	1	2	1	0	2	42	0	0	0	61.5469	1.07635	1.72066	0.625547	0.531612	0.871192	61.5469	0.774681	1.56771	0.494148	0.621201	0.883429	61.5469	1.50478	1.55368	0.968527	0.332781	0.594886
bacterial SSU rRNA	rRNA	112	138	52	271	292	43	323	101	174	299	141	109	29	27	33	293	104	52	175.954	-1.55455	0.592227	-2.62493	0.0086668	0.0878764	175.954	-1.65377	0.586697	-2.81878	0.00482067	0.0493047	175.954	-4.59417	0.603358	-7.61433	2.65064e-14	1.31074e-11
tRNA-Arg (anticodon CCG) 2-1 (TRR-CCG2-1)	tRNA	92	317	12	90	110	11	65	94	73	6	85	25	231	0	86	82	77	174	98.9744	0.168906	1.09787	0.153848	0.877729	1	98.9744	-0.819593	1.09811	-0.746368	0.455445	0.738671	98.9744	-0.91427	1.0977	-0.832895	0.404904	0.674365
hsa-miR-1260a	miRNA	96	441	36	118	213	18	22	77	3	2	22	24	634	119	199	278	252	197	104.824	-0.0324412	0.897993	-0.0361264	0.971182	1	104.824	-0.888646	0.924802	-0.960904	0.3366	0.6405	104.824	2.05317	0.913564	2.24742	0.0246129	0.105674
small nucleolar RNA, C/D box 42B (SNORD42B)	snoRNA	2	14	0	0	1	1	8	2	1	2	1	2	16	0	15	0	36	1	61.639	1.66641	1.67045	0.997579	0.318483	0.683625	61.639	-0.80793	1.55416	-0.519851	0.603167	0.865654	61.639	0.474495	1.50797	0.314658	0.753021	0.971808
non-protein coding lnc-TTC30B-1:17	lncRNA	87	117	59	55	178	6	375	125	184	83	170	181	240	66	92	43	97	108	153.84	-0.106505	0.612445	-0.173901	0.861943	1	153.84	-1.19241	0.597647	-1.99518	0.0460235	0.199683	153.84	-2.31298	0.599887	-3.85569	0.000115401	0.00204721
hsa-miR-323b-3p	miRNA	0	1	0	0	0	0	1	0	0	0	0	0	0	0	0	0	0	0	59.6938	0.0996553	2.31549	0.0430386	0.965671	1	59.6938	-0.82265	2.32679	-0.353556	0.723672	0.967457	59.6938	0	2.32679	0	1	1
HSALNT0279552	lncRNA	0	22	0	0	0	2	0	3	0	0	1	0	2	1	4	0	0	0	59.7529	1.12379	1.95327	0.575336	0.565064	0.900282	59.7529	-0.392278	2.27953	-0.172087	0.863369	1	59.7529	0.675885	2.18056	0.30996	0.756591	0.973048
U6 spliceosomal RNA	snRNA	395	377	191	60	35	21	91	51	83	3	2	1	130	2	24	28	41	46	85.7221	2.18198	0.774074	2.81883	0.0048199	0.0594003	85.7221	3.50686	0.965421	3.63247	0.000280719	0.0069399	85.7221	2.38116	0.969401	2.45632	0.0140367	0.0700242
HSALNT0025600	lncRNA	96	206	101	71	86	15	18	46	20	0	1	1	173	61	185	78	117	94	85.0763	0.696601	0.491406	1.41757	0.156318	0.472055	85.0763	3.59839	1.13103	3.18151	0.00146512	0.0222089	85.0763	5.62661	1.12213	5.01422	5.32478e-07	2.8466e-05
28S ribosomal RNA	rRNA	59	5	4	0	2	1	4	33	1	2	2	0	0	2	0	0	0	0	69.5492	3.64241	1.57801	2.30824	0.0209861	0.15547	69.5492	1.33751	1.54204	0.867365	0.385742	0.679811	69.5492	-2.85759	1.80176	-1.586	0.112738	0.307581
small Cajal body-specific RNA 6 (ENSG00000251791.1, ENSG00000281388.1)	snoRNA	0	0	0	1	0	0	11	1	0	0	0	1	1	0	0	1	1	0	60.5213	-1.82127	1.93857	-0.939488	0.34748	0.711729	60.5213	1.45172	1.65833	0.875409	0.381352	0.677016	60.5213	-2.02061	1.98224	-1.01936	0.308032	0.572773
non-protein coding LINC01979:4	lncRNA	122	132	104	141	66	28	185	196	187	131	37	239	53	81	258	36	163	383	162.422	0.029896	0.823988	0.0362821	0.971057	1	162.422	-1.23952	0.817753	-1.51577	0.129578	0.375526	162.422	-1.97422	0.818656	-2.41154	0.0158855	0.0779691
Hsa-Mir-103-P2 stem-loop	precursor_RNA	1	0	0	0	0	1	0	0	0	0	1	0	0	0	0	0	1	0	59.312	-0.894086	2.08465	-0.428891	0.668003	0.963546	59.312	-2.74624	2.14954	-1.27759	0.201394	0.489845	59.312	-2.98241	2.14954	-1.38746	0.165302	0.392001
piR-31106	piRNA	0	0	8	0	1	0	13	3	0	0	1	0	0	0	0	0	0	0	59.8364	2.89489	2.29	1.26414	0.206178	0.542927	59.8364	1.8296	2.31527	0.790233	0.429392	0.716844	59.8364	-2.9824	2.56627	-1.16216	0.245172	0.504616
non-protein coding lnc-CDC42BPB-5:10	lncRNA	75	136	22	100	97	70	207	135	141	40	266	100	118	380	70	48	135	43	161.696	-1.52425	0.857381	-1.7778	0.0754366	0.323303	161.696	-1.59847	0.850754	-1.87889	0.0602594	0.236283	161.696	-1.41427	0.850081	-1.66369	0.0961749	0.277511
Eukaryotic small subunit ribosomal RNA	rRNA	66	150	185	86	155	132	112	107	100	171	148	117	249	107	143	152	101	119	172.124	-0.8827	0.65842	-1.34063	0.180039	0.507294	172.124	-2.20634	0.659327	-3.34635	0.000818825	0.0145642	172.124	-1.90071	0.657738	-2.88977	0.00385524	0.0265702
SSU rRNA	rRNA	242	173	17	133	33	85	219	121	32	215	201	408	111	34	99	325	68	90	210.344	-0.766228	0.848909	-0.902604	0.366736	0.730688	210.344	-3.11673	0.845693	-3.68542	0.000228327	0.00607207	210.344	-3.86056	0.847286	-4.55639	5.20404e-06	0.000180589
Y RNA (ENSG00000239180.1)	Y_RNA	21	1	0	11	0	0	13	3	1	0	0	1	0	0	4	44	1	0	61.7309	0.46041	1.97045	0.233657	0.815252	1	61.7309	1.9715	2.23257	0.883062	0.377203	0.67201	61.7309	-0.0637137	2.31147	-0.0275641	0.97801	1
U6 spliceosomal RNA	snRNA	9	1	0	15	0	0	0	0	0	0	0	0	37	0	0	15	0	38	59.4243	-1.09573	2.44822	-0.447561	0.65447	0.957104	59.4243	0	2.87407	0	1	1	59.4243	3.63167	2.63618	1.37763	0.168319	0.395644
small nucleolar RNA, C/D box 112 (SNORD112)	snoRNA	0	0	0	2	0	0	0	2	0	1	0	0	2	0	29	0	0	0	59.7187	-2.55944	2.33295	-1.09708	0.272605	0.627355	59.7187	-0.947514	2.37028	-0.399747	0.689343	0.94398	59.7187	2.87449	2.15132	1.33615	0.181499	0.41456
microRNA hsa-mir-103a precursor (hsa-mir-103a-2)	miRNA	0	1	0	0	0	0	0	1	0	0	0	0	0	0	0	1	0	0	60.725	0.104179	2.09788	0.0496594	0.960394	1	60.725	-0.82265	2.11079	-0.389736	0.696732	0.949429	60.725	0	2.11079	0	1	1
tRNA-Pro (anticodon TGG) 1-1 (TRP-TGG1-1)	tRNA	89	146	39	0	2	1284	51	1	62	2	65	81	0	23	0	1	1	0	272.419	-4.72085	1.99144	-2.37058	NA	NA	272.419	-2.04927	1.99648	-1.02644	NA	NA	272.419	-4.41706	2.01053	-2.19696	NA	NA
HSALNT0048255	lncRNA	120	109	254	72	119	11	146	94	172	103	99	176	117	232	230	86	138	78	154.767	1.28169	0.684463	1.87255	0.0611309	0.288584	154.767	-1.56818	0.676043	-2.31965	0.0203599	0.122929	154.767	-1.29867	0.674961	-1.92407	0.0543456	0.184226
hsa-miR-374a-3p	miRNA	1	0	0	0	0	0	0	0	0	1	1	0	0	0	7	0	0	0	69.2266	0.17025	2.45368	0.0693854	0.944683	1	69.2266	-3.64129	2.39758	-1.51874	0.128828	0.375178	69.2266	-0.146346	2.15634	-0.0678677	0.945891	1
hsa-miR-331-3p	miRNA	0	0	0	0	1	1	0	1	0	0	0	0	0	0	0	1	0	0	55.5082	-2.67103	1.9419	-1.37548	0.168983	0.492615	55.5082	-0.82265	2.08284	-0.394966	0.692868	0.946953	55.5082	0	2.08284	0	1	1
bacterial SSU rRNA	rRNA	45	82	78	145	16	33	242	402	137	398	211	129	132	56	138	180	100	20	196.655	-0.599317	0.793524	-0.75526	0.450093	0.810143	196.655	-1.73921	0.782129	-2.22369	0.0261694	0.140105	196.655	-3.22219	0.784612	-4.10673	4.01293e-05	0.000886879
non-protein coding lnc-LGALS14-1:1	lncRNA	152	108	47	35	108	31	155	162	53	158	290	151	34	57	77	301	106	123	173.647	-0.0227625	0.610338	-0.0372949	0.97025	1	173.647	-2.61119	0.598478	-4.36306	1.28255e-05	0.000674932	173.647	-3.79599	0.603222	-6.29286	3.11673e-10	4.25165e-08
tRNA	tRNA	25	10	0	1	7	1	10	2	3	1	4	0	3	0	6	3	0	0	60.7531	1.20403	1.25026	0.963031	0.335532	0.700575	60.7531	-0.337538	1.31534	-0.256616	0.797475	0.997148	60.7531	-1.26711	1.34972	-0.938798	0.347835	0.612115
HSALNT0179552	lncRNA	150	88	166	119	146	16	34	209	60	86	162	52	56	128	166	67	256	244	140.487	0.413103	0.798448	0.517382	0.60489	0.927596	140.487	-1.81055	0.795953	-2.27469	0.0229244	0.130753	140.487	-1.71261	0.795005	-2.15421	0.0312238	0.124518
small nucleolar RNA, H/ACA box 21 (ENSG00000199293.1)	snoRNA	28	208	53	63	173	0	25	35	22	0	0	0	3	0	4	283	47	64	75.0979	0.0267234	1.06174	0.0251695	0.97992	1	75.0979	5.4334	1.58498	3.42805	0.000607927	0.0118215	75.0979	1.56166	1.67427	0.932742	0.350953	0.614596
small nucleolar RNA, C/D box 88C (SNORD88C)	snoRNA	82	74	1	5	2	0	113	2	1	0	0	2	14	1	16	43	0	5	62.1816	3.75607	1.69107	2.22111	0.0263432	0.178448	62.1816	3.74235	1.85523	2.01719	0.0436758	0.191938	62.1816	1.81694	1.86893	0.972181	0.330961	0.59324
hsa-miR-382-3p	miRNA	0	0	0	0	0	1	1	2	0	0	1	0	25	0	0	0	1	0	60.9902	-1.93532	2.36036	-0.819925	0.412259	0.776248	60.9902	-0.438858	2.27622	-0.192801	0.847115	1	60.9902	2.12077	2.127	0.997073	0.318729	0.582398
non-protein coding lnc-AGRP-1:13	lncRNA	125	121	15	157	206	23	15	80	18	93	2	16	627	184	134	124	282	199	108.582	-1.22481	0.876371	-1.39759	0.162236	0.480034	108.582	-1.71058	0.887213	-1.92803	0.0538508	0.219915	108.582	0.993277	0.87761	1.1318	0.257719	0.519907
tRNA-Trp	tRNA	23	72	11	10	145	6	15	75	29	0	20	2	65	27	35	16	21	29	71.9411	-1.0962	1.01554	-1.07943	0.280397	0.636691	71.9411	0.583413	1.04206	0.559864	0.575572	0.841497	71.9411	0.33953	1.04206	0.325827	0.744555	0.965984
small nucleolar RNA, C/D box 89 (SNORD89)	snoRNA	0	0	52	0	0	0	90	2	0	0	0	0	51	0	1	0	0	1	59.8642	6.56704	2.83368	2.3175	NA	NA	59.8642	5.25693	2.83454	1.85459	NA	NA	59.8642	4.12953	2.83892	1.45461	NA	NA
hsa-miR-584-5p	miRNA	0	0	0	0	1	1	0	1	0	0	0	0	1	0	0	0	0	0	57.2243	-2.67579	1.95549	-1.36834	0.171204	0.494729	57.2243	-0.82265	2.09571	-0.392539	0.69466	0.948366	57.2243	-1.05882	2.09571	-0.505229	0.613398	0.88208
microRNA hsa-mir-342 precursor	miRNA	0	1	1	0	0	0	15	12	0	0	0	0	1	1	0	0	1	0	57.5753	0.976195	1.86254	0.52412	0.600195	0.926042	57.5753	3.61344	1.61545	2.2368	0.0252996	0.137748	57.5753	-0.187939	1.88931	-0.0994748	0.920761	1
small nucleolar RNA, H/ACA box 58B (SNORA58B)	snoRNA	39	130	40	32	0	9	68	0	0	0	0	1	1	0	32	47	70	54	67.7036	1.20396	1.71713	0.701145	NA	NA	67.7036	3.86034	2.07481	1.86058	NA	NA	67.7036	2.97885	2.08012	1.43206	NA	NA
small nucleolar RNA, C/D box 58A (SNORD58A)	snoRNA	0	0	0	0	0	0	1	1	0	1	0	0	0	0	1	1	0	1	56.2682	0	1.858	0	1	1	56.2682	-0.958883	1.764	-0.543583	0.586729	0.852164	56.2682	-2.02061	1.858	-1.08752	0.276806	0.540763
Homo_sapiens piRNA piR-hsa-389456	piRNA	0	0	0	1	0	0	0	4	0	0	1	0	1	0	0	0	0	0	59.7145	-1.83655	2.10617	-0.871989	0.383214	0.74606	59.7145	0.0284991	1.94446	0.0146566	0.988306	1	59.7145	-2.02061	2.14792	-0.940731	0.346843	0.611161
tRNA	tRNA	0	29	0	41	2	2	0	1	0	0	0	1	0	0	100	0	0	0	56.8684	-1.72621	2.26114	-0.763426	NA	NA	56.8684	-1.78444	2.77241	-0.643642	NA	NA	56.8684	4.59215	2.51376	1.82681	NA	NA
tRNA-Ser (anticodon TGA) 4-1 (TRS-TGA4-1)	tRNA	12	237	63	48	33	8	68	16	215	2	1	16	146	51	162	78	80	77	85.4871	1.0799	1.00005	1.07984	0.280211	0.636691	85.4871	2.4902	1.03474	2.40659	0.016102	0.107147	85.4871	2.15983	1.03491	2.08697	0.0368905	0.139922
hsa-miR-485-3p	miRNA	1	107	0	0	0	0	0	0	0	0	0	0	1	166	0	0	1	1	61.6623	6.1156	2.64504	2.3121	NA	NA	61.6623	0	2.88967	0	NA	NA	61.6623	6.56821	2.64058	2.48741	NA	NA
non-protein coding lnc-IL17RA-33:1	lncRNA	0	0	2	0	1	2540	3	2	1	1	4	0	2	1	0	1	1	3	428.867	-12.0267	2.13584	-5.63091	NA	NA	428.867	-1.67078	2.14904	-0.777458	NA	NA	428.867	-2.91386	2.23446	-1.30405	NA	NA
HSALNT0244978	lncRNA	1	14	0	1	64	0	4	3	29	40	0	0	1	0	25	7	1	0	60.3923	-2.66789	2.06182	-1.29395	0.195684	0.531679	60.3923	-1.46608	2.01368	-0.728061	0.466576	0.745623	60.3923	-2.47356	2.02168	-1.22352	0.221135	0.473638
non-protein coding lnc-CCNK-3:1	lncRNA	3	0	0	0	0	7	0	1	1	1	0	0	0	0	0	0	0	1	55.4641	-3.50821	2.0992	-1.67122	0.094679	0.361524	55.4641	-0.769846	2.41589	-0.31866	0.749984	0.979389	55.4641	-2.9824	2.50156	-1.19222	0.233176	0.491086
non-protein coding FOXP4-AS1:12	lncRNA	117	72	108	117	22	48	126	189	30	87	180	221	151	88	38	124	190	125	158.638	-0.194709	0.749713	-0.259711	0.795087	1	158.638	-2.44658	0.744395	-3.28667	0.0010138	0.0169906	158.638	-2.92692	0.745206	-3.92766	8.57757e-05	0.00164236
microRNA hsa-mir-146b precursor	miRNA	33	0	0	0	0	0	0	0	0	1	0	0	2	0	0	0	0	0	59.1797	4.89903	2.64779	1.85023	0.0642801	0.297418	59.1797	-2.74623	2.88453	-0.952056	0.341069	0.642586	59.1797	-1.38441	2.85151	-0.4855	0.627322	0.89321
HSALNT0097064	lncRNA	0	0	0	0	30	1	0	32	0	0	0	0	76	0	0	0	0	3	57.9352	-5.9519	2.9647	-2.00759	NA	NA	57.9352	3.94029	2.95329	1.3342	NA	NA	57.9352	4.66344	2.9472	1.58233	NA	NA
small nucleolar RNA, C/D box 29 (SNORD29)	snoRNA	1	1	0	0	6	1	8	1	0	2	0	1	0	0	2	25	0	0	56.0013	-2.50226	1.95212	-1.28182	0.199907	0.536885	56.0013	-0.415019	1.8417	-0.225346	0.82171	1	56.0013	-2.51769	2.03058	-1.23989	0.215018	0.464511
hsa-let-7c-3p	miRNA	0	0	0	0	0	0	1	0	0	0	2	0	1	0	0	0	0	1	58.8751	0	2.01501	0	1	1	58.8751	-2.72177	1.91924	-1.41815	0.156146	0.420386	58.8751	-2.95794	1.91924	-1.5412	0.123267	0.324556
bacterial LSU rRNA	rRNA	207	120	69	206	158	65	214	330	132	140	148	111	156	13	50	130	111	74	154.363	-0.901622	0.621282	-1.45123	0.146716	0.455233	154.363	-1.07805	0.617869	-1.74479	0.0810214	0.286591	154.363	-3.11976	0.624387	-4.99652	5.83735e-07	3.0385e-05
non-protein coding LINC02086:21	lncRNA	181	171	72	40	61	21	1	5	14	1	89	1	191	0	24	187	32	62	85.9128	0.926879	1.3964	0.663763	0.506842	0.849314	85.9128	-3.78779	1.42469	-2.65869	0.00784461	0.0692726	85.9128	-1.24083	1.39818	-0.887458	0.374833	0.641643
Y RNA	Y_RNA	3	6	0	32	1	1	13	3	0	0	1	0	28	0	0	0	0	0	58.8764	-2.72847	1.78245	-1.53074	0.125834	0.421169	58.8764	1.83753	2.07303	0.886398	0.375403	0.669942	58.8764	2.28384	2.05825	1.1096	0.267171	0.529737
HSALNT0020272	lncRNA	35	64	1	234	197	35	1	63	0	24	0	0	169	196	49	208	216	308	94.6105	-3.12697	1.41891	-2.20379	0.0275388	0.183222	94.6105	-0.396743	1.45079	-0.273467	0.784494	0.993407	94.6105	2.23999	1.43982	1.55574	0.119769	0.319103
HSALNT0279565	lncRNA	21	0	0	0	0	0	53	0	2	20	0	0	2	0	1	2	1	0	60.1607	4.25413	2.39871	1.77351	0.0761438	0.323898	60.1607	-0.516001	2.09898	-0.245834	0.80581	0.999407	60.1607	-4.82903	2.27014	-2.1272	0.0334035	0.130098
small nucleolar RNA, C/D box 17 (SNORD17)	snoRNA	7	24	33	1	1	1	0	1	0	0	37	1	17	44	0	0	19	5	65.4792	3.87097	1.786	2.1674	0.0302046	0.193348	65.4792	-7.0315	1.9891	-3.53501	0.00040776	0.00910906	65.4792	-1.27209	1.61246	-0.788912	0.430163	0.697545
HSALNT0121973	lncRNA	0	25	0	0	0	1	0	26	0	20	2	0	1	0	2	0	1	0	58.5933	2.88632	2.36268	1.22163	0.221847	0.562582	58.5933	-1.58332	2.11961	-0.746989	0.45507	0.738671	58.5933	-4.86344	2.2658	-2.14646	0.0318366	0.12582
HSALNT0279558	lncRNA	0	0	0	0	0	0	1	14	0	1	0	0	0	0	1	0	2	0	55.4625	0	2.27131	0	1	1	55.4625	1.88871	1.98158	0.953134	0.340522	0.642201	55.4625	-2.02061	2.27131	-0.889625	0.373667	0.640529
non-protein coding ENTPD3-AS1:22	lncRNA	0	1	0	1	0	0	28	0	26	0	0	0	0	0	0	1	0	1	56.3994	-0.903722	2.14915	-0.420502	0.674119	0.967322	56.3994	4.93389	1.87108	2.63693	0.00836609	0.0710644	56.3994	0	2.20264	0	1	1
microRNA hsa-mir-485 precursor	miRNA	29	42	1	0	0	0	0	1	0	0	0	0	0	0	0	1	0	1	55.3069	5.79839	1.61628	3.58749	0.000333874	0.00872153	55.3069	-0.82265	1.9896	-0.413475	0.679259	0.935508	55.3069	0	1.9896	0	1	1
HSALNT0126444	lncRNA	18	98	52	0	1	0	0	1	0	0	0	0	0	1	0	0	1	0	55.8279	6.50519	1.41535	4.59616	4.30344e-06	0.000309534	55.8279	-0.822651	1.8751	-0.438724	0.660861	0.918938	55.8279	-1.05882	1.8751	-0.564673	0.572296	0.845093
Homo_sapiens piRNA piR-hsa-28489	piRNA	86	32	4	59	43	2	57	14	81	1	2	0	28	85	6	20	7	1	63.4905	-0.260981	1.11599	-0.233855	0.815097	1	63.4905	4.02625	1.37265	2.93319	0.00335494	0.0389817	63.4905	3.45676	1.3738	2.51619	0.011863	0.0621164
tRNA-Pro (anticodon TGG) 2-1 (TRP-TGG2-1)	tRNA	19	39	36	0	30	1	2	1	1	2	63	0	1	0	43	1	1	7	65.3242	1.60221	1.66692	0.96118	0.336462	0.701216	65.3242	-5.95304	1.78788	-3.32967	0.000869505	0.0151779	65.3242	-2.62231	1.64302	-1.59603	0.110482	0.30479
hsa-miR-33b-3p	miRNA	8	4	1	0	0	1	0	0	0	0	0	0	2	0	0	0	0	0	50.0252	2.51753	1.75536	1.4342	0.151516	0.462602	50.0252	0	2.11648	0	1	1	50.0252	-0.345719	2.05865	-0.167935	0.866634	1
hsa-miR-1304-3p	miRNA	11	0	1	0	0	1	0	11	0	0	0	1	0	25	30	0	0	0	56.5763	2.4258	2.30417	1.05279	0.292439	0.653609	56.5763	1.45024	2.3599	0.614536	0.538861	0.806319	56.5763	3.86019	2.32205	1.66241	0.0964306	0.278046
hsa-miR-1268a	miRNA	83	194	86	0	30	1	115	43	52	30	0	0	0	0	2	0	1	0	63.6165	3.31805	1.47611	2.24783	0.0245869	0.170642	63.6165	1.0765	1.4584	0.73814	0.46043	0.740992	63.6165	-5.78288	1.76955	-3.26799	0.00108314	0.0105281
hsa-miR-299-3p	miRNA	0	0	0	0	0	0	0	2	0	0	0	0	0	0	0	0	0	0	53.5056	0	2.98238	0	1	1	53.5056	0.00613829	2.9281	0.00209634	0.998327	1	53.5056	0	2.98238	0	1	1
microRNA hsa-mir-1304 precursor	miRNA	1	1	0	0	0	0	0	1	5	0	2	0	0	0	1	1	0	0	54.048	0.889077	1.926	0.461618	0.644355	0.950791	54.048	0.0211144	1.62194	0.013018	0.989613	1	54.048	-2.95883	1.93025	-1.53287	0.125307	0.327205
tRNA-Val (anticodon TAC) 3-1 (TRV-TAC3-1)	tRNA	145	57	29	1	1	0	5	2	29	1	0	20	1	1	0	2	2	0	57.7669	6.13292	1.54	3.98241	6.82187e-05	0.00269873	57.7669	-0.668768	1.27053	-0.526367	0.598633	0.861915	57.7669	-5.43559	1.61857	-3.35826	0.000784337	0.00840878
small nucleolar RNA, C/D box 114-22 (SNORD114-22)	snoRNA	3	1	0	0	0	0	43	1	0	2	0	0	1	0	1	0	0	0	56.1905	1.83287	2.11373	0.867126	0.385873	0.747558	56.1905	2.41087	1.90164	1.26779	0.204875	0.493506	56.1905	-2.04726	2.15809	-0.948645	0.342801	0.607309
hsa-miR-193b-5p	miRNA	41	133	54	0	0	1	32	44	27	0	1	0	1	0	23	1	0	1	59.6685	6.76113	1.57604	4.28994	1.78723e-05	0.000942704	59.6685	4.79597	1.63849	2.92708	0.00342165	0.0392003	59.6685	2.51196	1.65803	1.51503	0.129766	0.333425
tRNA-Thr	tRNA	70	76	6	30	5	3	23	50	9	0	0	0	13	4	8	29	75	2	58.6744	1.11302	0.979511	1.1363	0.255829	0.609307	58.6744	5.32999	1.50884	3.5325	0.000411643	0.00914139	58.6744	3.38582	1.52938	2.21385	0.0268393	0.112356
small nucleolar RNA, H/ACA box 1B (SNORA1B)	snoRNA	62	204	7	23	69	21	0	43	9	1	0	0	19	94	85	31	60	173	71.1992	0.00808382	1.13909	0.00709675	0.994338	1	71.1992	3.80399	1.64016	2.31929	0.0203795	0.122929	71.1992	5.67722	1.63043	3.48203	0.000497625	0.00605725
Eukaryotic large subunit ribosomal RNA	rRNA	991	50	14	56	80	449	36	19	44	118	34	69	26	79	43	35	88	50	167.846	-1.33411	1.19235	-1.11889	0.263187	0.620112	167.846	-2.79405	1.20289	-2.32279	0.0201906	0.122416	167.846	-2.40143	1.1999	-2.00135	0.0453548	0.160798
HSALNT0242113	tRNA	111	65	0	67	50	64	1	1	2	4	62	1	102	2	9	107	202	74	83.0513	-1.65887	1.33029	-1.247	0.212399	0.551346	83.0513	-5.85588	1.50496	-3.89104	9.98149e-05	0.00325744	83.0513	-1.71196	1.33994	-1.27764	0.201377	0.446551
non-protein coding lnc-STAT4-4:1	lncRNA	105	250	84	139	269	20	6	20	20	12	12	6	291	103	335	163	173	109	91.3574	-0.40488	0.562914	-0.719257	0.471983	0.827855	91.3574	-1.06462	0.643762	-1.65374	0.0981794	0.323293	91.3574	2.5252	0.612087	4.12556	3.6984e-05	0.000826603
small nucleolar RNA, C/D box 18B (ENSG00000202529.1)	snoRNA	34	20	1	1	2	2	14	15	4	2	4	0	3	1	2	0	2	1	52.1504	2.35326	1.08722	2.16447	0.0304285	0.194467	52.1504	0.547721	1.06893	0.5124	0.608371	0.870128	52.1504	-2.10412	1.19847	-1.75567	0.079144	0.240841
tRNA-Thr (anticodon TGT) 1-1 (TRT-TGT1-1)	tRNA	57	66	11	48	147	8	0	44	26	2	1	4	150	1	77	12	146	10	65.3887	-1.09799	1.23523	-0.888895	0.37406	0.73676	65.3887	1.66713	1.34641	1.23821	0.215638	0.508037	65.3887	2.78387	1.34001	2.0775	0.0377557	0.141709
HSALNT0147977	lncRNA	43	143	63	5	1	386	143	33	129	100	82	581	56	213	17	26	230	85	237.465	-2.98615	1.47117	-2.02978	0.0423791	0.236462	237.465	-3.02837	1.47024	-2.05977	0.0394203	0.18064	237.465	-3.22685	1.47017	-2.19488	0.0281723	0.115985
non-protein coding lnc-GPD2-1:4	lncRNA	0	33	76	1	0	4	2	0	0	0	2	0	0	1	0	3	0	1	56.5074	3.1217	1.82353	1.71189	0.0869165	0.346615	56.5074	-2.0171	2.27234	-0.887677	0.374715	0.66935	56.5074	-2.98252	2.33291	-1.27845	0.201089	0.446414
bacterial SSU rRNA	rRNA	111	148	82	218	11	71	128	395	106	176	246	62	138	86	75	154	123	13	162.256	-0.870395	1.00267	-0.868075	0.385353	0.747283	162.256	-1.4727	0.999235	-1.47383	0.140527	0.392084	162.256	-2.7706	1.00113	-2.76748	0.00564918	0.035417
HSALNT0284052	lncRNA	55	197	28	137	290	29	39	1	22	1	0	1	320	27	99	115	202	295	82.9234	-1.39482	0.857997	-1.62567	0.10402	0.382801	82.9234	3.18581	1.34272	2.37266	0.0176607	0.113127	82.9234	5.55596	1.33196	4.17127	3.02912e-05	0.000717556
hsa-miR-137-3p	miRNA	0	0	0	1	0	0	0	1	0	0	1	0	1	13	0	0	0	0	52.7164	-1.84961	2.29502	-0.805923	0.420287	0.783638	52.7164	-1.78444	2.33452	-0.764371	0.444646	0.731269	52.7164	1.96358	2.04629	0.959579	0.337267	0.600463
hsa-miR-138-5p	miRNA	0	0	1	2	0	1	0	2	0	0	0	0	0	0	47	0	0	0	54.2764	-2.47679	2.60059	-0.952397	0.340896	0.705069	54.2764	0.0090111	2.69568	0.0033428	0.997333	1	54.2764	4.4643	2.4993	1.78622	0.0740633	0.229081
microRNA hsa-mir-1307 precursor	miRNA	0	21	21	0	0	3	0	2	1	0	20	1	0	0	0	0	0	0	53.4303	2.02154	2.14496	0.94246	0.345957	0.710595	53.4303	-4.62303	2.22686	-2.07603	0.0378911	0.176215	53.4303	-7.37143	2.38226	-3.0943	0.0019728	0.0163614
hsa-miR-136-3p	miRNA	0	6	0	0	0	1	0	3	0	1	0	1	0	0	0	0	0	1	58.2617	1.04159	2.01146	0.517828	0.604578	0.927596	58.2617	-1.25243	2.04177	-0.613404	0.539609	0.806319	58.2617	-3.84918	2.19483	-1.75375	0.0794738	0.241659
hsa-miR-1301-3p	miRNA	1	7	0	0	1	1	0	0	0	0	1	0	0	0	0	0	0	0	51.071	0.742961	1.68509	0.440902	0.659284	0.957104	51.071	-2.74624	2.10499	-1.30463	0.192017	0.476061	51.071	-2.98241	2.10499	-1.41683	0.156533	0.377359
bacterial SSU rRNA	rRNA	193	61	62	254	48	77	240	411	45	238	147	132	4	126	42	171	15	34	163.823	-1.18318	1.09309	-1.08241	0.279069	0.636024	163.823	-1.49153	1.09018	-1.36815	0.171266	0.444201	163.823	-3.32158	1.09332	-3.03808	0.00238095	0.0185846
bacterial SSU rRNA	rRNA	88	215	60	81	105	14	194	125	150	30	126	177	212	116	261	18	161	75	131.935	0.255243	0.753893	0.338567	0.734936	1	131.935	-1.30536	0.744443	-1.75347	0.0795214	0.283823	131.935	-1.25385	0.743879	-1.68556	0.0918808	0.268251
tRNA-Gln (anticodon CTG) 1-1 (TRQ-CTG1 1 to 5)	tRNA	20	9	13	31	16	4	41	21	7	3	12	0	9	16	0	22	58	17	60.5957	-0.667809	1.0036	-0.665413	0.505786	0.849278	60.5957	0.201744	1.03164	0.195556	0.844958	1	60.5957	-1.2425	1.05311	-1.17984	0.238063	0.496718
hsa-miR-140-3p	miRNA	37	8	0	0	0	0	2	0	0	0	0	0	2	0	0	0	1	0	52.1956	5.2767	1.97854	2.66697	0.00765393	0.0805203	52.1956	-0.083271	2.22637	-0.0374021	0.970164	1	52.1956	-0.371958	2.24028	-0.166032	0.868132	1
tRNA from (PDB 6W6L, chain v)	tRNA	52	105	63	65	170	19	195	180	171	136	119	74	77	118	80	34	97	119	129.173	-0.589951	0.664807	-0.887402	0.374863	0.737789	129.173	-1.025	0.654168	-1.56688	0.117143	0.353406	129.173	-2.19267	0.656798	-3.33843	0.000842546	0.00884115
hsa-miR-23a-5p	miRNA	1	67	0	0	0	0	0	1	6	1	0	0	46	0	0	0	0	1	52.1495	5.45793	2.45563	2.22262	0.0262417	0.178372	52.1495	1.28717	2.49266	0.516383	0.605587	0.8678	52.1495	2.98359	2.45743	1.21411	0.224706	0.478181
Homo_sapiens piRNA piR-hsa-138586	piRNA	0	0	0	0	1	0	0	2	0	0	0	0	0	0	0	0	0	0	54.4843	-1.74068	2.48837	-0.699527	0.484223	0.835721	54.4843	0.0129013	2.44598	0.00527447	0.995792	1	54.4843	0	2.51237	0	1	1
non-protein coding LINC01820:13	lncRNA	166	95	101	140	51	32	120	138	91	145	168	89	106	106	111	111	97	44	138.088	0.0635822	0.532669	0.119365	0.904986	1	138.088	-2.00607	0.52585	-3.8149	0.000136237	0.0042256	138.088	-2.31233	0.526105	-4.39519	1.10675e-05	0.000317269
hsa-miR-130b-5p	miRNA	0	1	0	0	0	0	19	1	0	0	0	0	26	0	1	0	0	0	50.8183	0.0961303	2.55678	0.0375982	0.970008	1	50.8183	3.08032	2.30945	1.33379	0.182273	0.461274	50.8183	3.20734	2.30292	1.39272	0.163704	0.389658
hsa-miR-139-5p	miRNA	20	5	0	0	1	0	0	0	0	0	0	0	0	0	0	0	0	0	48.9156	3.51693	2.228	1.57852	0.114447	0.401177	48.9156	0	2.52263	0	1	1	48.9156	0	2.52263	0	1	1
HSALNT0006302	lncRNA	131	66	119	65	215	22	244	110	110	61	135	102	147	83	156	139	43	58	126.219	-0.101045	0.614062	-0.164553	0.869296	1	126.219	-1.23301	0.608731	-2.02554	0.0428121	0.189028	126.219	-1.70124	0.60939	-2.79171	0.00524307	0.0333227
HSALNT0221833	lncRNA	87	225	1	242	351	19	0	21	10	9	52	2	412	170	0	83	163	201	89.5645	-1.71102	1.45649	-1.17476	0.240092	0.587024	89.5645	-2.79452	1.48342	-1.88383	0.0595874	0.23466	89.5645	0.960873	1.46276	0.65689	0.511252	0.777889
LHRI_LNC1112.2	lncRNA	1	1	0	1	0	0	2	1	0	0	27	0	0	1	1	1	0	1	53.5336	-0.120876	2.0345	-0.0594131	0.952623	1	53.5336	-5.21491	1.66569	-3.13079	0.0017434	0.0249204	53.5336	-5.77579	1.72283	-3.35251	0.000800818	0.00847068
tRNA-Ser	tRNA	0	1	0	1	0	0	0	1	0	0	0	0	0	13	0	0	0	0	54.1762	-0.932157	2.54982	-0.365578	0.71468	0.996221	54.1762	-0.822649	2.59625	-0.31686	0.751349	0.979442	54.1762	2.86782	2.34159	1.22473	0.220676	0.473168
small nucleolar RNA, H/ACA box 74A (SNORA74A)	snoRNA	58	114	24	32	23	0	3	1	0	37	7	0	21	0	0	1	0	1	57.9674	1.40671	1.41811	0.991961	0.321217	0.685031	57.9674	-5.35539	1.60233	-3.34225	0.000831033	0.0146426	57.9674	-3.39207	1.45024	-2.33898	0.0193364	0.0897952
miscellaneous RNA	misc_RNA	0	0	1	0	0	0	0	1	0	0	0	0	0	0	0	0	0	1	45.4257	0.158835	2.19095	0.0724959	0.942207	1	45.4257	-0.82265	2.20709	-0.372731	0.709349	0.95831	45.4257	0	2.20709	0	1	1
Y RNA (ENSG00000207386.1, ENSG00000283687.1)	Y_RNA	99	162	66	17	18	0	68	5	18	11	0	1	29	13	14	70	23	22	60.4901	2.87582	0.921166	3.12194	0.00179666	0.0306504	60.4901	1.08449	0.97291	1.11468	0.264987	0.570565	60.4901	0.195107	0.980276	0.199033	0.842237	1
hsa-miR-148a-3p	miRNA	0	0	0	0	0	0	0	0	0	0	0	1	0	0	0	0	0	0	51.5059	0	2.87167	0	1	1	51.5059	-2.74623	2.87167	-0.95632	0.338911	0.641549	51.5059	-2.9824	2.87167	-1.03856	0.29901	0.562206
non-protein coding lnc-SAMD11-13:3	lncRNA	1	3	0	0	0	0	20	69	0	0	0	0	2	0	0	0	0	0	49.2109	1.65456	2.17704	0.760003	0.447253	0.807914	49.2109	5.37187	2.01882	2.6609	0.00779328	0.0689816	49.2109	-0.377179	2.28383	-0.165152	0.868824	1
Y RNA	Y_RNA	55	214	31	0	0	5	92	4	38	1	0	1	31	2	1	1	1	0	56.8061	3.63419	1.40169	2.59272	0.00952189	0.091911	56.8061	4.25265	1.67499	2.53891	0.0111198	0.0837115	56.8061	1.76802	1.69328	1.04414	0.296419	0.55973
non-protein coding lnc-PEF1-1:3	lncRNA	0	0	1	1	1	2143	0	1	1	0	63	0	1	1	0	1	2	1	371.464	-12.8949	2.45996	-5.2419	NA	NA	371.464	-6.73332	2.4155	-2.78755	NA	NA	371.464	-7.11298	2.43556	-2.92047	NA	NA
non-protein coding lnc-TXNDC15-1:1	lncRNA	5	37	15	2	6	1	1	22	0	0	0	0	0	0	0	0	0	0	48.5381	2.07377	1.45103	1.42918	0.152953	0.465448	48.5381	3.46956	1.79734	1.93039	0.0535588	0.218961	48.5381	0	2.12526	0	1	1
microRNA hsa-mir-195 precursor	miRNA	0	1	0	0	1	2	0	1	0	0	1	0	1	0	0	0	0	0	49.4164	-2.66455	1.82763	-1.45793	0.144859	0.451586	49.4164	-1.78444	2.05865	-0.866803	0.38605	0.679811	49.4164	-2.02061	2.05865	-0.981522	0.326336	0.589508
small subunit ribosomal RNA (18S)	rRNA	5	6	51	1	17	2020	6	5	16	6	2	4	2	1	6	1	4	3	348.607	-6.6554	1.61078	-4.13179	NA	NA	348.607	-0.36891	1.67834	-0.219807	NA	NA	348.607	-2.39474	1.72689	-1.38673	NA	NA
LHRI_LNC1769.2	lncRNA	108	174	1	86	106	13	26	6	1	0	1	3	33	127	181	82	105	70	66.6264	-0.379363	0.993145	-0.381981	0.702475	0.987208	66.6264	1.00635	1.24435	0.808733	0.418668	0.708409	66.6264	4.52141	1.21574	3.71908	0.000199952	0.00307786
microRNA hsa-mir-299 precursor	miRNA	0	1	0	1	0	0	0	1	0	0	1	0	0	0	1	0	0	0	47.3011	-0.863379	1.82186	-0.4739	0.635571	0.948548	47.3011	-1.78445	1.8822	-0.948061	0.343098	0.643831	47.3011	-2.02061	1.8822	-1.07353	0.283031	0.547441
HSALNT0069555	lncRNA	0	0	0	0	1	0	1	1	0	0	0	42	0	0	1	0	0	0	53.9362	-1.73938	2.55231	-0.681493	0.49556	0.840078	53.9362	-6.30114	2.23484	-2.8195	0.00480985	0.0493047	53.9362	-7.3145	2.30111	-3.17869	0.00147944	0.0132533
non-protein coding lnc-C2orf54-3:1	lncRNA	4	27	0	4	1	0	54	2	15	2	0	1	0	0	62	1	10	1	49.2418	1.65818	1.80945	0.916397	0.359459	0.723521	49.2418	2.70802	1.82673	1.48244	0.138223	0.388577	49.2418	2.46928	1.82669	1.35178	0.176445	0.407975
tRNA-Phe (anticodon GAA) 5-1 (TRF-GAA5-1)	tRNA	33	96	0	61	66	5	24	0	0	0	50	38	1	72	0	80	81	21	67.3535	-0.849761	1.80612	-0.470489	0.638006	0.948548	67.3535	-4.04953	1.82777	-2.21555	0.026722	0.140709	67.3535	-2.01618	1.80339	-1.11799	0.263569	0.52543
Homo_sapiens piRNA piR-hsa-158179	piRNA	0	1	0	1	0	1	1	1	0	0	1	0	0	0	0	1	0	0	47.4752	-1.7011	1.71761	-0.990392	0.321982	0.686138	47.4752	-0.963015	1.80148	-0.534568	0.592948	0.858081	47.4752	-2.98241	1.8927	-1.57574	0.115085	0.311194
small nucleolar RNA, C/D box 18A (ENSG00000200623.1)	snoRNA	12	14	1	0	9	1	7	5	2	3	0	1	0	2	0	2	0	2	47.8829	0.698988	1.04295	0.670202	0.502729	0.845217	47.8829	-0.0372311	1.18613	-0.0313888	0.974959	1	47.8829	-2.91217	1.49139	-1.95265	0.0508611	0.176034
Mitochondrial DNA control region secondary structure A	ncRNA	0	22	0	43	0	1	42	1	15	0	0	0	4	0	0	0	0	6	49.9804	-2.00945	2.10851	-0.953021	0.34058	0.705069	49.9804	4.85207	2.37251	2.04512	0.0408427	0.183093	49.9804	0.506273	2.50054	0.202465	0.839553	1
small nucleolar RNA, C/D box 25 (ENSG00000275043.1)	snoRNA	5	1	0	0	2	0	4	1	1	1	1	0	3	0	0	0	0	0	47.3835	0.864875	1.4706	0.588109	0.556459	0.893406	47.3835	-0.291257	1.51296	-0.192508	0.847344	1	47.3835	-1.60723	1.6418	-0.978945	0.327607	0.589508
miscellaneous RNA	misc_RNA	2	0	0	0	1	0	0	1	0	1	0	1	0	2	0	0	0	0	44.1425	0.053674	1.82165	0.0294644	0.976494	1	44.1425	-2.66039	1.88597	-1.41062	0.158356	0.423298	44.1425	-1.88687	1.76777	-1.06737	0.285803	0.548867
non-protein coding lnc-CHD1L-5:2	lncRNA	12	28	0	0	0	2	36	3	0	0	0	0	0	0	0	1	0	0	46.0038	1.94427	2.09875	0.926391	0.354243	0.719027	46.0038	4.03978	2.28204	1.77025	0.0766853	0.278336	46.0038	0	2.55475	0	1	1
hsa-miR-590-3p	miRNA	0	0	0	0	0	0	0	3	0	0	0	0	1	1	0	0	0	0	48.5129	0	2.39307	0	1	1	48.5129	0.570458	2.25467	0.253012	0.800259	0.997148	48.5129	-0.176244	2.32255	-0.0758841	0.939511	1
novel transcript	lncRNA	41	109	12	1	0	7	15	71	42	1	1	42	73	156	81	28	553	848	95.8231	2.04426	1.41748	1.44218	0.149252	0.459845	95.8231	-0.172929	1.38093	-0.125226	0.900344	1	95.8231	0.917467	1.37745	0.666061	0.505372	0.77221
Homo_sapiens piRNA piR-hsa-140861	piRNA	5	25	1	0	0	0	1	30	1	0	0	0	1	0	1	0	0	0	48.4588	4.51697	1.82109	2.48037	0.0131246	0.115104	48.4588	3.96497	1.81339	2.1865	0.0287791	0.146551	48.4588	-0.245091	2.07633	-0.11804	0.906036	1
HSALNT0097546	lncRNA	83	209	78	89	206	19	10	23	18	10	9	9	345	120	294	85	161	100	80.4353	-0.232459	0.499248	-0.465618	0.641489	0.948548	80.4353	-0.868017	0.587863	-1.47656	0.139793	0.39065	80.4353	2.66571	0.555461	4.79909	1.59388e-06	6.85366e-05
hsa-miR-369-5p	miRNA	0	0	2	0	2	0	1	0	11	0	0	1	92	0	0	0	0	1	47.5317	0.0962827	2.50502	0.0384359	NA	NA	47.5317	2.10077	2.47656	0.848262	NA	NA	47.5317	3.97848	2.45554	1.62021	NA	NA
tRNA-Asn (GTT) (tRNA-Asn-GTT-7-1)	tRNA	4	54	1	168	98	2	26	38	37	15	0	0	133	0	63	21	54	0	58.4065	-2.947	1.60782	-1.83292	0.0668146	0.305371	58.4065	1.14855	1.63748	0.701415	0.483044	0.75877	58.4065	1.54744	1.63527	0.946295	0.343998	0.608068
hsa-miR-18a-3p	miRNA	0	0	0	0	0	0	1	1	0	0	0	0	0	0	0	0	0	1	44.1627	0	2.08611	0	1	1	44.1627	-0.0194882	2.00751	-0.00970768	0.992255	1	44.1627	0	2.08611	0	1	1
non-protein coding SNHG5:47	lncRNA	19	55	30	0	9	1	0	2	0	0	1	0	0	0	0	88	0	0	47.9205	2.95545	1.90617	1.55046	0.121031	0.41297	47.9205	-0.947947	2.39349	-0.396052	0.692067	0.946356	47.9205	-2.9824	2.46154	-1.2116	0.225666	0.478934
non-protein coding LINC01962:11	lncRNA	129	80	60	80	153	10	11	79	66	8	8	30	141	30	100	167	141	192	79.2672	-0.125805	0.749344	-0.167886	0.866673	1	79.2672	0.1134	0.771176	0.147048	0.883094	1	79.2672	0.41221	0.76864	0.536284	0.591762	0.862435
bacterial SSU rRNA	rRNA	45	208	44	90	103	31	158	181	92	65	154	139	163	107	86	62	104	77	125.64	-0.496958	0.481468	-1.03217	0.301991	0.663504	125.64	-1.59127	0.469688	-3.38794	0.000704204	0.0129553	125.64	-2.08953	0.470733	-4.43889	9.04261e-06	0.000266959
tRNA-Trp (anticodon CCA) 4-1 (TRW-CCA4-1)	tRNA	86	35	2	161	83	24	4	89	8	1	0	25	2	0	24	106	114	50	64.1271	-1.9366	1.3719	-1.41162	0.158062	0.474787	64.1271	0.0905793	1.39635	0.0648685	0.948279	1	64.1271	-1.98298	1.41664	-1.39977	0.161582	0.386235
Y RNA (ENSG00000200428.1)	Y_RNA	11	27	1	0	0	0	0	0	0	0	0	0	0	0	0	0	0	0	46.6251	4.8826	1.86478	2.61832	0.00883638	0.0889484	46.6251	0	2.18791	0	1	1	46.6251	0	2.18791	0	1	1
partial small subunit ribosomal RNA	rRNA	3	15	3	3	21	1662	11	62	26	58	69	47	2	2	1	21	0	47	316.861	-8.87126	1.5779	-5.62218	NA	NA	316.861	-2.57392	1.54729	-1.6635	NA	NA	316.861	-7.14263	1.67083	-4.27489	NA	NA
bacterial SSU rRNA	rRNA	106	62	26	147	79	23	143	245	102	88	68	34	66	67	44	85	237	102	102.746	-1.02425	0.553504	-1.85048	0.0642444	0.297418	102.746	-0.44418	0.544562	-0.815665	0.414692	0.704544	102.746	-2.08718	0.551227	-3.78642	0.000152833	0.00254037
microRNA hsa-mir-25 precursor	miRNA	44	53	0	0	0	0	0	32	0	2	0	0	0	0	28	0	0	0	47.5905	6.19992	2.81583	2.20181	0.0276787	0.183222	47.5905	2.16991	2.77299	0.782514	0.433913	0.720564	47.5905	1.94613	2.7728	0.701866	0.482763	0.747187
bacterial SSU rRNA	rRNA	137	61	1	227	64	49	71	256	98	106	216	8	93	183	39	105	231	40	128.683	-1.82299	1.08307	-1.68318	0.0923406	0.356042	128.683	-1.45531	1.07778	-1.35028	0.176927	0.454617	128.683	-2.0012	1.07832	-1.85585	0.0634755	0.203988
Homo sapians H/ACA snoRNA (SNORA65)	snoRNA	64	181	2	114	44	0	1	0	6	1	5	8	48	2	9	49	39	24	54.3332	-0.0583251	1.24738	-0.0467583	0.962706	1	54.3332	-2.53269	1.38218	-1.83239	0.0668931	0.253363	54.3332	-0.265352	1.30621	-0.203146	0.839021	1
hsa-miR-218-5p	miRNA	0	8	0	0	0	0	0	2	0	0	0	0	0	0	0	0	0	0	48.4715	2.42979	2.70873	0.897022	0.369707	0.733476	48.4715	0.00733495	2.82503	0.00259641	0.997928	1	48.4715	0	2.8815	0	1	1
microRNA hsa-mir-1303 precursor	miRNA	0	0	0	0	0	0	0	1	0	1	0	0	10	0	0	0	0	0	44.705	0	2.60029	0	1	1	44.705	-1.78444	2.60029	-0.686248	0.492557	0.766404	44.705	0.819579	2.37685	0.344817	0.730232	0.958777
hsa-miR-454-3p	miRNA	0	0	1	0	0	0	0	1	2	9	0	0	0	1	3	0	0	0	47.3369	0.165494	2.33563	0.0708563	0.943512	1	47.3369	-3.073	1.90056	-1.61689	0.105902	0.333525	47.3369	-2.98145	1.86768	-1.59634	0.110413	0.30479
microRNA hsa-mir-192 precursor	miRNA	0	0	0	0	0	0	0	0	0	0	0	0	0	0	0	0	0	0	46.6938	0	3.60127	0	1	1	46.6938	0	3.60127	0	1	1	46.6938	0	3.60127	0	1	1
microRNA mir-720	pre_miRNA	42	39	1	0	3	0	14	1	36	0	0	0	1	0	0	6	0	0	46.6029	4.00758	1.74114	2.3017	0.0213521	0.156778	46.6029	5.02299	1.91016	2.62963	0.00854788	0.0718371	46.6029	-1.05882	2.23643	-0.473441	0.635898	0.900041
small nucleolar RNA, C/D box 70B (SNORD70B)	snoRNA	2	0	0	0	0	1	1	1	13	0	0	1	0	0	1	0	0	0	48.017	-0.0781515	2.11223	-0.0369995	0.970485	1	48.017	2.38574	1.95684	1.21918	0.222777	0.516911	48.017	-2.02061	2.25975	-0.894172	0.37123	0.638237
small nucleolar RNA, C/D box 32A (ENSG00000201675.1)	snoRNA	69	81	2	20	53	3	21	6	24	1	1	2	50	53	0	22	94	21	50.8331	0.344473	1.10818	0.310845	0.755919	1	50.8331	1.99787	1.31006	1.52502	0.127253	0.37352	50.8331	2.68815	1.30298	2.06307	0.0391057	0.145808
small nucleolar RNA, C/D box 67 (SNORD67)	snoRNA	0	42	0	0	0	1	23	35	0	0	0	0	1	0	0	0	0	0	45.9799	3.60246	2.45933	1.46481	0.142972	0.449342	45.9799	4.71877	2.50215	1.88588	0.0593105	0.234061	45.9799	-1.05881	2.7578	-0.383934	0.701027	0.941149
tRNA-SeC (anticodon TCA) 2-1 (TRU-TCA2-1)	tRNA	298	220	326	3	2	0	251	96	96	0	0	0	1	1	59	0	1	25	71.475	7.23458	1.61595	4.47699	7.57039e-06	0.000483039	71.475	7.78373	1.85212	4.20261	2.63854e-05	0.00116957	71.475	4.83796	1.85969	2.60148	0.00928228	0.0513242
small nucleolar RNA, C/D box 45C (SNORD45C)	snoRNA	1	7	28	31	3	2	14	2	1	0	1	16	1	1	1	0	0	5	49.1355	0.1092	1.48293	0.0736382	0.941298	1	49.1355	-2.02389	1.52749	-1.32498	0.185177	0.46652	49.1355	-4.52669	1.69713	-2.66726	0.00764718	0.044276
bacterial LSU rRNA	rRNA	116	60	31	84	61	82	119	223	114	319	143	128	105	57	12	137	69	91	159.673	-1.49404	0.733972	-2.03555	0.0417955	0.234862	159.673	-2.12601	0.725727	-2.9295	0.0033951	0.0390853	159.673	-3.83893	0.731415	-5.24863	1.53234e-07	9.04802e-06
hsa-miR-7-1-3p	miRNA	1	0	0	0	0	0	0	0	0	0	0	0	0	0	0	0	0	0	44.1015	0.184146	2.90478	0.0633943	0.949453	1	44.1015	0	2.91794	0	1	1	44.1015	0	2.91794	0	1	1
small nucleolar RNA, H/ACA box 61 (SNORA61)	snoRNA	61	352	77	15	4	3	53	38	0	1	0	0	79	30	0	12	1	34	50.958	3.52194	1.39272	2.52882	0.0114447	0.104321	50.958	4.37147	1.79522	2.43507	0.014889	0.101413	50.958	4.47928	1.79353	2.49747	0.0125082	0.0645694
HSALNT0092789	lncRNA	29	8	22	93	111	6	249	171	97	60	225	90	132	108	63	214	73	66	126.314	-1.89134	0.746199	-2.53463	0.0112565	0.10308	126.314	-1.45699	0.717687	-2.03011	0.042345	0.187628	126.314	-2.3822	0.719528	-3.31079	0.000930338	0.00941284
HSALNT0279568	lncRNA	88	44	0	0	1	0	21	30	11	1	0	0	0	0	0	1	1	0	45.3958	5.83466	1.61412	3.61477	0.000300619	0.00819342	45.3958	4.00064	1.65902	2.41144	0.0158896	0.106488	45.3958	-2.98241	2.02579	-1.47222	0.140962	0.350721
HSALNT0271467	tRNA	104	125	21	0	3	1	2	0	0	0	0	0	84	0	12	17	46	0	49.3358	4.98943	1.67204	2.98404	0.0028447	0.0409885	49.3358	-0.0779102	2.16662	-0.0359593	0.971315	1	49.3358	5.0771	1.90375	2.6669	0.0076554	0.044276
small nucleolar RNA, H/ACA box 19 (SNORA19)	snoRNA	19	37	0	1	1	0	0	0	0	1	1	0	1	9	0	0	0	11	49.0088	3.71733	1.97218	1.88488	0.059446	0.285263	49.0088	-3.64114	2.31364	-1.57377	0.115541	0.351112	49.0088	0.55941	2.03541	0.274839	0.78344	0.989691
HSALNT0103133	lncRNA	5	10	1	0	0	1	2	7	1	2	0	0	1	0	0	1	0	0	49.5039	2.71896	1.56989	1.73194	0.0832846	0.337743	49.5039	0.504449	1.54487	0.326532	0.744022	0.978178	49.5039	-2.87567	1.88478	-1.52574	0.127076	0.329863
microRNA hsa-mir-376a precursor (hsa-mir-376a-1)	miRNA	0	0	0	0	0	1	0	1	0	0	0	1	0	0	0	0	0	0	45.9469	-1.93352	2.35057	-0.822575	0.41075	0.77405	45.9469	-1.78444	2.39848	-0.74399	0.456883	0.739086	45.9469	-2.9824	2.39848	-1.24346	0.2137	0.462977
small nucleolar RNA, H/ACA box 75 (SNORA75)	snoRNA	4	41	22	1	4	0	0	1	31	1	0	0	2	21	0	28	25	39	51.4845	3.47128	1.67998	2.06626	0.038804	0.223448	51.4845	3.55831	1.90543	1.86746	0.0618369	0.239068	51.4845	2.67729	1.91253	1.39987	0.161554	0.386235
HSALNT0160483	lncRNA	215	88	99	121	200	5	3	44	12	62	76	3	97	76	98	197	116	98	87.9977	0.208757	0.92424	0.225869	0.821303	1	87.9977	-3.05077	0.941485	-3.24038	0.0011937	0.019333	87.9977	-1.08371	0.926333	-1.16989	0.242045	0.502238
piR-34998	piRNA	1	18	0	0	0	0	1	0	0	0	1	0	0	0	0	0	0	0	47.0858	3.69481	2.07176	1.78341	0.0745195	0.32107	47.0858	-1.78444	2.34598	-0.760639	0.446873	0.733627	47.0858	-2.9824	2.34598	-1.27128	0.203628	0.449528
non-protein coding lnc-C11orf24-4:1	lncRNA	377	471	155	2	2	2	0	1	1	0	1	2	0	0	1	0	0	1	54.0284	6.52831	0.870338	7.50089	6.33841e-14	3.58211e-11	54.0284	-2.37929	1.45122	-1.63951	0.101108	0.326837	54.0284	-3.50931	1.57636	-2.22621	0.0260003	0.109765
HSALNT0021413	lncRNA	41	1	0	1812	61	14	1	0	2	20	2	1	0	0	0	0	1	2	83.4446	-5.94809	1.66476	-3.57293	NA	NA	83.4446	-4.48504	1.85314	-2.42024	NA	NA	83.4446	-7.31831	2.04737	-3.57449	NA	NA
Y RNA (ENSG00000199222.1)	Y_RNA	86	174	46	24	12	3	52	49	3	0	2	1	67	30	69	33	19	28	52.7885	2.255	0.67907	3.32072	0.000897851	0.0186942	52.7885	3.12544	1.04335	2.99558	0.00273921	0.0335956	52.7885	3.71006	1.03846	3.57267	0.000353355	0.00472254
Y RNA (ENSG00000200494.1)	Y_RNA	137	276	157	45	13	0	27	33	21	2	0	28	40	8	31	38	56	17	59.9574	3.03519	1.01575	2.98814	0.00280683	0.0408108	59.9574	-0.358538	1.02899	-0.348437	0.727512	0.96993	59.9574	-0.738462	1.03026	-0.716776	0.473513	0.740227
28S rRNA V8 region	rRNA	78	46	0	0	46	1	90	48	9	71	0	84	1	0	28	0	0	1	63.8752	0.969162	1.88432	0.514331	0.607021	0.929154	63.8752	-2.02188	1.86091	-1.0865	0.277257	0.580337	63.8752	-4.33297	1.87527	-2.31059	0.0208557	0.0948333
small nucleolar RNA, H/ACA box 3B (SNORA3B)	snoRNA	145	120	35	20	13	3	10	44	0	45	1	0	69	0	101	0	0	5	56.5734	2.37453	1.65353	1.43603	0.150993	0.462405	56.5734	-1.61326	1.65133	-0.976949	0.328594	0.633575	56.5734	-0.136024	1.64191	-0.0828454	0.933974	1
HSALNT0050800	lncRNA	62	104	59	96	75	15	87	182	52	103	78	131	69	204	164	103	121	123	116.385	-0.225471	0.595076	-0.378895	0.704766	0.988672	116.385	-1.80174	0.583128	-3.08979	0.00200295	0.0264561	116.385	-1.38483	0.580927	-2.38383	0.0171337	0.0826598
non-protein coding GLYCTK-AS1:8	lncRNA	64	65	76	70	17	3	77	67	176	108	23	58	273	374	142	108	43	141	104.607	0.979131	0.898903	1.08925	0.276043	0.631339	104.607	-0.781081	0.880971	-0.886614	0.375287	0.669942	104.607	0.160893	0.879107	0.183019	0.854783	1
non-protein coding lnc-EI24-1:1	lncRNA	0	2	1	0	0	0	0	10	0	1	0	0	0	0	67	0	0	0	44.2952	1.57884	2.7862	0.566666	NA	NA	44.2952	1.30965	2.69207	0.486486	NA	NA	44.2952	4.01429	2.65419	1.51243	NA	NA
Y RNA (ENSG00000199245.1)	Y_RNA	6	4	2	0	1	1	12	7	2	1	1	0	2	0	1	0	14	0	42.8466	1.74758	1.42309	1.22802	0.219441	0.559394	42.8466	1.46225	1.46885	0.995504	0.319491	0.626463	42.8466	-1.54815	1.67132	-0.926303	0.354289	0.618283
non-protein coding lnc-RPS16-3:1	lncRNA	35	122	9	66	71	9	37	16	37	4	1	1	107	27	38	5	73	19	53.3233	-0.630263	0.801465	-0.786388	0.43164	0.794218	53.3233	2.22308	0.987886	2.25035	0.024427	0.135355	53.3233	2.69439	0.983419	2.73982	0.00614737	0.0376455
HSALNT0022915	lncRNA	159	2	265	0	0	0	134	34	41	1	0	0	71	38	1	0	1	0	61.0761	9.29622	1.8428	5.04463	4.5441e-07	4.60935e-05	61.0761	5.70891	1.84479	3.0946	0.00197076	0.0264561	61.0761	4.55443	1.84742	2.46529	0.0136904	0.0693947
non-protein coding lnc-RNASE4-1:1	lncRNA	186	196	10	3	2	0	26	2	1	0	0	0	39	7	0	5	0	0	46.489	5.53917	1.58805	3.48803	0.000486589	0.0115266	46.489	3.66018	1.85011	1.97835	0.047889	0.202655	46.489	4.09584	1.8411	2.22468	0.026103	0.109972
HSALNT0064559	lncRNA	4	0	2	1	2	2	27	1	3	0	0	1	311	19	0	3	5	0	45.4606	-0.662554	1.71836	-0.385573	0.699813	0.985705	45.4606	2.84313	1.92542	1.47663	0.139776	0.39065	45.4606	5.87657	1.9066	3.08223	0.00205458	0.0168954
HSALNT0239353	tRNA	48	76	11	28	4	2	31	87	21	1	1	0	42	1	2	0	36	2	48.4381	1.19742	1.26395	0.947358	0.343456	0.707663	48.4381	4.27248	1.59348	2.68122	0.00733546	0.065704	48.4381	2.12163	1.60727	1.32002	0.186827	0.424182
HSALNT0181373	lncRNA	112	120	51	24	54	30	136	93	51	148	70	142	275	30	34	104	71	234	117.588	0.27737	0.724025	0.383095	0.70165	0.986749	117.588	-2.21568	0.712936	-3.10782	0.0018847	0.0261007	117.588	-2.3613	0.712556	-3.31385	0.000920222	0.00933435
non-protein coding MIR17HG:14	lncRNA	3	13	0	0	0	1	0	1	1	1	0	1	0	78	0	0	1	1	44.6148	2.41143	2.11842	1.13832	NA	NA	44.6148	-1.63951	2.27261	-0.721419	NA	NA	44.6148	3.64488	2.05359	1.77488	NA	NA
HSALNT0279567	lncRNA	3	0	0	0	0	1	1	4	2	0	0	8	0	66	23	0	1	0	45.2645	0.402068	2.22342	0.180833	0.856499	1	45.2645	-1.94991	1.88989	-1.03176	0.302186	0.606515	45.2645	1.73144	1.81513	0.953894	0.340137	0.604213
small nucleolar RNA, C/D box 45B (ENSG00000201487.1)	snoRNA	0	4	0	0	0	0	0	64	0	0	0	0	0	0	0	1	1	0	42.9809	1.48795	2.74762	0.54154	0.588136	0.916732	42.9809	4.93923	2.60618	1.8952	0.0580654	0.230359	42.9809	0	2.85358	0	1	1
tRNA-Ile (anticodon AAT) 12-1 (TRI-AAT12-1)	tRNA	35	45	74	51	3	0	24	27	10	3	0	4	69	1	6	10	6	0	48.2121	1.52685	1.29423	1.17974	0.238104	0.585055	48.2121	1.28705	1.39078	0.925416	0.354749	0.652315	48.2121	1.1009	1.39025	0.791868	0.428437	0.696629
non-protein coding lnc-ZSCAN10-4:2	lncRNA	19	47	0	7	29	5	3	1	0	0	0	0	8	3	12	99	2	15	48.8223	-0.352838	1.26388	-0.27917	0.780115	1	48.8223	0.903716	1.85654	0.486775	0.626418	0.887484	48.8223	3.32552	1.71883	1.93476	0.0530198	0.181007
non-protein coding lnc-MAP3K9-10:2	lncRNA	18	86	51	237	306	108	2	3	1	4	27	88	37	37	121	177	165	194	98.5143	-2.78692	0.823887	-3.38265	0.000717897	0.0156906	98.5143	-6.17175	1.01807	-6.06223	1.34248e-09	1.93782e-07	98.5143	-1.28324	0.829421	-1.54715	0.121827	0.322624
hsa-miR-1271-5p	miRNA	1	0	0	0	0	1	1	0	0	0	0	0	39	0	0	0	0	0	39.7977	-0.986514	2.75791	-0.357704	0.720565	0.998793	39.7977	-0.822649	2.81803	-0.291923	0.770345	0.987743	39.7977	3.7077	2.5742	1.44033	0.149774	0.366253
lncAB608.1	lncRNA	0	36	0	0	1	0	0	2	1	0	1	0	0	0	0	0	44	0	39.7799	3.64113	2.50742	1.45214	0.146462	0.455147	39.7799	-0.230209	2.64092	-0.0871703	0.930536	1	39.7799	-2.9824	2.77331	-1.07539	0.282199	0.54683
small nucleolar RNA, C/D box 49B (ENSG00000277108.1)	snoRNA	16	5	2	0	2	0	5	5	0	0	0	0	1	0	0	52	0	1	43.1057	2.84695	1.83425	1.55211	0.120636	0.412331	43.1057	2.19881	1.98836	1.10584	0.268796	0.573503	43.1057	-1.05882	2.25786	-0.468947	0.639107	0.901358
long non-coding RNA NONHSAT176471.1	lncRNA	1859	1	0	1	7	2	1	0	0	3	2	1	3	0	1	0	0	0	57.8781	6.59118	2.07804	3.17183	NA	NA	57.8781	-4.52777	2.40564	-1.88215	NA	NA	57.8781	-2.8145	2.23952	-1.25674	NA	NA
Y RNA (ENSG00000252047.1)	Y_RNA	25	57	12	13	5	0	1	5	1	0	1	0	53	14	2	7	13	0	41.7992	1.79889	1.12231	1.60285	0.108967	0.390992	41.7992	0.876261	1.65663	0.528941	0.596846	0.861194	41.7992	3.77845	1.5721	2.40344	0.0162414	0.0792245
long non-coding RNA NONHSAT200538.1	lncRNA	0	0	2	0	2	0	1	3	1	0	0	0	1	0	0	0	0	1	43.9789	-0.370872	1.69345	-0.219003	0.826647	1	43.9789	1.36797	1.71071	0.799648	0.423915	0.711255	43.9789	-1.05882	1.97192	-0.536948	0.591303	0.862435
hsa-miR-1275	miRNA	0	44	0	0	0	0	82	18	23	0	0	0	1	0	0	0	0	0	41.4528	4.83733	2.15842	2.24114	0.0250168	0.172115	41.4528	5.89408	2.14403	2.74907	0.00597647	0.057073	41.4528	-1.05882	2.44243	-0.43351	0.664644	0.919909
piR-36170	piRNA	79	96	69	2	50	2	103	25	0	2	0	0	3	12	0	48	8	9	49.2834	2.04061	1.3609	1.49946	0.133755	0.435142	49.2834	3.9719	1.69332	2.34563	0.0189948	0.117057	49.2834	1.13441	1.72344	0.658227	0.510393	0.776881
small nucleolar RNA, H/ACA box 66 (SNORA66)	snoRNA	134	332	172	21	52	2	36	18	24	2	0	1	15	0	0	3	50	11	53.7274	2.85199	0.993184	2.87157	0.0040844	0.0524607	53.7274	2.94776	1.29078	2.2837	0.0223892	0.129471	53.7274	0.0145124	1.3467	0.0107762	0.991402	1
bacterial LSU rRNA	rRNA	65	97	90	163	183	23	173	49	52	203	108	67	75	12	44	292	66	73	120.137	-0.802488	0.821432	-0.976937	0.3286	0.693245	120.137	-2.33463	0.818949	-2.85076	0.00436144	0.0465013	120.137	-3.67446	0.824774	-4.45511	8.38518e-06	0.000255168
5.8S ribosomal RNA	rRNA	15	20	2	14	63	13	27	15	7	57	0	43	76	0	43	52	74	1	58.5319	-2.23132	1.31678	-1.69454	0.0901636	0.353553	58.5319	-2.8812	1.30137	-2.21396	0.0268312	0.140709	58.5319	-1.92877	1.29101	-1.49401	0.135174	0.342568
non-protein coding lnc-PPP1R9B-5:5	lncRNA	0	0	0	0	0	1	0	0	0	20	1	0	2	0	12	0	0	0	46.5803	-1.97752	2.60584	-0.758878	0.447926	0.808633	46.5803	-6.93507	2.39937	-2.89037	0.00384783	0.0428514	46.5803	-2.4942	2.12603	-1.17317	0.240727	0.500428
small Cajal body-specific RNA 8 (SCARNA8)	snoRNA	71	113	64	1	20	0	3	3	34	0	0	0	27	0	9	1	0	23	48.5526	3.49196	1.63345	2.13777	0.0325351	0.203653	48.5526	4.7772	1.97071	2.4241	0.0153462	0.103773	48.5526	3.73723	1.97834	1.88908	0.0588815	0.193893
HSALNT0202778	lncRNA	17	25	18	1	0	0	0	0	26	10	0	0	1	0	0	0	1	1	46.0985	4.98059	2.03099	2.4523	0.0141945	0.12102	46.0985	0.158273	1.77991	0.0889219	0.929144	1	46.0985	-5.13791	2.12036	-2.42313	0.0153873	0.0757117
microRNA hsa-mir-324 precursor	miRNA	0	0	0	0	0	1	0	2	0	1	0	0	0	0	0	0	0	0	42.5888	-1.95619	2.47789	-0.789457	0.429845	0.792389	42.5888	-0.949127	2.45949	-0.385904	0.699568	0.951401	42.5888	-2.9824	2.52546	-1.18093	0.237629	0.496363
RNA component of signal recognition particle 7SL2 (RN7SL2)	SRP_RNA	26	77	22	3	4	3	1	1	3	26	0	14	17	1	9	0	0	10	48.0856	2.50136	1.32039	1.89441	0.05817	0.281321	48.0856	-4.57853	1.3931	-3.28659	0.00101409	0.0169906	48.0856	-2.70775	1.28394	-2.10894	0.0349501	0.134759
hsa-miR-502-3p	miRNA	0	6	0	0	0	0	0	2	0	0	0	0	1	1	0	1	0	0	39.9492	2.15279	1.89131	1.13825	0.255016	0.608104	39.9492	0.0217152	2.03377	0.0106773	0.991481	1	39.9492	-0.183457	2.03546	-0.0901304	0.928184	1
long intergenic non-protein coding RNA 1977	lncRNA	33	143	4	67	91	15	187	160	98	131	0	21	152	58	202	3	54	299	89.8045	-0.930698	1.26033	-0.738455	0.460238	0.815727	89.8045	-0.188871	1.253	-0.150735	0.880185	1	89.8045	-0.528836	1.25314	-0.42201	0.673017	0.926278
non-protein coding lnc-FRMPD2-5:5	lncRNA	1	29	0	0	1	0	5	88	0	0	2	0	1	0	26	0	0	0	40.9127	3.4035	2.3513	1.4475	NA	NA	40.9127	3.53599	2.27096	1.55705	NA	NA	40.9127	1.71689	2.28201	0.75236	NA	NA
HSALNT0105785	lncRNA	1	99	40	0	0	2	64	35	0	0	1	0	12	0	21	0	0	1	47.1458	4.39123	1.88545	2.32901	0.0198585	0.150211	47.1458	4.47617	2.08619	2.14562	0.0319036	0.157132	47.1458	2.83461	2.09632	1.35218	0.176318	0.407975
HSALNT0279537	lncRNA	0	46	1	1	0	1	1	0	0	1	0	0	57	0	1	0	2	0	41.648	2.92579	2.01774	1.45003	0.14705	0.455543	41.648	-1.78444	2.45033	-0.728247	0.466463	0.745623	41.648	3.32913	2.15989	1.54134	0.123233	0.324556
microRNA hsa-mir-194 precursor (hsa-mir-194-2)	miRNA	0	0	0	0	2	2	0	0	0	0	0	0	0	0	0	0	1	0	42.5754	-4.14076	2.2253	-1.86077	0.0627771	0.292172	42.5754	0	2.4287	0	1	1	42.5754	0	2.4287	0	1	1
small nucleolar RNA, C/D box 37 (SNORD37)	snoRNA	8	12	2	0	0	1	2	2	0	0	0	0	0	0	0	0	49	0	40.5191	3.11859	2.09893	1.4858	0.137332	0.44274	40.5191	0.900098	2.25984	0.398302	0.690407	0.944967	40.5191	0	2.42898	0	1	1
tRNA-Ser (anticodon TGA) 1-1 (TRS-TGA1-1)	tRNA	48	163	19	95	102	23	78	1	110	1	0	2	130	170	59	92	67	17	62.6178	-0.854812	0.976844	-0.875075	0.381533	0.74462	62.6178	4.39466	1.27947	3.43476	0.000593084	0.0116536	62.6178	4.96162	1.27779	3.88297	0.000103187	0.00188115
small nucleolar RNA, C/D box 70 (SNORD70)	snoRNA	1	1	0	0	0	1	2	20	0	1	0	1	0	0	16	0	0	0	43.4583	-0.231465	2.30447	-0.100441	0.919994	1	43.4583	1.5648	2.07591	0.753794	0.450973	0.736832	43.4583	1.08207	2.08053	0.520091	0.603	0.872213
small nucleolar RNA, C/D box 12C (ENSG00000209042.1)	snoRNA	14	9	0	8	0	0	0	5	2	3	0	0	1	0	1	29	3	0	40.3357	0.794816	1.73106	0.459151	0.646126	0.952693	40.3357	-0.436681	1.87071	-0.233431	0.815427	1	40.3357	-2.6213	2.07594	-1.2627	0.206696	0.453535
small nucleolar RNA, C/D box 77 (SNORD77)	snoRNA	3	4	0	1	0	0	0	5	0	1	0	0	1	0	0	0	1	12	42.6017	1.49819	1.91526	0.782236	0.434076	0.796477	42.6017	0.341637	1.97667	0.172835	0.862781	1	42.6017	-2.02061	2.20137	-0.917886	0.358679	0.622885
non-protein coding lnc-EIF1AD-5:1	lncRNA	107	79	35	45	34	6	240	182	85	38	59	44	90	44	77	84	176	102	84.3904	0.800334	0.544744	1.46919	0.14178	0.448348	84.3904	-0.0529312	0.518646	-0.102056	0.918712	1	84.3904	-1.50236	0.524281	-2.86556	0.00416267	0.0279715
tRNA-Thr (anticodon AGT) 6-1 (TRT-AGT6-1)	tRNA	12	117	10	34	77	4	114	34	0	0	33	3	25	20	35	77	31	33	53.4232	-0.409617	1.22857	-0.33341	0.738825	1	53.4232	-0.12877	1.23447	-0.104312	0.916921	1	53.4232	-0.947144	1.23795	-0.765088	0.444219	0.709746
hsa-miR-29b-3p	miRNA	0	17	0	0	0	0	8	4	0	1	0	0	1	0	0	1	0	1	42.8787	3.52365	1.98766	1.77277	0.0762675	0.323951	42.8787	1.4635	1.99043	0.735268	0.462176	0.742687	42.8787	-2.02061	2.26742	-0.89115	0.372849	0.639909
tRNA-Ser (anticodon CGA) 3-1 (TRS-CGA3-1)	tRNA	9	25	0	0	2	1	0	0	158	0	1	0	40	0	0	0	0	1	43.459	2.0015	2.45216	0.816218	NA	NA	43.459	5.94017	2.58152	2.30104	NA	NA	43.459	2.82461	2.59336	1.08917	NA	NA
bacterial SSU rRNA	rRNA	325	107	1	309	87	25	218	40	22	173	111	50	5	61	52	106	1	61	108.771	-0.694312	1.26563	-0.548589	0.583288	0.91458	108.771	-2.24944	1.2658	-1.77709	0.0755528	0.275558	108.771	-3.29888	1.26844	-2.60074	0.00930219	0.0513242
non-protein coding LINC02432:14	lncRNA	0	0	0	0	2	1	0	2	11	1	0	0	1	1	1	0	0	2	40.613	-3.18608	1.94987	-1.63399	0.102261	0.378432	40.613	2.15952	1.80905	1.19373	0.232584	0.530477	40.613	-0.53509	1.95902	-0.273142	0.784744	0.990886
small nucleolar RNA, C/D box 14C (SNORD14C)	snoRNA	0	0	0	0	12	33	0	0	1	0	0	0	1	0	0	0	1	0	41.6554	-8.28434	2.26602	-3.65589	0.000256287	0.00719058	41.6554	-0.822649	2.54834	-0.322817	0.746834	0.978541	41.6554	-1.05882	2.54834	-0.415492	0.677782	0.928236
non-protein coding GAS5:2	lncRNA	5	41	1	48	0	1	4	1	5	30	0	0	2	0	32	0	0	0	44.9726	-0.970629	1.93008	-0.502897	0.615037	0.931368	44.9726	-3.13545	1.96207	-1.59803	0.110036	0.339337	44.9726	-1.68125	1.92728	-0.872345	0.38302	0.650871
U4A snRNA from (PDB 5O9Z, chain 4)	snRNA	56	30	1	63	0	2	22	34	1	0	6	0	19	9	1	45	1	0	43.732	-0.290871	1.73262	-0.167879	0.866678	1	43.732	1.17979	1.81194	0.651122	0.514968	0.78596	43.732	0.0457413	1.82199	0.0251051	0.979971	1
microRNA hsa-mir-424 precursor	miRNA	0	1	0	0	0	0	0	1	0	0	0	0	0	0	0	0	0	0	39.3893	0.0976215	2.44441	0.0399367	0.968144	1	39.3893	-0.82265	2.45495	-0.335098	0.737551	0.974734	39.3893	0	2.45495	0	1	1
bacterial SSU rRNA	rRNA	102	118	1	151	63	64	164	134	49	251	224	93	184	2	29	5	61	48	141.63	-1.73245	1.18716	-1.45932	0.144478	0.450752	141.63	-2.61129	1.18204	-2.20914	0.0271649	0.141711	141.63	-3.75195	1.18448	-3.1676	0.00153702	0.013709
HSALNT0048015	lncRNA	0	0	0	0	0	1	0	0	31	0	0	0	0	0	0	0	0	1	44.3005	-2.05083	3.13087	-0.655034	0.512446	0.852837	44.3005	4.50469	2.9571	1.52335	0.127672	0.37352	44.3005	0	3.17526	0	1	1
HSALNT0055356	lncRNA	37	304	41	201	261	13	1	1	40	22	1	6	153	41	235	188	58	149	69.718	-0.906084	1.22406	-0.740226	0.459163	0.814551	69.718	-0.742963	1.26304	-0.588233	0.556376	0.821432	69.718	1.88764	1.25008	1.51002	0.131038	0.334753
HSALNT0135269	lncRNA	39	170	114	123	282	30	8	4	4	3	1	1	218	101	216	39	201	181	71.4557	-0.721439	0.73277	-0.984537	0.324852	0.689439	71.4557	-0.13277	1.0386	-0.127836	0.898279	1	71.4557	4.69451	0.973336	4.82311	1.41335e-06	6.28224e-05
hsa-miR-199b-3p	miRNA	0	0	0	0	0	0	0	0	0	0	0	0	0	0	0	0	0	0	38.8888	0	6.00631	0	1	1	38.8888	0	6.00631	0	1	1	38.8888	0	6.00631	0	1	1
tRNA-Arg (anticodon TCT) 1-1 (TRR-TCT1-1)	tRNA	2	43	22	18	61	11	1	12	0	1	0	0	3	0	50	5	0	19	43.2756	-0.978515	1.54943	-0.63153	0.527694	0.866566	43.2756	1.68333	1.97423	0.85265	0.393853	0.688143	43.2756	3.65172	1.93841	1.88387	0.0595824	0.195406
Homo_sapiens piRNA piR-hsa-8416964	piRNA	242	30	112	61	31	360	185	66	120	12	51	0	54	0	1	73	44	130	123.052	-2.11098	1.48215	-1.42427	0.15437	0.468677	123.052	0.714326	1.49205	0.478756	0.632112	0.892184	123.052	-2.68193	1.50712	-1.7795	0.0751576	0.2312
non-protein coding lnc-C1QL4-1:4	lncRNA	192	93	71	73	107	12	130	186	56	82	130	113	51	95	62	62	121	50	108.872	0.490515	0.620489	0.790529	0.429219	0.791973	108.872	-1.69532	0.610443	-2.77719	0.00548311	0.0535888	108.872	-2.58015	0.613226	-4.20751	2.58202e-05	0.00065375
5S ribosomal RNA	rRNA	60	142	14	66	16	16	212	85	130	81	13	112	62	168	106	49	88	129	93.9231	-0.0133419	0.807344	-0.0165257	0.986815	1	93.9231	-0.705205	0.791318	-0.891177	0.372834	0.66785	93.9231	-1.13772	0.791758	-1.43696	0.15073	0.367624
non-protein coding lnc-ZHX1-1:2	lncRNA	1	33	0	1	0	1	1	0	41	0	0	0	84	0	0	0	1	1	41.0947	2.34473	2.37062	0.989079	NA	NA	41.0947	4.92687	2.4861	1.98176	NA	NA	41.0947	4.80935	2.48547	1.93499	NA	NA
piR-33065	piRNA	46	36	1	23	7	3	27	9	9	4	1	0	20	4	19	4	7	2	42.5698	0.436561	0.852939	0.511831	0.608769	0.929357	42.5698	1.32368	1.04027	1.27244	0.203217	0.491244	42.5698	1.02106	1.0413	0.980564	0.326808	0.589508
HSALNT0232855	lncRNA	1	1	0	0	0	0	0	0	0	0	2	0	0	0	0	0	0	1	40.5766	0.887284	1.963	0.452005	0.651266	0.956437	40.5766	-3.68728	1.96603	-1.87549	0.0607249	0.237098	40.5766	-3.92345	1.96603	-1.99562	0.0459757	0.162617
microRNA hsa-mir-105 precursor (hsa-mir-105-2)	miRNA	0	0	0	0	0	0	10	0	0	0	0	0	0	0	0	0	0	0	36.7063	0	3.41791	0	1	1	36.7063	2.06681	3.25009	0.635923	0.524827	0.794544	36.7063	0	3.41791	0	1	1
non-protein coding lnc-ARHGAP15-16:1	lncRNA	0	0	0	0	0	1	0	0	0	0	0	0	0	0	0	1	0	0	38.8162	-1.99752	2.73441	-0.730513	0.465077	0.820992	38.8162	0	2.78095	0	1	1	38.8162	0	2.78095	0	1	1
Bacterial small subunit ribosomal RNA	rRNA	1	0	0	0	1	0	4	3	1	0	0	0	0	2	34	12	1	0	36.776	-0.749844	2.22688	-0.336724	0.736325	1	36.776	1.95701	2.0138	0.971801	0.331149	0.636031	36.776	4.09454	1.95545	2.09391	0.0362682	0.138502
HSALNT0091639	lncRNA	0	112	2	16	0	0	1	21	25	0	0	1	0	2	0	0	1	0	39.2919	1.87569	1.92247	0.975668	0.329229	0.693245	39.2919	3.88331	2.20573	1.76056	0.0783137	0.282139	39.2919	-0.898464	2.39224	-0.375574	0.707233	0.945527
tRNA-Cys	tRNA	0	10	4	0	1	0	0	56	11	0	0	1	225	0	0	0	0	1	40.8244	3.39911	2.4512	1.38671	0.16553	0.485783	40.8244	4.26448	2.42301	1.75999	0.0784096	0.282139	40.8244	5.36687	2.41896	2.21867	0.0265093	0.11139
non-protein coding lnc-KIAA0753-1:1	lncRNA	40	121	47	72	66	10	101	187	68	150	135	107	0	0	4	95	56	129	111.11	-0.0558942	0.551985	-0.10126	0.919344	1	111.11	-1.96771	0.531356	-3.70318	0.000212917	0.00585185	111.11	-8.63534	0.888596	-9.71795	2.5282e-22	1.00016e-18
non-protein coding lnc-HIST2H3PS2-4:1	lncRNA	0	0	0	0	0	2	0	1	0	0	0	0	0	0	0	0	0	0	34.9086	-3.91489	2.87502	-1.36169	0.173296	0.496781	34.9086	-0.822648	3.01871	-0.272516	0.785225	0.9936	34.9086	0	3.01871	0	1	1
SSU rRNA	rRNA	58	28	36	122	24	120	96	81	28	81	86	259	59	63	89	27	138	78	131.138	-2.50267	0.864314	-2.89555	0.00378492	0.0496482	131.138	-2.96468	0.860019	-3.44723	0.000566363	0.0113062	131.138	-2.99434	0.859103	-3.48542	0.000491356	0.00602965
non-protein coding VIM-AS1:10	lncRNA	62	169	111	79	163	11	113	96	64	45	72	15	51	109	40	29	98	47	78.929	0.208921	0.678691	0.30783	0.758212	1	78.929	-0.798464	0.680158	-1.17394	0.24042	0.542141	78.929	-1.31886	0.681402	-1.93551	0.0529282	0.180971
non-protein coding lnc-ANKH-1:7	lncRNA	0	8	0	0	37	0	23	2	1	0	0	0	1	0	0	0	0	0	37.2617	-2.76913	2.09473	-1.32195	0.186185	0.51862	37.2617	3.4988	2.30997	1.51465	0.129861	0.376055	37.2617	-1.05881	2.5737	-0.411397	0.680781	0.930605
small nucleolar RNA, H/ACA box 32 (SNORA32)	snoRNA	47	62	3	1	23	8	20	25	1	0	43	0	2	71	65	21	52	28	50.937	0.506776	1.4896	0.340208	0.7337	1	50.937	-1.98919	1.48765	-1.33714	0.181178	0.459693	50.937	-0.228515	1.47414	-0.155016	0.876809	1
small Cajal body-specific RNA 5 (SCARNA5)	snoRNA	0	1	0	0	0	0	1	0	0	0	0	1	1	0	0	0	1	0	38.0687	0.11151	1.86323	0.0598476	0.952277	1	38.0687	-1.78445	1.87857	-0.949897	0.342165	0.643037	38.0687	-2.02061	1.87857	-1.07561	0.282101	0.54683
microRNA hsa-mir-296 precursor	miRNA	0	1	0	0	0	1	0	1	0	0	0	1	0	0	0	0	0	0	36.6735	-0.962718	2.16027	-0.445648	0.655852	0.957104	36.6735	-1.78444	2.22069	-0.803555	0.421654	0.711077	36.6735	-2.9824	2.22069	-1.34301	0.179269	0.411888
tRNA-Lys (anticodon TTT) 2-1 (TRK-TTT2-1)	tRNA	73	55	71	69	16	115	117	29	36	21	18	101	84	9	34	13	52	21	85.5629	-1.54109	0.993062	-1.55185	0.120697	0.412331	85.5629	-1.51618	0.998091	-1.51908	0.128743	0.375178	85.5629	-2.36655	1.00139	-2.36325	0.0181152	0.0858251
mitochondrially encoded tRNA-Cys (UGU/C) (MT-TC)	tRNA	83	14	44	2	0	0	69	14	222	1	0	0	76	0	1	0	0	0	49.2855	5.63535	1.83624	3.06896	0.00214808	0.0338735	49.2855	6.67004	1.96834	3.38867	0.000702326	0.0129553	49.2855	3.7353	1.97619	1.89015	0.0587375	0.193799
HSALNT0175574	lncRNA	4	6	0	12	23	2	3	5	0	0	0	1	2	0	3	5	5	19	40.0206	-2.54708	0.962279	-2.64693	0.00812273	0.0839626	40.0206	0.997666	1.50172	0.664349	0.506467	0.779679	40.0206	0.139891	1.55076	0.090208	0.928122	1
tRNA-Arg (anticodon TCG) 2-1 (TRR-TCG2-1)	tRNA	0	39	0	66	34	2	35	0	32	51	0	2	0	0	1	29	88	43	48.8067	-2.29219	1.7113	-1.33945	0.180425	0.507294	48.8067	-1.23326	1.69431	-0.727883	0.466685	0.745623	48.8067	-7.53661	2.05633	-3.66507	0.000247268	0.00362294
HSALNT0194228	lncRNA	1	5	0	0	0	0	45	0	0	1	0	0	2	0	1	1	0	0	35.2978	2.16087	2.20835	0.978499	0.327828	0.692411	35.2978	3.26869	2.10734	1.5511	0.120878	0.361223	35.2978	-0.70638	2.27285	-0.31079	0.75596	0.972862
non-protein coding lnc-ARHGEF6-4:1	lncRNA	6	1	0	0	5	0	3	1	0	0	0	0	0	0	0	0	0	0	39.685	0.0537038	1.79763	0.0298748	0.976167	1	39.685	0.878302	2.06403	0.425528	0.670452	0.927121	39.685	0	2.24653	0	1	1
X active specific transcript	lncRNA	72	46	35	3	32	29	16	12	29	35	8	116	12	6	11	35	15	8	67.662	-0.127779	0.966443	-0.132216	0.894814	1	67.662	-3.09799	0.968633	-3.19831	0.00138236	0.021527	67.662	-4.5017	0.989759	-4.54828	5.40863e-06	0.000181768
hsa-miR-665	miRNA	0	13	0	0	0	0	0	0	0	0	0	0	0	0	0	0	0	0	35.9609	3.08451	3.23478	0.953545	0.340314	0.705069	35.9609	0	3.40283	0	1	1	35.9609	0	3.40283	0	1	1
tRNA-Thr (anticodon TGT) 6-1 (TRT-TGT6-1)	tRNA	39	151	33	91	128	4	0	24	1	17	10	20	71	18	108	121	76	37	56.0187	-0.438696	0.929709	-0.471864	0.637024	0.948548	56.0187	-2.76748	0.98401	-2.81245	0.00491658	0.0500872	56.0187	0.00418551	0.943125	0.00443791	0.996459	1
hsa-miR-296-5p	miRNA	0	0	0	0	0	0	0	0	0	0	0	0	1	0	0	0	0	0	32.5038	0	3.0404	0	1	1	32.5038	0	3.0404	0	1	1	32.5038	-1.05881	3.0404	-0.348248	0.727654	0.958777
tRNA-Met (anticodon CAT) 3-1 (TRM-CAT3-1, TRM-CAT3-2)	tRNA	106	228	3	31	35	0	22	125	99	0	0	0	73	0	0	14	36	7	46.8166	1.73843	1.55084	1.12096	0.262307	0.618775	46.8166	7.14622	1.93019	3.70234	0.000213617	0.00585185	46.8166	4.61404	1.93816	2.38062	0.0172834	0.0832805
long intergenic non-protein coding RNA, p53 induced transcript	lncRNA	13	26	139	131	130	6	170	71	2	103	83	213	140	15	44	48	104	93	112.701	-0.186193	1.07615	-0.173019	0.862637	1	112.701	-2.76688	1.07249	-2.57987	0.00988384	0.0782032	112.701	-3.24822	1.07337	-3.02619	0.00247657	0.0190981
non-protein coding SNHG11:11	lncRNA	72	62	0	26	78	29	197	65	83	39	165	164	99	221	0	94	26	80	113.508	-1.25627	1.27393	-0.986137	0.324066	0.68925	113.508	-1.98262	1.2622	-1.57077	0.116236	0.351802	113.508	-2.11179	1.262	-1.67337	0.0942542	0.273565
HSALNT0142073	lncRNA	0	1	1	0	0	1632	0	2	0	1	2	0	0	0	0	1	4	0	275.181	-11.808	2.80764	-4.20567	NA	NA	275.181	-2.50018	2.95649	-0.84566	NA	NA	275.181	-16.0584	3.00762	-5.33924	NA	NA
hsa-miR-125b-2-3p	miRNA	1	1	0	0	0	0	0	18	0	0	0	0	0	0	0	0	1	0	35.8947	0.869077	2.51442	0.345638	0.729615	1	35.8947	3.11716	2.33031	1.33766	0.181008	0.459622	35.8947	0	2.58617	0	1	1
HSALNT0090803	lncRNA	0	20	0	0	0	1	0	1	0	0	0	0	1	0	30	1	0	1	38.7305	2.58836	2.29082	1.12989	0.258524	0.612886	38.7305	-0.822649	2.58923	-0.31772	0.750698	0.979442	38.7305	3.84994	2.32002	1.65944	0.097027	0.279241
hsa-miR-342-3p	miRNA	2	20	0	0	0	0	0	2	0	1	1	0	1	0	0	0	1	0	37.5991	3.95688	1.72255	2.2971	0.021613	0.15789	37.5991	-1.83244	1.87604	-0.976758	0.328689	0.633575	37.5991	-2.91472	1.96559	-1.48287	0.138108	0.345795
piR-36360	piRNA	0	0	17	1	0	0	0	2	0	0	0	0	0	0	0	0	2	0	38.856	3.89834	2.56608	1.51918	0.128717	0.425401	38.856	0.0078123	2.78658	0.00280354	0.997763	1	38.856	0	2.84391	0	1	1
small nucleolar RNA, C/D box 111B (SNORD111B)	snoRNA	0	15	43	2	0	0	1	1	0	0	1	0	0	0	0	0	0	0	39.166	4.72813	1.94393	2.43226	0.0150051	0.124969	39.166	-0.999014	2.31106	-0.432276	0.665541	0.923733	39.166	-2.9824	2.3766	-1.2549	0.209514	0.457043
hsa-miR-140-5p	miRNA	0	0	0	0	0	0	0	2	0	0	0	0	0	0	0	0	0	0	37.2154	0	3.09326	0	1	1	37.2154	0.0049498	3.0412	0.00162758	0.998701	1	37.2154	0	3.09326	0	1	1
non-protein coding lnc-DTNBP1-16:4	lncRNA	37	113	36	47	114	18	5	49	4	33	4	3	95	45	119	65	28	16	55.3808	-0.59586	0.878017	-0.678643	0.497364	0.84127	55.3808	-1.26635	0.912404	-1.38793	0.165158	0.432953	55.3808	0.714877	0.895397	0.798392	0.424643	0.693595
hsa-let-7d-3p	miRNA	17	0	0	0	2	0	31	2	22	0	0	0	26	1	11	0	0	0	37.733	2.39259	1.89115	1.26515	0.205817	0.542862	37.733	4.90126	1.9795	2.47601	0.013286	0.0940068	37.733	3.85687	1.98652	1.94151	0.0521959	0.179554
U4 spliceosomal RNA	snRNA	0	0	0	0	0	0	44	2	0	0	0	1	0	0	0	0	0	0	34.9436	0	2.78521	0	1	1	34.9436	3.30475	2.53543	1.30343	0.192429	0.476061	34.9436	-2.9824	2.78521	-1.0708	0.28426	0.548161
small nucleolar RNA, C/D box 114-9 (SNORD114-9)	snoRNA	0	1	54	1	0	6	0	0	0	0	0	0	1	0	0	0	0	0	39.8469	1.74165	2.44703	0.71174	0.476626	0.831666	39.8469	0	2.92848	0	1	1	39.8469	-1.05881	2.92848	-0.361558	0.717683	0.951186
LHRI_LNC686.16	lncRNA	7	0	2	0	17	0	32	1	8	2	0	9	0	76	37	0	0	0	37.6834	-0.865919	1.96029	-0.441731	0.658684	0.957104	37.6834	-0.00827727	1.89792	-0.00436123	0.99652	1	37.6834	1.61834	1.8869	0.85767	0.391075	0.659631
HSALNT0026112	lncRNA	0	0	0	0	0	0	0	0	0	0	0	0	0	0	0	0	0	0	38.1604	0	6.00631	0	1	1	38.1604	0	6.00631	0	1	1	38.1604	0	6.00631	0	1	1
microRNA hsa-mir-590 precursor	miRNA	0	0	0	1	0	0	0	2	0	0	0	0	1	31	0	0	0	0	37.7144	-1.8682	2.69603	-0.692943	0.488345	0.835721	37.7144	0.00935646	2.67094	0.00350306	0.997205	1	37.7144	4.16289	2.4747	1.68218	0.0925343	0.269562
HSALNT0069075	lncRNA	43	10	2	1	42	28	0	4	4	1	1	397	27	0	1	0	620	411	116.347	-1.88711	1.95328	-0.966123	0.333983	0.698328	116.347	-7.2508	1.99519	-3.63415	0.000278901	0.0069399	116.347	-6.24488	1.96082	-3.18483	0.00144838	0.0131116
small nucleolar RNA, C/D box 4B (ENSG00000238597.1)	snoRNA	6	4	0	0	0	6	3	3	0	2	0	1	2	0	0	0	1	0	36.7893	-1.62757	1.66064	-0.980084	0.327045	0.691496	36.7893	-0.915425	1.85044	-0.494707	0.620807	0.883202	36.7893	-2.76353	2.0462	-1.35057	0.176835	0.408144
Eukaryotic large subunit ribosomal RNA	ncRNA	99	98	71	87	3	18	336	47	102	14	80	50	4	76	119	83	66	166	85.5767	0.510111	1.07925	0.472653	0.636461	0.948548	85.5767	-0.194272	1.07261	-0.181121	0.856273	1	85.5767	-1.43065	1.0748	-1.33108	0.183162	0.417872
small nucleolar RNA, C/D box 12 (SNORD12)	snoRNA	17	56	13	0	0	0	4	3	0	0	0	0	0	10	0	21	15	1	35.6481	6.22602	1.7906	3.47706	0.000506936	0.0117967	35.6481	1.69626	1.87552	0.904422	0.365772	0.661562	35.6481	2.4529	1.82972	1.34059	0.180055	0.412448
microRNA hsa-mir-99b precursor	miRNA	0	0	1	0	2	1	19	0	0	0	0	0	20	0	0	0	0	0	36.7283	-2.33068	2.67601	-0.870954	0.38378	0.74606	36.7283	2.99109	2.59031	1.15472	0.248204	0.550337	36.7283	2.75376	2.59017	1.06316	0.28771	0.550644
HSALNT0049324	lncRNA	0	0	0	0	1	1	1	1	0	0	0	0	100	0	0	0	0	0	38.0158	-2.85685	2.64581	-1.07977	NA	NA	38.0158	-0.0512172	2.7017	-0.0189574	NA	NA	38.0158	5.05995	2.49722	2.02624	NA	NA
non-protein coding lnc-RNF39-4:20	lncRNA	1	3	0	2	0	0	0	0	0	0	1	1	1	0	36	0	2	2	35.0982	-0.0483586	1.94769	-0.0248287	0.980192	1	35.0982	-3.67228	2.15567	-1.70355	0.0884655	0.304609	35.0982	2.21901	1.82057	1.21886	0.222899	0.476127
non-protein coding lnc-SAMD11-12:1	lncRNA	0	0	0	0	0	0	0	0	8	0	0	0	0	0	0	1	0	0	34.0074	0	3.10692	0	1	1	34.0074	2.52976	2.90865	0.869738	0.384443	0.679292	34.0074	0	3.10692	0	1	1
microRNA mir-720	pre_miRNA	97	118	72	145	120	21	1	6	2	10	25	0	457	81	167	155	26	90	65.5903	-0.444988	0.992665	-0.448276	0.653954	0.957104	65.5903	-3.7913	1.12124	-3.38135	0.000721308	0.0131411	65.5903	2.08243	1.0131	2.05551	0.0398301	0.147812
U6 spliceosomal RNA	snRNA	76	117	3	0	64	12	47	6	2	20	8	1	20	0	0	2	38	22	44.5068	0.292017	1.50135	0.194503	0.845782	1	44.5068	-1.09041	1.52291	-0.716006	0.473988	0.748904	44.5068	-2.89505	1.55254	-1.86471	0.0622219	0.201432
HSALNT0164744	lncRNA	47	38	43	72	92	5	1	1	8	2	32	6	368	9	260	26	55	218	61.0648	-0.504111	1.13898	-0.442598	0.658057	0.957104	61.0648	-3.58715	1.2172	-2.94705	0.00320821	0.0378629	61.0648	1.70721	1.14477	1.49131	0.135879	0.343475
small nucleolar RNA, H/ACA box 64 (SNORA64)	snoRNA	24	81	13	60	34	0	1	51	0	1	0	0	97	0	2	0	0	0	38.3362	-0.14858	1.81881	-0.0816905	0.934893	1	38.3362	3.67646	2.1613	1.70104	0.0889347	0.304815	38.3362	4.09766	2.15742	1.89933	0.057521	0.19074
small nucleolar RNA, C/D box 11B (SNORD11B)	snoRNA	47	4	0	0	1	1	2	1	27	2	0	1	0	1	53	28	0	0	39.1268	3.50498	2.19796	1.59465	0.110791	0.394375	39.1268	2.00408	2.18117	0.918812	0.358194	0.655952	39.1268	2.28233	2.17742	1.04818	0.294555	0.558074
HSALNT0072909	lncRNA	13	96	92	41	0	6	108	208	63	89	120	41	281	94	25	62	73	59	92.2383	1.6007	1.02744	1.55795	0.119245	0.409555	92.2383	-1.26475	1.00043	-1.26421	0.206154	0.495007	92.2383	-1.52713	1.00046	-1.52643	0.126903	0.32963
non-protein coding LINC01962:10	lncRNA	53	103	2	0	81	225	4	2	9	65	0	48	74	58	39	203	11	59	92.9752	-3.35782	1.52132	-2.20718	0.0273012	0.182747	92.9752	-4.43737	1.56001	-2.84445	0.00444884	0.047245	92.9752	-1.36844	1.52389	-0.897995	0.369188	0.636401
tRNA-Leu (anticodon AAG) 1-1 (TRL-AAG1 1 to 3)	tRNA	78	264	22	96	128	13	0	1	60	0	0	0	122	0	35	112	73	30	49.3611	-0.141534	1.48315	-0.0954284	0.923975	1	49.3611	5.46826	1.89428	2.88673	0.00389273	0.0430956	49.3611	5.83729	1.89195	3.08534	0.00203323	0.0167572
U1 spliceosomal RNA	snRNA	34	186	78	104	46	11	1	4	4	1	0	1	19	14	37	55	69	74	46.4001	0.342705	0.661473	0.518093	0.604394	0.927596	46.4001	0.447686	1.2957	0.345517	0.729706	0.971474	46.4001	3.13448	1.21904	2.57128	0.0101324	0.0549094
HSALNT0279539	lncRNA	10	0	0	0	0	0	0	0	1	0	0	1	3	0	1	0	0	0	35.4692	3.20784	2.07704	1.54443	0.122485	0.416064	35.4692	-1.78444	2.33599	-0.763891	0.444932	0.731419	35.4692	-0.329435	2.16211	-0.152367	0.878897	1
non-protein coding PDYN-AS1:14	lncRNA	71	66	68	37	133	8	199	84	114	47	0	59	219	76	53	38	101	32	72.405	0.0730978	0.890591	0.0820779	0.934585	1	72.405	0.147277	0.886881	0.166061	0.868109	1	72.405	-0.399427	0.887596	-0.45001	0.652703	0.910792
SSU rRNA	rRNA	130	110	42	71	35	11	111	78	50	92	173	90	116	77	113	27	70	64	104.08	0.585595	0.524611	1.11624	0.264317	0.620926	104.08	-2.44717	0.506081	-4.83553	1.32792e-06	0.000113265	104.08	-2.27416	0.503761	-4.51437	6.35062e-06	0.000204253
hsa-miR-200c-3p	miRNA	13	8	0	0	0	1	0	19	11	49	0	8	2	0	1	0	0	0	43.1768	3.0142	2.00372	1.5043	0.132504	0.433087	43.1768	-2.49892	1.67972	-1.4877	0.136831	0.387276	43.1768	-6.33533	1.8808	-3.36843	0.000755974	0.00824031
small nucleolar RNA, C/D box 113-8 (SNORD113-8)	snoRNA	0	19	0	0	1	0	0	17	0	0	0	0	0	0	0	0	0	0	34.6382	2.73129	2.90183	0.941229	0.346587	0.710783	34.6382	3.03079	2.91268	1.04055	0.298084	0.603275	34.6382	0	3.11984	0	1	1
tRNA-Glu (anticodon TTC) 14-1 (TRE-TTC14-1)	tRNA	70	139	20	240	55	3	83	4	5	3	11	9	97	76	109	103	65	146	57.4256	-0.952307	0.953561	-0.998685	0.317947	0.682845	57.4256	-0.0822606	0.999945	-0.0822652	0.934436	1	57.4256	1.57002	0.989696	1.58636	0.112657	0.307571
non-protein coding lnc-ADCY10-1:1	lncRNA	55	38	17	16	86	4	0	41	12	0	2	0	55	102	82	82	45	5	48.0169	-0.260997	1.13224	-0.230513	0.817693	1	48.0169	2.93013	1.50756	1.94363	0.05194	0.213917	48.0169	4.94571	1.49713	3.30345	0.000955029	0.00961347
small nucleolar RNA, C/D box 1C (SNORD1C)	snoRNA	1	43	0	0	73	0	1	0	0	0	0	0	2	0	0	0	0	0	33.9694	-1.3349	2.3303	-0.572846	NA	NA	33.9694	-0.822649	2.83832	-0.289837	NA	NA	33.9694	-0.419971	2.80444	-0.149752	NA	NA
7SK RNA (ENSG00000202198.1)	snRNA	17	30	1	3	4	1	0	0	3	1	0	29	3	0	0	1	0	0	36.0746	1.58955	1.54966	1.02574	0.305014	0.667387	36.0746	-4.81489	1.62198	-2.96853	0.00299228	0.0361094	36.0746	-5.59101	1.69871	-3.29133	0.000997162	0.00986193
non-protein coding lnc-SLC12A7-5:14	lncRNA	32	72	110	79	111	19	83	141	37	50	0	29	138	103	57	73	141	46	69.7309	-0.127667	1.03836	-0.122951	0.902146	1	69.7309	-0.0823149	1.04389	-0.0788541	0.937149	1	69.7309	-0.0575372	1.04317	-0.0551559	0.956014	1
HSALNT0042475	tRNA	0	1	0	0	0	0	0	1	0	0	0	0	1	0	0	0	1	0	35.7461	0.107933	1.96451	0.0549414	0.956185	1	35.7461	-0.82265	1.97868	-0.415757	0.677588	0.93417	35.7461	-1.05882	1.97868	-0.535112	0.592572	0.863113
tRNA-Gln (anticodon CTG) 6-1 (TRQ-CTG6-1)	tRNA	52	17	38	50	32	35	0	3	1	3	0	2	8	70	153	97	14	28	51.1413	-1.05879	1.0478	-1.01049	0.312261	0.67609	51.1413	-2.06005	1.41603	-1.45481	0.145723	0.400762	51.1413	3.69434	1.2233	3.01998	0.00252795	0.0193809
LNC_000681	lncRNA	46	97	133	111	67	21	130	32	93	95	72	46	169	22	73	66	114	62	88.7634	0.172098	0.757225	0.227274	0.82021	1	88.7634	-1.48272	0.754214	-1.96591	0.0493088	0.206305	88.7634	-1.89066	0.754863	-2.50464	0.0122575	0.0635528
small nucleolar RNA, C/D box 59B (SNORD59B)	snoRNA	6	2	0	0	3	1	0	1	31	0	0	0	2	1	16	0	0	0	35.6454	0.0235548	1.95074	0.0120748	0.990366	1	35.6454	4.5252	2.08157	2.17393	0.0297101	0.15007	35.6454	3.12775	2.09585	1.49235	0.135607	0.343323
HSALNT0016505	lncRNA	30	181	29	104	273	28	0	0	3	19	0	0	243	154	155	113	113	66	61.3579	-1.44854	1.13967	-1.27101	0.203725	0.541508	61.3579	-4.11767	1.40936	-2.92165	0.00348178	0.0397177	61.3579	2.90795	1.18281	2.45851	0.0139516	0.0699231
microRNA hsa-mir-33a precursor	miRNA	0	4	0	0	0	0	0	0	0	0	0	0	0	1	0	0	0	0	33.5611	1.50764	2.56203	0.588454	0.556227	0.893406	33.5611	0	2.67836	0	1	1	33.5611	-1.05881	2.67836	-0.395323	0.692605	0.936836
non-protein coding lnc-SLC39A11-1:46	lncRNA	9	72	176	46	87	4	107	41	186	66	12	206	22	29	55	76	122	66	99.0671	1.19245	1.05428	1.13106	0.25803	0.612541	99.0671	-1.34442	1.04343	-1.28847	0.197584	0.483082	99.0671	-3.35854	1.04989	-3.19894	0.00137936	0.0126901
non-protein coding lnc-ZNF385C-1:2	lncRNA	93	102	69	132	27	23	161	33	114	65	1	63	196	0	73	146	34	86	76.6044	-0.13594	1.19883	-0.113393	0.909719	1	76.6044	-0.440796	1.19829	-0.367853	0.712983	0.960799	76.6044	-1.17726	1.19944	-0.98151	0.326341	0.589508
HSALNT0206814	lncRNA	0	0	0	0	0	0	0	0	0	0	0	0	0	0	1	2	0	1	33.0308	0	2.25673	0	1	1	33.0308	0	2.25673	0	1	1	33.0308	-1.05882	2.25673	-0.469182	0.63894	0.901358
Y RNA (ENSG00000200291.1)	Y_RNA	57	78	3	0	2	0	39	2	1	0	0	0	6	0	0	7	0	0	35.4822	5.17073	1.87329	2.76024	0.00577588	0.0667807	35.4822	4.16885	2.00005	2.08438	0.037126	0.173516	35.4822	1.09777	2.09219	0.524701	0.599791	0.870104
Y RNA	Y_RNA	11	57	3	0	0	0	96	0	0	0	0	0	2	1	1	3	3	7	32.8785	5.70543	1.94284	2.93665	NA	NA	32.8785	5.31848	1.93867	2.74336	NA	NA	32.8785	0.778262	2.06814	0.37631	NA	NA
miscellaneous RNA	misc_RNA	0	8	0	0	0	0	0	1	4	0	0	0	0	16	1	0	0	0	37.2177	2.44098	2.55017	0.957185	0.338474	0.703997	37.2177	1.72166	2.53497	0.679167	0.497032	0.770811	37.2177	3.24792	2.48727	1.30582	0.191615	0.431433
tRNA-Ala (anticodon AGC) 11-1 (TRA-AGC11-1)	tRNA	34	105	0	0	1	30	73	29	34	0	59	1	1	0	0	72	4	16	50.4069	-0.600482	1.84613	-0.325265	0.74498	1	50.4069	-0.760932	1.84383	-0.412692	0.679833	0.935611	50.4069	-7.92976	2.18424	-3.63044	0.000282941	0.00402631
hsa-miR-500a-3p	miRNA	0	0	0	0	0	0	0	2	0	0	0	0	0	66	0	0	0	0	35.6515	0	3.48318	0	NA	NA	35.6515	0.00160697	3.4376	0.000467469	NA	NA	35.6515	5.23185	3.28182	1.59419	NA	NA
non-protein coding lnc-ZNF391-5:4	lncRNA	104	45	32	2	22	0	18	24	0	2	0	1	4	1	23	3	2	0	38.3386	2.76296	1.24873	2.21263	0.0269235	0.181447	38.3386	1.8556	1.46649	1.26533	0.205752	0.494357	38.3386	1.26129	1.47195	0.856882	0.39151	0.659631
small nucleolar RNA, C/D box 11 (SNORD11)	snoRNA	0	34	0	0	0	1	0	20	0	0	0	0	0	22	0	0	0	1	34.536	3.23176	2.96191	1.0911	0.275227	0.631187	34.536	3.26393	3.01099	1.084	0.278363	0.581919	34.536	3.64178	3.00416	1.21225	0.225418	0.4788
non-protein coding LRRC75A-AS1:51	lncRNA	39	20	3	3	4	1	15	9	3	3	4	1	6	2	2	3	2	1	35.6623	2.20231	0.845769	2.60391	0.00921665	0.0904742	35.6623	-0.153461	0.850795	-0.180374	0.856859	1	35.6623	-1.78655	0.927005	-1.92723	0.0539513	0.183101
non-protein coding lnc-C6orf163-2:1	lncRNA	21	122	1	1	30	4	136	40	50	2	88	173	220	142	54	76	67	139	89.0173	0.992528	1.1732	0.846003	0.397551	0.760867	89.0173	-2.12696	1.13073	-1.88106	0.0599639	0.235896	89.0173	-1.44908	1.12862	-1.28394	0.199164	0.443883
scRNA mascRNA	scRNA	1	36	0	0	0	1	38	0	0	0	53	0	1	0	0	3	0	0	41.0011	2.76181	2.66762	1.03531	0.300524	0.662487	41.0011	-2.71331	2.50364	-1.08375	0.278478	0.581919	41.0011	-8.10712	2.75398	-2.94379	0.00324222	0.0233204
bacterial SSU rRNA	rRNA	53	46	3	150	134	14	159	142	47	87	360	101	1	0	2	184	4	4	129.317	-2.21069	1.1606	-1.90477	0.0568097	0.279179	129.317	-2.61718	1.14746	-2.28084	0.0225582	0.129649	129.317	-9.63641	1.42319	-6.77097	1.27919e-11	2.49679e-09
HSALNT0037035	lncRNA	58	25	253	27	37	9	140	136	84	2	140	46	151	8	43	15	118	78	87.8511	2.22406	1.15541	1.92492	0.05424	0.272647	87.8511	-0.964397	1.14221	-0.844327	0.398487	0.68918	87.8511	-2.26111	1.14507	-1.97465	0.0483083	0.168823
hsa-miR-494-3p	miRNA	1	0	0	0	0	0	1	0	2	0	0	0	2	2	0	0	0	0	33.9404	0.147196	1.98088	0.0743083	0.940765	1	33.9404	0.751598	1.80383	0.416668	0.676922	0.933659	33.9404	0.821118	1.76968	0.463992	0.642653	0.903062
hsa-miR-299-5p	miRNA	0	0	0	1	0	0	0	1	0	0	0	1	0	0	0	0	0	0	31.4448	-1.83672	2.10823	-0.871215	0.383637	0.74606	31.4448	-1.78444	2.14995	-0.829993	0.406542	0.697647	31.4448	-2.9824	2.14995	-1.3872	0.165382	0.392001
LHRI_LNC718.1	lncRNA	45	105	3	43	111	15	0	2	1	1	1	1	15	13	66	111	113	39	45.2371	-1.04216	0.830274	-1.2552	0.209405	0.546804	45.2371	-1.7756	1.42305	-1.24774	0.212126	0.504186	45.2371	2.99554	1.16812	2.56441	0.0103352	0.0557033
HSALNT0279504	rRNA	0	1	1	0	0	0	0	0	0	44	0	0	0	0	0	0	1	0	37.6483	1.07628	2.70958	0.397212	0.691211	0.981689	37.6483	-7.98804	2.54028	-3.14455	0.00166345	0.0241973	37.6483	-8.22421	2.54028	-3.23751	0.00120576	0.0114388
hsa-miR-132-5p	miRNA	19	0	0	0	1	0	0	1	0	0	0	0	0	0	0	1	0	1	33.7065	3.20831	2.16793	1.4799	0.138901	0.443687	33.7065	-0.822649	2.46488	-0.333748	0.738569	0.974974	33.7065	0	2.46488	0	1	1
non-protein coding lnc-ST8SIA2-4:1	lncRNA	122	86	98	71	31	54	13	82	70	9	15	111	74	129	123	5	65	113	81.325	-0.157857	1.12427	-0.140408	0.888338	1	81.325	-1.36089	1.12756	-1.20693	0.227458	0.524013	81.325	-0.660511	1.12505	-0.587093	0.557141	0.827902
HSALNT0279571	lncRNA	35	0	0	0	1	0	0	1	0	0	1	0	0	0	0	0	0	0	32.1731	4.08324	2.45954	1.66016	0.0968813	0.366058	32.1731	-1.78444	2.73498	-0.652451	0.51411	0.785619	32.1731	-2.9824	2.73498	-1.09046	0.275509	0.53972
5S ribosomal RNA	rRNA	98	102	41	165	176	2	15	39	4	18	22	3	119	16	67	96	290	75	58.2884	-0.768564	0.86909	-0.884332	0.376517	0.739207	58.2884	-1.48374	0.905888	-1.63788	0.101446	0.327368	58.2884	0.0351388	0.890209	0.0394725	0.968514	1
small nucleolar RNA, C/D box 5 (SNORD5)	snoRNA	3	2	1	0	1	0	1	1	25	0	15	0	10	0	0	1	0	15	36.5781	1.62598	2.2542	0.72131	0.470719	0.826893	36.5781	-0.613279	1.90112	-0.322588	0.747007	0.978541	36.5781	-3.07899	1.95684	-1.57345	0.115614	0.311773
HSALNT0005013	lncRNA	118	98	3	35	86	16	75	164	42	63	192	37	57	27	39	90	58	110	92.8347	-0.225168	0.799626	-0.281591	0.778257	1	92.8347	-1.96247	0.786033	-2.49667	0.0125364	0.0898373	92.8347	-3.37697	0.792364	-4.26189	2.02708e-05	0.000541832
microRNA hsa-mir-181a precursor (hsa-mir-181a-2)	miRNA	1	0	0	0	0	0	0	1	0	0	0	0	0	0	0	21	0	0	32.6403	0.183347	2.87301	0.0638169	0.949116	1	32.6403	-0.822649	2.88628	-0.28502	0.775629	0.988595	32.6403	0	2.88628	0	1	1
hsa-miR-4286	miRNA	0	0	0	1	0	0	0	1	0	0	0	0	2	1	1	0	4	1	28.4154	-1.82432	1.96854	-0.926738	0.354062	0.719027	28.4154	-0.82265	2.01187	-0.408898	0.682614	0.938063	28.4154	0.78245	1.78934	0.437286	0.661904	0.917803
Hsa-Mir-10-P3b stem-loop	precursor_RNA	0	0	1	0	0	0	0	0	0	0	0	0	0	0	0	0	0	0	31.3273	0.189552	3.14675	0.0602373	0.951967	1	31.3273	0	3.15908	0	1	1	31.3273	0	3.15908	0	1	1
non-protein coding lnc-AUP1-1:1	lncRNA	70	66	2	2	105	152	22	107	242	4	25	71	57	152	39	38	14	25	90.1702	-2.98237	1.38875	-2.14752	0.0317515	0.200808	90.1702	0.366465	1.38808	0.26401	0.791773	0.996088	90.1702	-0.576998	1.38914	-0.415364	0.677875	0.928236
HSALNT0212966	lncRNA	0	1	1	1	0	0	0	0	0	0	0	0	0	0	0	0	0	0	33.4329	0.00967439	2.11678	0.00457034	0.996353	1	33.4329	0	2.25885	0	1	1	33.4329	0	2.25885	0	1	1
non-protein coding DANT2:5	lncRNA	89	38	4	31	52	44	13	24	29	2	2	8	2	1	78	134	2	3	47.7611	-1.44999	1.38324	-1.04826	0.29452	0.656082	47.7611	0.803452	1.44197	0.557189	0.577398	0.842525	47.7611	0.796383	1.44041	0.552886	0.580341	0.852518
hsa-miR-23b-5p	miRNA	0	0	0	0	0	0	0	2	0	0	0	34	0	0	0	0	0	1	36.0613	0	3.01061	0	1	1	36.0613	-5.94502	2.7234	-2.18294	0.0290401	0.147679	36.0613	-7.97145	2.7816	-2.86578	0.00415983	0.0279715
non-protein coding lnc-ANKRD33B-4:1	lncRNA	55	44	36	39	151	12	109	95	38	29	175	40	69	63	31	87	65	60	85.8308	-0.863131	0.688359	-1.2539	0.20988	0.547258	85.8308	-1.96241	0.675876	-2.90351	0.00369006	0.0418393	85.8308	-2.65899	0.678445	-3.91925	8.88254e-05	0.00166537
long non-coding RNA NONHSAT212003.1	lncRNA	0	43	0	0	0	0	2	0	1	0	0	0	0	0	0	0	0	0	33.6846	4.79142	2.70821	1.76922	0.0768573	0.325353	33.6846	0.63323	2.82301	0.224311	0.822516	1	33.6846	0	2.93906	0	1	1
microRNA hsa-mir-125b precursor (hsa-mir-125b-1)	miRNA	0	0	0	0	0	0	0	1	0	0	0	0	14	0	0	0	0	0	31.8951	0	3.04526	0	1	1	31.8951	-0.822648	3.04526	-0.270141	0.787052	0.994213	31.8951	2.24181	2.84373	0.788332	0.430503	0.697545
bacterial SSU rRNA	rRNA	51	93	63	104	104	17	101	81	85	240	33	161	121	62	10	26	9	38	109.026	-0.522292	0.778206	-0.671148	0.502126	0.844823	109.026	-2.41006	0.769719	-3.13109	0.00174159	0.0249204	109.026	-3.2399	0.772272	-4.19529	2.72525e-05	0.000673819
snoRNA (ENSG00000280554.1)	snoRNA	70	120	0	0	37	5	16	70	1	0	67	37	150	65	95	26	16	2	56.7354	1.20367	1.52118	0.791276	0.428783	0.791841	56.7354	-2.27389	1.50495	-1.51094	0.130804	0.37733	56.7354	-0.590727	1.4982	-0.394292	0.693366	0.936836
HSALNT0279540	lncRNA	22	13	55	0	1	0	1	30	0	0	0	0	1	9	0	0	0	0	34.6554	6.09329	2.06648	2.94863	0.0031919	0.0447112	34.6554	3.89307	2.10952	1.84547	0.0649686	0.247956	34.6554	2.41676	2.13349	1.13277	0.25731	0.519346
small nucleolar RNA, H/ACA box 53 (SNORA53)	snoRNA	16	44	1	20	32	0	0	14	0	0	1	0	27	21	1	23	10	32	37.1934	-0.370967	1.34577	-0.275655	0.782813	1	37.1934	1.80829	1.79715	1.0062	0.314319	0.618909	37.1934	3.4575	1.76362	1.96045	0.0499427	0.173856
bacterial SSU rRNA	rRNA	67	62	44	266	99	46	182	195	44	122	3	131	42	5	2	52	38	54	92.7967	-1.85534	1.02229	-1.81488	0.0695424	0.310798	92.7967	-1.15696	1.0191	-1.13527	0.256262	0.560134	92.7967	-4.63512	1.04187	-4.44885	8.63315e-06	0.000260708
small nucleolar RNA, H/ACA box 17B (SNORA17B)	snoRNA	1	1	0	0	28	0	0	28	1	0	1	0	0	0	21	0	1	1	32.8862	-3.9678	2.25265	-1.76139	0.0781722	0.327594	32.8862	2.86481	2.31369	1.2382	0.215642	0.508037	32.8862	2.33895	2.31737	1.00931	0.312824	0.5766
tRNA-Leu (anticodon AAG) 4-1 (TRL-AAG4-1)	tRNA	57	291	173	0	1	3	75	35	83	18	0	0	124	0	3	2	1	1	47.3018	5.46114	1.65371	3.30235	0.000958789	0.0196527	47.3018	1.84186	1.58721	1.16044	0.24587	0.549255	47.3018	0.498545	1.59093	0.313367	0.754002	0.97188
HSALNT0273622	lncRNA	0	4	1	0	1	1435	2	5	0	0	1	1	0	0	1	1	3	1	242.111	-10.6844	2.4309	-4.39523	NA	NA	242.111	-0.189759	2.59741	-0.0730572	NA	NA	242.111	-3.01928	2.79133	-1.08167	NA	NA
microRNA mir-1280	pre_miRNA	45	122	4	44	71	2	7	9	7	5	1	4	74	48	54	14	85	24	41.5015	-0.120523	0.788133	-0.152923	0.878459	1	41.5015	-0.545589	0.93398	-0.584154	0.559116	0.823857	41.5015	2.11846	0.890773	2.37823	0.0173959	0.0833687
hsa-miR-181d-5p	miRNA	1	0	70	0	0	0	1	1	0	0	0	0	0	1	1	0	1	1	36.4213	7.0026	2.1511	3.25536	NA	NA	36.4213	-0.0404877	2.3858	-0.0169703	NA	NA	36.4213	-0.0283332	2.35867	-0.0120123	NA	NA
LHRI_LNC173.1	lncRNA	35	51	1	48	1	0	2	11	26	0	0	0	0	83	0	62	30	73	41.8957	0.123667	1.8391	0.0672433	0.946388	1	41.8957	4.64745	2.16786	2.1438	0.032049	0.157641	41.8957	5.56009	2.16213	2.57158	0.0101234	0.0549094
non-protein coding MIR663AHG:44	lncRNA	8	10	0	0	0	1	34	0	0	1	0	21	0	50	0	0	0	1	33.6519	2.60352	2.64681	0.983645	0.32529	0.689629	33.6519	-1.49542	2.42698	-0.616167	0.537784	0.805388	33.6519	-0.488503	2.41744	-0.202075	0.839858	1
non-protein coding lnc-FAM50B-14:2	lncRNA	143	3	79	28	24	15	108	103	47	11	44	1	177	81	120	90	8	120	63.2595	1.07926	1.13333	0.952291	0.34095	0.705069	63.2595	0.278717	1.13275	0.246052	0.805642	0.999407	63.2595	0.607171	1.13148	0.536615	0.591533	0.862435
long non-coding RNA NONHSAT222366.1	lncRNA	0	0	0	0	0	0	0	0	0	0	0	0	0	0	0	0	0	0	32.023	0	3.75629	0	1	1	32.023	0	3.75629	0	1	1	32.023	0	3.75629	0	1	1
microRNA hsa-mir-136 precursor	miRNA	0	0	0	0	0	1	0	0	0	0	1	0	0	0	0	0	0	0	35.0373	-2.00659	2.79586	-0.7177	0.472942	0.827858	35.0373	-2.74623	2.84211	-0.966267	0.333911	0.637095	35.0373	-2.9824	2.84211	-1.04936	0.294011	0.557846
piR-31068	piRNA	37	37	1	0	0	0	9	0	0	0	1	6	1	0	2	0	0	0	33.3876	5.8872	1.90576	3.08916	0.0020072	0.0329481	33.3876	-1.71725	1.66879	-1.02903	0.303464	0.607365	33.3876	-3.3107	1.79499	-1.84442	0.0651224	0.207594
small nucleolar RNA, C/D box 15B (SNORD15B)	snoRNA	1	26	0	16	0	12	0	1	0	1	0	0	0	0	11	0	1	24	33.1032	-2.12787	2.10643	-1.01018	0.312409	0.67609	33.1032	-1.78444	2.64953	-0.673495	0.500633	0.774474	33.1032	1.40452	2.41173	0.582371	0.560317	0.831215
hsa-miR-942-5p	miRNA	0	2	0	1	0	0	14	1	0	0	0	0	0	0	0	0	0	0	33.1948	-0.272818	2.29832	-0.118703	0.905511	1	33.1948	2.68151	2.13706	1.25476	0.209565	0.500316	33.1948	0	2.40411	0	1	1
bacterial LSU rRNA	rRNA	184	91	8	36	103	23	24	307	12	201	71	140	48	18	8	90	11	53	104.967	-0.11159	1.04997	-0.106279	0.915361	1	104.967	-2.13739	1.04197	-2.05131	0.0402371	0.182599	104.967	-4.60075	1.05379	-4.36592	1.2659e-05	0.00035517
Y RNA	Y_RNA	1	20	1	9	3	0	0	0	0	0	0	0	23	25	1	0	0	1	35.8181	0.0574798	1.51459	0.0379507	0.969727	1	35.8181	0	2.15572	0	1	1	35.8181	4.47959	1.81718	2.46513	0.0136964	0.0693947
microRNA hsa-mir-15b precursor	miRNA	0	0	0	0	0	0	0	0	0	0	1	1	0	0	0	1	0	0	31.1521	0	2.1755	0	1	1	31.1521	-3.67019	2.08946	-1.75653	0.0789981	0.283171	31.1521	-3.90636	2.08946	-1.86956	0.0615454	0.200434
Y RNA (ENSG00000202273.1)	Y_RNA	0	21	2	0	0	0	10	4	4	0	1	0	3	0	1	1	2	0	30.8676	4.15299	1.57542	2.63611	0.00838622	0.0857698	30.8676	2.21236	1.57469	1.40495	0.160036	0.425065	30.8676	-0.271449	1.71207	-0.15855	0.874023	1
HSALNT0150676	lncRNA	56	149	45	111	127	11	8	10	12	6	3	25	248	66	241	44	92	44	56.3379	-0.490635	0.642118	-0.764089	0.444814	0.806338	56.3379	-1.89923	0.718375	-2.64379	0.00819831	0.0704079	56.3379	1.92651	0.672834	2.86327	0.00419292	0.0281139
small Cajal body-specific RNA 7 (SCARNA7)	snoRNA	0	0	0	0	0	1	0	0	0	0	0	0	1	0	0	0	0	0	32.5621	-2.01378	2.84615	-0.707545	0.479228	0.831867	32.5621	0	2.89214	0	1	1	32.5621	-1.05881	2.89214	-0.3661	0.71429	0.949826
piR-59892	piRNA	0	0	0	1	0	0	0	0	0	0	0	0	0	0	0	0	1	0	30.9456	-1.85886	2.46856	-0.753015	0.451441	0.811712	30.9456	0	2.50604	0	1	1	30.9456	0	2.50604	0	1	1
non-protein coding lnc-SPATA9-1:2	lncRNA	57	229	95	0	1	0	142	4	46	0	0	0	468	0	58	0	1	0	44.2484	7.622	1.87851	4.05747	4.96067e-05	0.00207355	44.2484	6.56194	1.91316	3.4299	0.000603808	0.0118026	44.2484	7.51619	1.9114	3.93231	8.41352e-05	0.00163156
microRNA hsa-mir-331 precursor	miRNA	0	0	1	0	19	0	0	0	0	0	0	0	0	68	0	0	0	1	33.366	-4.07629	2.95744	-1.37832	NA	NA	33.366	0	3.15622	0	NA	NA	33.366	5.27442	2.93237	1.79869	NA	NA
non-protein coding lnc-GPR33-12:1	lncRNA	1	0	0	0	1	0	0	0	1	0	0	0	0	25	1	0	0	1	31.623	-0.740767	2.35833	-0.314106	0.75344	1	31.623	-0.82265	2.39935	-0.342864	0.731701	0.972416	31.623	3.86551	2.10583	1.83563	0.0664128	0.21052
non-protein coding lnc-SEC22A-14:1	lncRNA	107	44	98	42	135	24	151	59	94	89	63	32	18	41	79	13	71	88	80.4511	-0.000223078	0.785729	-0.000283912	0.999773	1	80.4511	-1.04893	0.782363	-1.34072	0.180012	0.458645	80.4511	-2.31818	0.787004	-2.94558	0.00322351	0.023228
bacterial SSU rRNA	rRNA	235	110	46	172	78	26	75	62	55	103	69	2	61	4	67	63	109	61	77.2451	-0.184995	0.970824	-0.190555	0.848874	1	77.2451	-1.62134	0.973444	-1.66557	0.0957985	0.320153	77.2451	-2.52029	0.976717	-2.58037	0.00986941	0.0539273
HSALNT0014423	lncRNA	4	44	0	0	0	0	1	0	0	0	0	0	0	0	0	0	0	0	33.5733	5.00087	2.39217	2.09051	0.0365718	0.215397	33.5733	-0.822649	2.65285	-0.310101	0.756485	0.982723	33.5733	0	2.65285	0	1	1
non-protein coding lnc-FAM84B-15:114	lncRNA	0	0	0	1	13	0	1	1	6	2	0	1	0	0	0	1	0	0	33.392	-4.83503	1.78526	-2.7083	0.0067628	0.0747308	33.392	-0.0824563	1.5714	-0.052473	0.958152	1	33.392	-4.42387	1.90633	-2.32062	0.0203075	0.0926601
non-protein coding LINC00662:66	lncRNA	84	123	4	90	147	23	1	6	5	2	4	3	328	111	91	85	271	33	54.1676	-1.17869	0.851432	-1.38436	0.166249	0.486811	54.1676	-1.3022	1.04487	-1.24628	0.212661	0.504817	54.1676	3.70672	0.964736	3.84221	0.000121931	0.00214382
Y RNA	Y_RNA	3	26	13	0	0	0	2	3	3	1	0	0	28	0	0	2	6	2	33.4528	5.4123	1.72799	3.13214	0.00173535	0.0298481	33.4528	1.16511	1.78501	0.652717	0.513939	0.785619	33.4528	2.30178	1.74082	1.32224	0.186089	0.423085
microRNA miR-111	miRNA	0	0	0	0	0	0	0	0	0	0	0	0	0	0	1	0	0	0	32.8236	0	3.0638	0	1	1	32.8236	0	3.0638	0	1	1	32.8236	-1.05881	3.0638	-0.345589	0.729652	0.958777
mir-320 microRNA precursor family	pre_miRNA	9	117	29	1	0	0	0	40	102	0	1	0	145	44	1	0	0	1	38.3114	6.07395	1.8896	3.21442	0.0013071	0.0249801	38.3114	5.59203	1.93558	2.88907	0.00386386	0.0429025	38.3114	5.24467	1.93581	2.70929	0.00674267	0.040051
small Cajal body-specific RNA 12 (SCARNA12)	snoRNA	0	0	0	0	0	0	0	2	0	1	0	0	0	0	0	0	0	0	30.0994	0	2.65809	0	1	1	30.0994	-0.951341	2.59604	-0.366459	0.714023	0.961044	30.0994	-2.9824	2.65809	-1.12201	0.261859	0.523454
non-protein coding lnc-TFAP4-1:1	lncRNA	68	129	35	92	125	27	8	11	11	8	4	10	189	85	215	71	91	42	55.7481	-0.81435	0.407984	-1.99603	0.0459302	0.249588	55.7481	-1.31068	0.55388	-2.36637	0.0179636	0.113881	55.7481	2.42279	0.492657	4.91779	8.75267e-07	4.17176e-05
HSALNT0014888	tRNA	69	74	2	126	141	6	0	2	26	30	0	0	39	79	29	183	47	105	51.1508	-1.50841	1.43903	-1.04821	0.29454	0.656082	51.1508	-1.35393	1.47202	-0.919779	0.357688	0.655791	51.1508	0.503963	1.45709	0.345869	0.729441	0.958777
non-protein coding lnc-GCNT4-2:1	lncRNA	0	0	49	1	0	0	13	0	39	0	0	0	5	13	71	1	0	0	35.078	5.44642	2.35491	2.31279	0.020734	0.15389	35.078	5.0847	2.3962	2.12199	0.0338389	0.163656	35.078	5.40645	2.39394	2.25839	0.0239213	0.103645
non-protein coding lnc-SLC45A4-3:2	lncRNA	1	429	0	0	37	6	1	1	3	1	25	355	112	2	25	0	244	141	93.6656	2.06027	2.05319	1.00345	0.315646	0.679377	93.6656	-7.85661	2.12372	-3.69946	0.000216058	0.00586328	93.6656	-3.79375	2.03887	-1.86071	0.0627852	0.202758
long non-coding RNA NONHSAT166729.1	lncRNA	54	128	4	59	174	7	1	1	4	26	0	40	138	105	81	184	255	131	60.7482	-1.01289	1.02072	-0.992328	0.321038	0.685019	60.7482	-5.05286	1.16368	-4.34214	1.41099e-05	0.000725406	60.7482	0.304003	1.02307	0.297148	0.766354	0.979863
HSALNT0030654	lncRNA	0	0	1	0	0	0	0	0	0	0	0	0	0	0	0	0	0	0	29.8026	0.190383	3.18896	0.0597006	0.952394	1	29.8026	0	3.20116	0	1	1	29.8026	0	3.20116	0	1	1
U7 small nuclear RNA	snRNA	1	0	0	0	0	0	0	27	0	0	0	0	0	0	0	0	0	0	31.4599	0.19122	3.23278	0.0591504	0.952832	1	31.4599	3.69553	3.03784	1.2165	0.223794	0.518456	31.4599	0	3.24484	0	1	1
hsa-miR-877-5p	miRNA	14	63	0	0	0	0	0	0	28	0	0	0	0	0	0	0	0	0	30.8841	5.72543	2.99358	1.91257	0.0558034	0.277335	30.8841	4.35734	2.99542	1.45467	0.145761	0.400762	30.8841	0	3.21015	0	1	1
bacterial SSU rRNA	rRNA	22	57	82	287	52	4	161	41	59	147	5	39	1	91	54	225	3	48	80.0861	-1.03915	1.38841	-0.748446	0.454191	0.812984	80.0861	-1.33421	1.38738	-0.961671	0.336215	0.6405	80.0861	-2.07762	1.38867	-1.49612	0.134623	0.342047
5S ribosomal RNA	rRNA	73	60	79	162	182	7	46	16	7	11	34	10	125	44	79	107	167	61	59.6722	-0.760442	0.710091	-1.07091	0.284211	0.641695	59.6722	-1.66859	0.744763	-2.24043	0.0250633	0.137396	59.6722	0.0185075	0.727402	0.0254433	0.979701	1
non-protein coding lnc-HNRNPU-1:8	lncRNA	17	2	0	0	1	0	6	65	0	0	0	0	2	0	18	0	31	1	31.5271	3.16524	2.31282	1.36856	0.171136	0.494729	31.5271	5.07301	2.31604	2.19038	0.0284964	0.145308	31.5271	3.18902	2.33124	1.36795	0.171328	0.39963
HSALNT0230559	lncRNA	1	0	0	0	33	0	0	2	0	1	0	0	0	0	0	0	0	0	33.2521	-4.88532	2.37771	-2.05464	0.0399142	0.228093	33.2521	-0.951064	2.57788	-0.368932	0.712179	0.96075	33.2521	-2.9824	2.64043	-1.12951	0.258682	0.521052
hsa-miR-548k	miRNA	0	0	0	0	0	0	0	0	0	0	0	0	0	0	0	0	0	1	31.9294	0	3.03271	0	1	1	31.9294	0	3.03271	0	1	1	31.9294	0	3.03271	0	1	1
Hsa-Mir-33-P1 stem-loop	precursor_RNA	0	0	0	1	0	0	0	1	0	0	0	0	0	0	0	0	0	0	29.1091	-1.86037	2.50113	-0.743811	0.456991	0.813983	29.1091	-0.822649	2.53825	-0.324101	0.745862	0.978371	29.1091	0	2.53825	0	1	1
tRNA-Arg (anticodon ACG) 1-1 (TRR-ACG1 1 to 3)	tRNA	1	30	0	3	1	0	0	2	0	0	0	26	129	0	0	14	0	0	35.3561	1.89797	2.60931	0.727383	NA	NA	35.3561	-5.55744	2.67413	-2.07823	NA	NA	35.3561	-0.138204	2.47115	-0.0559271	NA	NA
small nucleolar RNA, C/D box 19B (SNORD19B)	snoRNA	0	5	5	22	5	0	0	3	0	0	0	0	0	0	0	0	0	3	31.7511	-1.47913	1.82274	-0.811485	0.417087	0.780497	31.7511	0.570173	2.26239	0.252022	0.801024	0.997148	31.7511	0	2.4003	0	1	1
microRNA hsa-mir-500a precursor	miRNA	0	0	0	0	0	0	0	0	1	0	1	0	1	0	0	0	0	0	30.3222	0	2.19319	0	1	1	30.3222	-1.78444	2.19319	-0.813631	0.415856	0.705564	30.3222	-2.02061	2.19319	-0.921313	0.356887	0.620864
5S ribosomal RNA	rRNA	129	113	94	172	153	34	1	2	1	17	34	2	171	103	27	187	76	74	64.0725	-0.55945	0.826482	-0.676905	0.498466	0.841314	64.0725	-5.56824	1.10931	-5.01955	5.17913e-07	4.98392e-05	64.0725	0.384542	0.844481	0.455359	0.648851	0.90806
SSU rRNA	rRNA	3	4	4	3	29	1307	0	5	0	2	5	2	1	0	0	0	4	2	223.517	-9.07687	1.67553	-5.41732	NA	NA	223.517	-2.76333	1.81612	-1.52156	NA	NA	223.517	-5.11972	2.05767	-2.48812	NA	NA
hsa-miR-1908-5p	miRNA	10	50	0	0	0	1	0	0	4	0	1	0	0	0	0	1	0	1	29.5484	4.27467	2.03459	2.101	0.0356412	0.212025	29.5484	0.481687	2.17242	0.221728	0.824526	1	29.5484	-2.9824	2.38697	-1.24945	0.2115	0.458713
HSALNT0084271	lncRNA	21	0	0	1	1	1	21	44	13	0	0	2	1	0	41	0	0	0	32.2142	1.75923	1.9226	0.915023	0.360179	0.724387	32.2142	3.43616	1.99966	1.71838	0.0857281	0.297905	32.2142	2.43029	2.00462	1.21235	0.22538	0.4788
Eukaryotic large subunit ribosomal RNA	rRNA	51	1	0	56	18	0	171	47	3	40	31	0	3	1	25	1	0	0	43.1267	-0.898252	1.78229	-0.503988	0.61427	0.931368	43.1267	-0.416928	1.76415	-0.236333	0.813174	1	43.1267	-3.26078	1.78096	-1.83091	0.0671139	0.211764
HSALNT0279531	lncRNA	0	50	0	0	0	1	0	2	0	0	0	0	1	0	0	0	0	0	30.6471	3.82981	2.59649	1.475	0.140214	0.445888	30.6471	0.00729789	2.82813	0.00258046	0.997941	1	30.6471	-1.05881	2.88453	-0.367067	0.713569	0.949642
hsa-miR-454-5p	miRNA	0	0	0	0	0	1	0	0	1	0	0	0	1	0	0	0	0	0	31.5474	-1.95091	2.4475	-0.797102	0.425392	0.788168	31.5474	-0.822649	2.49517	-0.329697	0.741629	0.977371	31.5474	-1.05882	2.49517	-0.424347	0.671313	0.925814
hsa-miR-654-5p	miRNA	26	6	31	0	1	0	0	0	0	0	0	0	0	1	0	0	0	0	31.0619	5.4585	1.71869	3.17597	0.00149339	0.0269765	31.0619	0	2.10787	0	1	1	31.0619	-1.05882	2.10787	-0.502315	0.615446	0.884061
non-protein coding lnc-AQP4-6:1	lncRNA	0	0	1	1	0	0	0	0	0	0	1	0	0	1	0	0	0	0	26.94	-0.846657	2.12407	-0.398601	0.690187	0.98074	26.94	-2.74624	2.18199	-1.2586	0.208176	0.498269	26.94	-2.02061	2.18199	-0.926042	0.354424	0.618283
hsa-miR-487a-3p	miRNA	0	0	0	0	0	0	0	0	0	0	1	0	1	1	0	0	0	0	31.1166	0	2.17773	0	1	1	31.1166	-2.74624	2.17773	-1.26106	0.207288	0.497076	31.1166	-1.14347	2.09968	-0.544592	0.586034	0.858649
non-protein coding lnc-ZBTB7C-6:1	lncRNA	0	1	0	0	1	0	0	1	0	0	0	1	2	0	0	0	6	0	29.3211	-0.812796	2.06723	-0.393182	0.694185	0.983242	29.3211	-1.78444	2.11122	-0.845219	0.397988	0.68918	29.3211	-1.30658	2.05309	-0.636396	0.524519	0.792891
small nucleolar RNA, C/D box 71 (SNORD71)	snoRNA	1	1	0	1	0	0	42	2	30	0	1	0	0	16	0	0	0	1	31.9942	-0.131106	2.13199	-0.0614945	0.950965	1	31.9942	4.3712	1.93541	2.25854	0.0239121	0.133943	31.9942	2.19769	1.95551	1.12384	0.261079	0.522693
HSALNT0170044	lncRNA	32	64	89	2	67	3	42	0	21	0	34	1	154	70	4	0	102	91	48.607	1.46991	1.68528	0.872206	0.383096	0.74606	48.607	-1.05529	1.69164	-0.623827	0.532741	0.801354	48.607	0.449535	1.68449	0.266868	0.789571	0.99411
5' external transcribed sequence	misc_RNA	0	15	0	0	0	1	30	1	0	0	0	0	1	0	0	0	0	0	29.381	2.14629	2.50894	0.855455	0.392299	0.755342	29.381	3.69839	2.53106	1.4612	0.143961	0.398146	29.381	-1.05881	2.77616	-0.381396	0.70291	0.942107
hsa-let-7b-3p	miRNA	22	0	0	0	1	1	0	0	0	0	0	0	1	38	1	0	0	0	31.8486	2.30272	2.3641	0.974035	0.330039	0.693381	31.8486	0	2.73036	0	1	1	31.8486	4.48374	2.47181	1.81395	0.0696851	0.217448
HSALNT0001804	lncRNA	19	24	0	0	0	1	1	0	0	0	0	0	0	0	0	0	0	23	30.8012	3.86274	2.50392	1.54267	0.12291	0.417008	30.8012	-0.822649	2.80072	-0.293728	0.768966	0.98729	30.8012	0	2.80072	0	1	1
RNA, U4atac small nuclear (U12-dependent splicing) (RNU4ATAC)	ncRNA	11	8	0	0	0	0	1	1	1	34	1	1	8	67	0	1	19	0	36.6142	3.94176	2.09972	1.87728	0.0604799	0.287225	36.6142	-5.25367	1.90476	-2.75818	0.00581236	0.0559328	36.6142	-0.578688	1.71979	-0.336487	0.736504	0.961905
long non-coding RNA NONHSAT172535.1	lncRNA	114	29	41	0	116	12	50	155	137	17	36	44	87	50	57	172	62	8	66.3212	0.174774	1.09452	0.159681	0.873132	1	66.3212	0.128572	1.08854	0.118114	0.905978	1	66.3212	-1.08587	1.09108	-0.995225	0.319627	0.58323
hsa-miR-320d	miRNA	4	25	0	0	0	2	37	1	0	0	0	0	0	0	1	0	0	0	29.9731	1.35173	2.22574	0.607314	0.543643	0.883587	29.9731	3.99018	2.39435	1.6665	0.0956145	0.319823	29.9731	-1.05881	2.6551	-0.398785	0.690052	0.936438
HSALNT0245612	lncRNA	28	12	142	43	100	24	180	100	81	36	6	64	2	66	56	21	261	1	70.4874	0.114553	1.31461	0.0871384	0.930562	1	70.4874	-0.0512905	1.31458	-0.0390167	0.968877	1	70.4874	-1.54823	1.31783	-1.17483	0.240062	0.499834
tRNA	tRNA	17	0	1	1	1	0	0	1	1	0	0	0	3	3	0	0	0	2	30.7328	2.46767	1.7045	1.44774	0.147689	0.456809	30.7328	0.153216	2.06056	0.0743568	0.940726	1	30.7328	1.41749	1.90122	0.745572	0.455926	0.721746
non-protein coding lnc-STON1-GTF2A1L-3:1	lncRNA	8	3	1	1	0	2	31	1	0	0	1	0	1	0	0	1077	1	0	51.039	0.24687	2.16958	0.113787	NA	NA	51.039	2.83424	2.34379	1.20925	NA	NA	51.039	-2.28541	2.6071	-0.876608	NA	NA
partial tRNA-Val	tRNA	60	79	97	2	35	650	2	15	10	0	0	25	0	1	0	1	2	0	133.627	-3.54983	1.70346	-2.08389	NA	NA	133.627	-1.57284	1.74605	-0.900797	NA	NA	133.627	-6.56595	2.08869	-3.14357	NA	NA
small nucleolar RNA, H/ACA box 10 (SNORA10)	snoRNA	44	57	0	28	98	5	0	8	0	1	0	0	0	0	69	17	0	0	32.2136	-1.02801	2.19114	-0.469165	0.638951	0.948548	32.2136	0.992795	2.53286	0.391966	0.695083	0.948599	32.2136	4.05666	2.48102	1.63508	0.102032	0.288592
bacterial SSU rRNA	rRNA	91	36	4	195	5	181	16	4	70	147	90	6	222	5	58	18	74	63	102.474	-3.34883	1.35713	-2.46758	0.0136032	0.116987	102.474	-2.85805	1.35809	-2.10446	0.0353384	0.169165	102.474	-2.05572	1.3545	-1.51769	0.129092	0.332695
snoRNA (ENSG00000280904.1)	snoRNA	13	9	0	1	31	0	9	21	1	0	0	1	3	0	1	0	0	1	31.0117	-0.918895	1.36805	-0.67168	0.501787	0.844823	31.0117	2.91212	1.75374	1.66052	0.0968103	0.321353	31.0117	-0.301316	1.89461	-0.159038	0.873639	1
microRNA hsa-mir-7 precursor (hsa-mir-7-1)	miRNA	20	1	0	0	1	0	0	1	0	0	0	0	1	0	0	0	0	0	31.4437	3.33222	2.05554	1.62109	0.104998	0.383892	31.4437	-0.82265	2.36941	-0.347196	0.728444	0.970689	31.4437	-1.05882	2.36941	-0.446869	0.65497	0.911703
bacterial SSU rRNA	rRNA	70	128	33	53	52	1	161	60	142	119	69	20	89	92	60	2	61	48	77.1149	0.714238	0.923761	0.773185	0.439413	0.801935	77.1149	-0.893001	0.905483	-0.986215	0.324027	0.629764	77.1149	-1.7503	0.907129	-1.92949	0.0536702	0.182562
HSALNT0059742	lncRNA	26	140	18	90	4	17	205	86	161	49	53	204	88	86	4	32	67	2	93.0597	-0.435558	1.17314	-0.371275	0.710432	0.994182	93.0597	-1.18866	1.16057	-1.0242	0.30574	0.610242	93.0597	-2.7971	1.1637	-2.40363	0.0162331	0.0792245
hsa-miR-455-5p	miRNA	0	0	0	0	1	0	0	1	0	0	0	0	1	0	0	0	0	0	30.6997	-1.74814	2.19552	-0.796232	0.425897	0.788418	30.6997	-0.82265	2.22408	-0.369883	0.71147	0.960139	30.6997	-1.05882	2.22408	-0.476068	0.634026	0.898676
tRNA-Pro	tRNA	26	8	0	0	0	0	11	4	0	0	0	0	0	0	0	1	0	0	30.4683	4.84873	2.11419	2.29342	0.0218239	0.158413	30.4683	2.72115	2.13535	1.27433	0.202545	0.491054	30.4683	0	2.40357	0	1	1
lncAB3.1	lncRNA	1	6	0	0	0	0	0	0	1	0	0	0	0	0	1	0	0	0	29.3783	2.40582	1.89973	1.2664	0.205368	0.54271	29.3783	-0.82265	2.14092	-0.38425	0.700793	0.951892	29.3783	-1.05882	2.14092	-0.49456	0.620911	0.888168
long intergenic non-protein coding RNA 1238 (LINC01238)	lncRNA	14	7	11	159	38	3	0	0	0	0	0	1	37	0	2	48	89	80	36.615	-2.76665	1.20208	-2.30155	0.0213608	0.156778	36.615	-2.74624	2.03407	-1.35012	0.176977	0.454617	36.615	2.79924	1.67923	1.66698	0.0955187	0.276222
bacterial SSU rRNA	rRNA	9	6	13	0	81	21	183	152	58	23	49	176	234	12	32	38	13	35	80.8559	-2.39201	1.14513	-2.08885	0.0367214	0.215534	80.8559	-1.24918	1.11017	-1.12521	0.260501	0.565448	80.8559	-2.18436	1.1118	-1.96471	0.0494483	0.172502
hsa-miR-744-3p	miRNA	0	0	0	0	0	0	0	3	14	0	0	0	0	0	0	0	0	0	29.3891	0	3.00459	0	1	1	29.3891	3.54006	2.78153	1.2727	0.203123	0.491244	29.3891	0	3.00459	0	1	1
non-protein coding lnc-OR4D9-1:1	lncRNA	76	145	0	21	55	0	1	13	5	0	0	0	0	0	8	0	0	0	32.7174	0.997309	1.85637	0.537236	0.591104	0.918825	32.7174	3.36245	2.20632	1.52401	0.127506	0.37352	32.7174	1.90419	2.23861	0.850612	0.394985	0.663226
hsa-miR-376b-3p	miRNA	0	0	0	0	0	0	0	1	0	0	0	1	0	0	0	0	0	0	30.5921	0	2.55681	0	1	1	30.5921	-1.78444	2.55681	-0.697919	0.485228	0.760995	30.5921	-2.9824	2.55681	-1.16646	0.24343	0.503403
Small nucleolar RNA SNORD25	snoRNA	0	25	0	0	0	0	0	4	0	1	0	1	0	0	0	0	0	0	30.4225	4.02725	2.49065	1.61695	0.105889	0.383958	30.4225	-0.852964	2.5126	-0.339475	0.734252	0.973155	30.4225	-3.84102	2.6703	-1.43842	0.150314	0.366837
non-protein coding lnc-NTMT1-2:4	lncRNA	2	2	20	0	4	11	0	2	0	4	0	1121	1	0	0	5	0	0	186.503	-0.542254	2.15316	-0.251841	NA	NA	186.503	-11.0135	2.35935	-4.66801	NA	NA	186.503	-12.3823	2.42493	-5.10625	NA	NA
tRNA-Tyr (anticodon GTA) 6-1 (TRY-GTA6-1)	tRNA	13	41	2	29	30	0	1	14	19	14	0	0	0	21	15	26	30	30	35.7629	-0.670369	1.4254	-0.470303	0.638138	0.948548	35.7629	-0.181801	1.45555	-0.124902	0.900601	1	35.7629	-0.328082	1.45434	-0.225589	0.821521	1
non-protein coding lnc-GSTM3-3:2	lncRNA	75	20	9	16	134	1	0	2	1	0	86	2	78	32	106	363	45	356	65.6142	-0.700325	1.48665	-0.471077	0.637586	0.948548	65.6142	-6.7146	1.68859	-3.97646	6.99473e-05	0.00250012	65.6142	-0.868157	1.47885	-0.587049	0.557171	0.827902
non-protein coding MALAT1:46	lncRNA	0	0	0	0	1	0	0	2	0	0	48	0	0	0	0	44	0	0	37.4808	-1.72986	3.23306	-0.535054	0.592612	0.920445	37.4808	-6.54815	2.98312	-2.19507	0.0281585	0.143893	37.4808	-8.57222	3.03588	-2.82363	0.00474827	0.030895
mitochondrially encoded tRNA-Ile (AUU/C) (MT-TI)	tRNA	1	16	0	14	0	1	1	5	1	0	0	0	2	0	0	17	38	1	30.6101	-0.92562	1.52924	-0.605281	0.544992	0.885053	30.6101	1.83448	1.90978	0.960573	0.336767	0.6405	30.6101	-0.355269	2.11852	-0.167696	0.866822	1
hsa-miR-548e-3p	miRNA	0	0	0	0	0	0	0	0	0	0	0	1	0	0	0	0	0	0	31.3278	0	3.0479	0	1	1	31.3278	-2.74623	3.0479	-0.901024	0.367575	0.662038	31.3278	-2.9824	3.0479	-0.978509	0.327823	0.589508
bacterial LSU rRNA	rRNA	99	36	11	130	34	34	210	109	233	132	2	62	55	4	5	71	27	36	81.9211	-1.44055	1.05374	-1.36708	0.171599	0.495508	81.9211	-0.123066	1.04594	-0.117661	0.906336	1	81.9211	-3.86218	1.06358	-3.63129	0.000282006	0.00402631
non-protein coding lnc-PSMB7-2:1	lncRNA	26	42	66	64	42	18	43	43	97	163	145	116	110	47	45	58	13	125	107.438	-0.294063	0.867184	-0.339102	0.734533	1	107.438	-2.81265	0.854532	-3.29145	0.000996737	0.0169265	107.438	-3.18085	0.855069	-3.71999	0.000199233	0.00307786
long non-coding RNA NONHSAT222351.1	lncRNA	28	1	0	1	0	0	0	9	0	1	0	0	1	0	1	0	0	0	29.2225	3.68555	2.10173	1.75358	0.0795021	0.330368	29.2225	1.16753	2.18391	0.534607	0.592922	0.858081	29.2225	-1.21943	2.37097	-0.514317	0.60703	0.875696
small nucleolar RNA, H/ACA box 25 (SNORA25)	snoRNA	111	120	32	35	1	5	54	4	3	0	0	1	60	0	0	0	0	9	34.1475	1.7807	1.70446	1.04473	0.29615	0.658185	34.1475	3.77057	2.06256	1.8281	0.0675344	0.255243	34.1475	3.36936	2.06373	1.63265	0.102542	0.289135
tRNA-Thr	tRNA	6	2	0	1	0	0	0	0	0	0	0	0	1	0	0	0	0	0	29.4772	1.81579	1.818	0.998782	0.3179	0.682845	29.4772	0	2.13442	0	1	1	29.4772	-1.05882	2.13442	-0.496067	0.619847	0.887162
HSALNT0207838	tRNA	16	24	0	20	20	1	58	11	1	0	0	0	98	27	15	104	30	33	36.0112	-0.738692	1.12896	-0.654312	0.51291	0.852837	36.0112	4.92383	1.59236	3.09216	0.00198706	0.0264561	36.0112	5.78602	1.58613	3.6479	0.000264395	0.00381732
HSALNT0127483	lncRNA	1	59	17	194	147	31	0	1	1	2	45	1	178	106	177	68	123	22	57.5821	-2.94706	1.09957	-2.6802	0.00735791	0.07867	57.5821	-6.41347	1.48354	-4.32308	1.53866e-05	0.000759817	57.5821	1.1285	1.10089	1.02508	0.305324	0.569826
microRNA hsa-mir-30b precursor	miRNA	0	0	0	0	0	0	0	1	0	0	0	0	2	0	0	0	0	0	30.2032	0	2.57812	0	1	1	30.2032	-0.822649	2.57812	-0.319089	0.749659	0.979389	30.2032	-0.401804	2.53836	-0.158293	0.874226	1
piR-43604	piRNA	0	0	1202	1	0	6	2	1	13	4	0	0	79	0	0	0	1	1	78.6586	6.18327	3.11785	1.98319	NA	NA	78.6586	0.679682	3.19727	0.212582	NA	NA	78.6586	1.965	3.18657	0.616649	NA	NA
non-protein coding lnc-ST8SIA4-11:1	lncRNA	0	0	0	0	0	0	2	0	0	0	0	0	0	0	0	0	0	0	27.9547	0	3.14047	0	1	1	27.9547	-0.12659	3.09932	-0.0408445	0.96742	1	27.9547	0	3.14047	0	1	1
HSALNT0063250	lncRNA	0	0	0	0	0	0	0	1	0	0	0	0	1	0	0	0	0	0	29.4959	0	2.54591	0	1	1	29.4959	-0.822649	2.54591	-0.323126	0.7466	0.978541	29.4959	-1.05882	2.54591	-0.415888	0.677492	0.928236
non-protein coding lnc-OLR1-4:1	lncRNA	0	0	0	0	0	0	0	24	0	0	0	0	0	0	0	0	1	0	30.7164	0	3.23547	0	1	1	30.7164	3.52609	3.02962	1.16387	0.244477	0.54712	30.7164	0	3.23547	0	1	1
HSALNT0275470	lncRNA	31	0	0	0	0	0	0	0	0	0	0	0	0	0	0	0	1	0	28.3355	4.80692	3.07463	1.56342	0.117955	0.408607	28.3355	0	3.27991	0	1	1	28.3355	0	3.27991	0	1	1
non-protein coding lnc-ZDBF2-2:6	lncRNA	19	0	0	1	12	1164	5	3	1	0	50	2	0	0	0	1	0	0	206.673	-8.40568	2.20195	-3.81737	NA	NA	206.673	-4.56568	2.23908	-2.03909	NA	NA	206.673	-22.99	2.47766	-9.27892	NA	NA
HSALNT0033812	lncRNA	28	124	51	133	127	14	50	3	8	5	1	8	202	54	153	43	76	69	49.3562	-0.868068	0.790656	-1.09791	0.272245	0.626968	49.3562	0.179324	0.888888	0.20174	0.84012	1	49.3562	2.7639	0.869583	3.17843	0.00148077	0.0132533
hsa-miR-127-5p	miRNA	0	0	0	0	0	0	0	0	0	0	0	0	0	0	0	0	0	0	28.9308	0	3.81861	0	1	1	28.9308	0	3.81861	0	1	1	28.9308	0	3.81861	0	1	1
small nucleolar RNA, C/D box 53B (SNORD53B)	snoRNA	12	14	2	0	51	0	33	20	0	1	0	1	21	3	8	0	13	28	31.5083	-1.13718	1.52468	-0.745846	0.45576	0.813012	31.5083	2.71864	1.80143	1.50916	0.131259	0.377482	31.5083	1.81913	1.80906	1.00557	0.314624	0.578031
non-protein coding lnc-PEPD-4:1	lncRNA	83	77	21	79	184	8	22	41	100	71	25	42	129	46	67	102	68	54	65.9197	-0.986329	0.687976	-1.43367	0.151667	0.462602	65.9197	-1.2711	0.686138	-1.85255	0.0639475	0.244893	65.9197	-1.278	0.684908	-1.86594	0.0620499	0.201061
microRNA hsa-mir-379 precursor	miRNA	0	0	1	0	0	1	0	0	9	0	2	0	1	0	31	40	0	0	31.9069	-1.0057	2.92516	-0.343812	0.730988	1	31.9069	0.759067	2.699	0.281241	0.778526	0.991115	31.9069	1.95588	2.67866	0.730169	0.465287	0.733347
microRNA hsa-mir-539 precursor	miRNA	0	1	0	0	0	0	0	1	0	0	0	0	0	0	0	0	1	0	30.1316	0.101874	2.19902	0.046327	0.96305	1	30.1316	-0.82265	2.21113	-0.37205	0.709856	0.95865	30.1316	0	2.21113	0	1	1
long non-coding RNA NONHSAT159267.1	lncRNA	227	250	157	0	36	0	0	1	3	0	1	1	0	13	76	41	29	1	39.6476	4.13186	1.58796	2.60199	0.00926857	0.0905345	39.6476	-0.570735	1.96332	-0.2907	0.771281	0.987743	39.6476	3.53987	1.85247	1.91089	0.0560187	0.188118
microRNA hsa-mir-628 precursor	miRNA	0	0	0	0	1	0	0	1	0	0	0	0	0	0	0	0	0	0	28.3113	-1.7402	2.51145	-0.692907	0.488368	0.835721	28.3113	-0.822649	2.53515	-0.324497	0.745561	0.978371	28.3113	0	2.53515	0	1	1
HSALNT0239691	lncRNA	2	45	10	48	1	4	96	204	94	63	0	84	171	94	167	0	134	1	68.115	-0.70946	1.58775	-0.446835	0.654994	0.957104	68.115	-0.323021	1.55969	-0.207106	0.835927	1	68.115	-0.451122	1.55955	-0.289264	0.772379	0.982172
HSALNT0161913	lncRNA	395	45	135	51	28	4	92	60	57	0	1	192	0	0	1	1	63	96	73.448	2.5156	1.52571	1.64881	0.0991865	0.37115	73.448	-1.69269	1.51687	-1.11591	0.264459	0.570398	73.448	-9.59985	1.91783	-5.00558	5.56941e-07	2.93768e-05
HSALNT0279331	lncRNA	18	32	0	90	86	32	110	85	197	54	90	29	85	103	0	61	13	30	76.9708	-3.23367	1.23555	-2.6172	0.00886544	0.0889969	76.9708	-0.466473	1.21159	-0.385008	0.700231	0.951817	76.9708	-1.87629	1.21409	-1.54543	0.122243	0.323138
HSALNT0265128	lncRNA	0	0	0	0	0	0	0	1	0	0	0	0	0	0	0	0	0	0	28.0291	0	3.07626	0	1	1	28.0291	-0.822648	3.07626	-0.267418	0.789147	0.995519	28.0291	0	3.07626	0	1	1
tRNA-Leu (anticodon TAA) 3-1 (TRL-TAA3-1)	tRNA	28	55	0	0	0	27	0	2	18	1	25	0	0	0	3	0	0	0	35.3247	-1.14536	2.42747	-0.471834	0.637045	0.948548	35.3247	-1.84212	2.44374	-0.753811	0.450963	0.736832	35.3247	-5.17192	2.56242	-2.01838	0.043552	0.156487
hsa-miR-204-5p	miRNA	0	5	0	0	0	0	0	0	0	0	0	0	0	0	0	0	0	0	27.5173	1.75941	3.15566	0.55754	0.577158	0.911586	27.5173	0	3.26746	0	1	1	27.5173	0	3.26746	0	1	1
small nucleolar RNA, C/D box 84 (SNORD84)	snoRNA	0	1	0	1	0	0	0	2	0	0	0	0	1	0	0	0	0	0	28.0557	-0.900164	2.11213	-0.426188	0.669971	0.963546	28.0557	0.0204051	2.08655	0.00977933	0.992197	1	28.0557	-1.05882	2.16635	-0.488755	0.625015	0.891655
RNA, U6atac small nuclear (U12-dependent splicing) (ENSG00000221676.1)	ncRNA	24	8	0	0	1	0	0	0	0	0	1	1	0	0	0	0	66	1	28.8675	3.84763	2.21106	1.74018	0.0818282	0.335453	28.8675	-3.67914	2.43678	-1.50984	0.131085	0.377482	28.8675	-3.9153	2.43678	-1.60675	0.108109	0.300062
hsa-miR-450a-5p	miRNA	0	0	0	0	0	0	0	0	2	0	0	0	0	0	0	0	25	0	28.637	0	3.3801	0	1	1	28.637	0.476104	3.29259	0.144599	0.885028	1	28.637	0	3.3801	0	1	1
long non-coding RNA NONHSAT042183.2	lncRNA	0	0	0	0	0	0	0	1	0	0	1	0	0	0	0	0	0	0	26.7583	0	2.59495	0	1	1	26.7583	-1.78444	2.59495	-0.68766	0.491667	0.766322	26.7583	-2.9824	2.59495	-1.14931	0.250428	0.511679
MALAT1-associated small cytoplasmic RNA/MEN beta RNA	sRNA	0	1	0	0	0	0	0	0	0	0	0	0	0	0	0	0	0	0	27.6775	0.0909541	3.15364	0.028841	0.976991	1	27.6775	0	3.16139	0	1	1	27.6775	0	3.16139	0	1	1
large subunit ribosomal RNA	rRNA	45	58	7	35	94	214	62	7	51	8	47	5	147	7	76	34	1	46	77.058	-3.72955	1.27967	-2.91447	0.00356294	0.0482705	77.058	-0.782641	1.2876	-0.607831	0.543299	0.809449	77.058	-0.363545	1.28516	-0.282879	0.777269	0.984931
has-miR-mizuguchi-232	miRNA	0	0	0	0	0	0	0	2	7	0	1	0	0	0	0	0	1	0	31.5023	0	2.37574	0	1	1	31.5023	1.60115	2.10861	0.759339	0.44765	0.734278	31.5023	-2.9824	2.37574	-1.25536	0.20935	0.457043
Homo_sapiens piRNA piR-hsa-24680	piRNA	76	194	18	31	12	10	35	0	7	0	1	0	82	0	45	21	40	47	35.9042	1.20724	1.1942	1.01092	0.312055	0.67609	35.9042	3.34152	1.67663	1.993	0.0462613	0.199789	35.9042	4.64119	1.66545	2.78674	0.00532407	0.0337533
small nucleolar RNA, C/D box 92 (SNORD92)	snoRNA	1	50	0	29	1	0	0	0	0	0	0	2	0	0	44	0	4	0	28.8076	-0.164556	2.41072	-0.0682599	0.945579	1	28.8076	-3.64671	2.83474	-1.28644	0.198291	0.484497	28.8076	2.50693	2.58732	0.968928	0.332581	0.594886
small nucleolar RNA, C/D box 7 (SNORD7)	snoRNA	0	2	0	1	0	0	1	0	0	0	0	0	0	0	0	0	0	11	27.6443	-0.301397	2.52927	-0.119163	0.905146	1	27.6443	-0.822649	2.62411	-0.313497	0.753903	0.982089	27.6443	0	2.62411	0	1	1
tRNA-Leu (anticodon TAG) 2-1 (TRL-TAG2-1)	tRNA	58	182	112	97	35	6	43	34	139	42	0	0	47	39	25	30	2	28	50.5962	1.01996	1.25968	0.809699	0.418113	0.78169	50.5962	0.945966	1.27109	0.744217	0.456745	0.739086	50.5962	-0.510024	1.27537	-0.399904	0.689227	0.936046
SSU rRNA	rRNA	166	106	12	25	61	39	66	12	49	103	19	85	73	32	87	45	155	63	74.656	-0.210218	0.83696	-0.251168	0.801684	1	74.656	-2.40453	0.836697	-2.87384	0.00405519	0.0441448	74.656	-2.12674	0.833725	-2.55089	0.0107447	0.0572089
non-protein coding lnc-DALRD3-1:7	lncRNA	67	99	28	190	104	22	1	3	1	1	2	36	96	107	165	41	59	152	54.98	-1.34645	0.890109	-1.51268	0.13036	0.429039	54.98	-4.78405	1.11573	-4.28782	1.80434e-05	0.000857174	54.98	1.26166	0.909236	1.38761	0.165256	0.392001
tRNA-Leu (anticodon TAG) 3-1 (TRL-TAG3-1)	tRNA	63	0	0	16	57	0	0	3	12	0	2	3	0	182	42	20	28	76	38.3052	-0.426303	1.928	-0.221112	0.825005	1	38.3052	0.116262	2.03205	0.0572139	0.954375	1	38.3052	3.72797	2.00636	1.85808	0.0631583	0.203427
non-protein coding lnc-UBC-3:1	lncRNA	39	77	0	96	44	9	35	0	12	2	2	18	1	1	24	2	50	5	36.0234	-1.27778	1.45671	-0.877166	0.380396	0.743135	36.0234	-0.778827	1.48774	-0.523497	0.600628	0.863331	36.0234	-1.71856	1.49772	-1.14745	0.251196	0.51223
HSALNT0218781	lncRNA	5	102	172	34	28	4	58	176	4	16	47	48	2	141	1	44	146	137	66.4358	2.0985	1.39525	1.50402	0.132575	0.433087	66.4358	-0.887474	1.38386	-0.641305	0.521325	0.79276	66.4358	-1.34101	1.38442	-0.968638	0.332726	0.594886
5S ribosomal RNA	rRNA	14	94	18	335	174	4	12	8	4	4	4	2	276	8	11	78	83	87	46.1441	-2.50843	1.0565	-2.37429	0.0175828	0.139394	46.1441	-0.617339	1.17851	-0.523832	0.600396	0.863328	46.1441	2.4908	1.14174	2.18157	0.0291413	0.118726
small nucleolar RNA, H/ACA box 63 (SNORA63)	snoRNA	1	39	0	0	1	0	0	0	0	0	0	1	5	0	0	1	0	0	28.9702	3.81025	2.08119	1.8308	0.0671305	0.305954	28.9702	-2.74624	2.39863	-1.14492	0.252242	0.556977	28.9702	-0.125116	2.21192	-0.0565643	0.954892	1
bacterial SSU rRNA	rRNA	83	30	121	388	38	13	106	3	61	20	47	71	5	72	74	49	13	6	70.5305	-0.875276	1.21888	-0.718097	0.472697	0.827855	70.5305	-1.49868	1.22353	-1.22489	0.220617	0.515183	70.5305	-1.71868	1.22344	-1.4048	0.160081	0.384455
Mitochondrial DNA control region secondary structure A	ncRNA	0	0	0	0	0	0	0	1	1	0	0	0	0	0	0	0	0	0	26.3492	0	2.64764	0	1	1	26.3492	0.203037	2.56593	0.0791282	0.936931	1	26.3492	0	2.64764	0	1	1
non-protein coding lnc-C15orf41-18:5	lncRNA	121	75	66	47	3	11	60	182	4	2	2	14	3	0	0	2	0	2	40.4182	1.28764	1.16783	1.10259	0.270205	0.625473	40.4182	1.81465	1.19925	1.51315	0.130241	0.376285	40.4182	-4.81866	1.49284	-3.22785	0.00124725	0.01172
small nucleolar RNA, C/D box 75 (SNORD75)	snoRNA	3	10	0	1	1	0	4	4	21	0	0	1	1	0	32	0	0	0	28.1057	1.62273	1.82501	0.889162	0.373916	0.73676	28.1057	3.26843	1.90839	1.71266	0.0867745	0.300152	28.1057	2.97842	1.90889	1.56029	0.118692	0.317261
hsa-miR-450b-5p	miRNA	0	0	0	0	0	0	0	4	0	1	0	0	19	0	0	0	0	0	29.1245	0	2.96894	0	1	1	29.1245	0.000419967	2.82855	0.000148474	0.999882	1	29.1245	1.71611	2.75237	0.623504	0.532954	0.802575
non-protein coding LINC02288:18	lncRNA	137	147	53	62	57	119	1	57	40	63	0	58	141	40	0	1	130	2	72.1508	-1.20907	1.67944	-0.719924	0.471572	0.827855	72.1508	-1.88741	1.68639	-1.1192	0.263053	0.569169	72.1508	-1.59668	1.68456	-0.947827	0.343218	0.607503
5S ribosomal RNA	rRNA	76	66	34	259	130	8	42	27	5	12	11	2	122	35	59	167	67	29	49.0505	-1.50241	0.777752	-1.93173	0.0533926	0.271719	49.0505	-0.394242	0.8352	-0.472033	0.636903	0.896922	49.0505	0.968136	0.822006	1.17777	0.238887	0.497912
bacterial SSU rRNA	rRNA	105	171	48	27	78	28	30	83	153	99	69	14	96	10	2	20	46	121	73.5461	0.242206	1.07341	0.225642	0.82148	1	73.5461	-0.988612	1.069	-0.924798	0.355071	0.652587	73.5461	-3.06838	1.0772	-2.84848	0.00439286	0.029053
HSALNT0271113	lncRNA	13	32	2	67	138	22	157	10	26	74	51	54	29	63	93	86	44	65	68.6389	-3.12995	0.794428	-3.93988	8.15218e-05	0.00293182	68.6389	-1.85093	0.761748	-2.42984	0.0151054	0.102329	68.6389	-1.85463	0.760474	-2.43878	0.0147371	0.073014
Y RNA (ENSG00000200521.1)	Y_RNA	116	271	13	48	8	0	47	18	10	0	0	2	27	28	37	14	20	3	33.9395	2.103	0.999563	2.10392	0.0353855	0.211385	33.9395	3.29486	1.41288	2.33202	0.0196997	0.120342	33.9395	3.54174	1.40966	2.51248	0.0119886	0.062486
microRNA hsa-mir-376c precursor	miRNA	0	0	0	0	0	0	0	0	1	0	0	0	0	0	0	0	7	0	26.9662	0	3.00646	0	1	1	26.9662	-0.822648	3.00646	-0.273626	0.784372	0.993407	26.9662	0	3.00646	0	1	1
HSALNT0000522	lncRNA	5	92	2	40	71	10	132	53	59	54	186	45	39	80	56	53	14	86	83.3364	-1.29893	0.924794	-1.40456	0.160151	0.477075	83.3364	-2.11836	0.899702	-2.35451	0.0185472	0.116013	83.3364	-2.66138	0.900863	-2.95425	0.00313428	0.0226677
HSALNT0024184	lncRNA	21	46	95	60	102	9	17	6	63	89	0	56	189	168	3	0	149	40	65.5384	0.0186617	1.5074	0.01238	0.990122	1	65.5384	-2.16352	1.50808	-1.43462	0.151396	0.41087	65.5384	-0.648881	1.50336	-0.431619	0.666018	0.920604
small nucleolar RNA, C/D box 14E (SNORD14E)	snoRNA	1	4	0	2	13	1	12	0	0	0	0	0	0	0	1	13	0	0	25.9213	-2.43271	1.92408	-1.26435	0.206103	0.542927	25.9213	2.35491	2.12294	1.10927	0.267315	0.571669	25.9213	-1.05882	2.38235	-0.444442	0.656723	0.912339
non-protein coding lnc-ZNF169-7:5	lncRNA	2	9	3	2	3	0	0	0	1	3	2	0	3	68	4	1	4	0	28.8335	0.96369	1.45432	0.662638	0.507562	0.849314	28.8335	-3.98733	1.78849	-2.22943	0.0257851	0.139039	28.8335	2.20508	1.3543	1.62821	0.103481	0.290748
HSALNT0003624	lncRNA	28	5	1	1	0	1	1	14	1	0	1	310	92	0	66	248	266	176	85.668	2.72267	2.00291	1.35936	NA	NA	85.668	-6.16279	1.83279	-3.36252	NA	NA	85.668	-3.1978	1.79787	-1.77866	NA	NA
non-protein coding lnc-SMIM11B-3:1	lncRNA	27	0	0	0	1	0	5	0	1	0	0	1	0	0	0	1	43	1	24.845	3.71045	2.29927	1.61375	0.106581	0.385103	24.845	0.545186	2.3883	0.228274	0.819433	1	24.845	-2.9824	2.58814	-1.15233	0.249184	0.510234
HSALNT0279544	lncRNA	2	14	0	0	2	0	0	1	0	0	0	0	1	29	0	0	0	0	27.1818	1.91865	2.1843	0.878385	0.379735	0.743085	27.1818	-0.822649	2.5284	-0.325364	0.744906	0.978178	27.1818	4.0657	2.2499	1.80706	0.0707524	0.220044
small nucleolar RNA, C/D box 113-4 (SNORD113-4)	snoRNA	0	0	0	0	6	0	0	1	0	0	0	0	0	0	0	0	0	0	28.162	-3.58069	2.66696	-1.34261	0.179397	0.506564	28.162	-0.822649	2.80703	-0.293068	0.76947	0.98729	28.162	0	2.80703	0	1	1
small nucleolar RNA, C/D box 73A (SNORD73A)	snoRNA	0	8	17	0	0	0	0	2	0	0	0	0	0	0	0	1	1	0	25.6295	5.15053	2.121	2.42835	0.0151677	0.126058	25.6295	0.0148041	2.34294	0.00631862	0.994959	1	25.6295	0	2.41267	0	1	1
tRNA Ile GAU	tRNA	21	94	0	40	25	2	1	18	0	0	0	0	18	16	37	11	69	70	32.6325	-0.0900609	1.29236	-0.0696873	0.944443	1	32.6325	3.19698	1.75902	1.81748	0.0691442	0.258119	32.6325	5.02035	1.73245	2.89784	0.00375743	0.0260779
non-protein coding NALT1:18	lncRNA	44	67	3	75	68	36	0	27	15	3	20	69	176	0	137	90	124	159	59.9601	-1.92748	1.30205	-1.48034	0.138782	0.443687	59.9601	-2.83128	1.31296	-2.15641	0.0310514	0.154352	59.9601	-0.463085	1.29783	-0.356814	0.721231	0.95311
small nucleolar RNA, C/D box 34 (ENSG00000202503.1)	snoRNA	0	0	0	0	0	0	1	0	0	0	0	0	0	1	0	0	0	0	25.5889	0	2.59089	0	1	1	25.5889	-0.822649	2.59089	-0.317516	0.750852	0.979442	25.5889	-1.05881	2.59089	-0.408669	0.682783	0.932158
hsa-miR-501-3p	miRNA	0	24	31	0	0	1	1	25	0	0	0	0	0	1	0	0	0	0	28.1161	5.01702	2.35214	2.13296	0.0329281	0.205139	28.1161	3.63671	2.41654	1.50492	0.132344	0.379441	28.1161	-1.05881	2.67146	-0.396343	0.691852	0.936836
ribonuclease P RNA component H1	lncRNA	31	74	0	1	0	3	0	0	1	0	0	1	0	1	0	0	0	0	26.3184	2.48884	1.83676	1.35502	0.175411	0.499587	26.3184	-1.78444	2.40532	-0.741874	0.458163	0.739247	26.3184	-2.02061	2.40532	-0.840059	0.400875	0.669705
hsa-miR-378a-5p	miRNA	0	0	0	0	0	0	0	0	0	0	0	0	1	0	0	0	0	0	25.1831	0	3.12006	0	1	1	25.1831	0	3.12006	0	1	1	25.1831	-1.05881	3.12006	-0.339357	0.734341	0.961503
non-protein coding LINC00324:3	lncRNA	47	67	12	0	33	4	5	3	6	0	16	0	73	4	58	30	27	10	34.9432	1.04511	1.26257	0.827764	0.407804	0.77227	34.9432	-1.99361	1.32218	-1.50782	0.131601	0.378175	34.9432	0.801023	1.27359	0.628949	0.529382	0.798108
HSALNT0029475	lncRNA	0	0	0	0	0	0	0	1	0	0	0	0	0	0	0	0	0	0	25.7687	0	3.10803	0	1	1	25.7687	-0.822648	3.10803	-0.264685	0.791252	0.995943	25.7687	0	3.10803	0	1	1
mitochondrially encoded tRNA-Thr (ACN) (MT-TT)	tRNA	2	1	2	0	20	4	1	0	26	0	0	0	2	0	0	20	3	0	29.1467	-2.7526	1.87955	-1.4645	0.143059	0.449342	29.1467	4.2702	2.11348	2.02046	0.0433359	0.190668	29.1467	-0.385781	2.36257	-0.163289	0.870291	1
HSALNT0002297	lncRNA	20	0	1	0	0	1	0	0	0	1	0	0	0	54	0	0	0	1	28.3633	3.13911	2.59627	1.20909	0.22663	0.568515	28.3633	-2.74623	2.87659	-0.954685	0.339737	0.641751	28.3633	3.97851	2.63025	1.5126	0.130381	0.334059
HSALNT0113877	lncRNA	0	1	1	0	1	1182	0	0	1	0	0	2	0	0	0	4	1	0	199.346	-11.3337	2.94264	-3.85154	NA	NA	199.346	-2.46271	3.18652	-0.772854	NA	NA	199.346	-18.3301	3.19091	-5.74448	NA	NA
HSALNT0181376	lncRNA	48	58	27	0	297	15	166	1	34	0	1	72	54	64	99	1	74	121	55.5466	-1.49755	1.71861	-0.871369	0.383553	0.74606	55.5466	-0.497417	1.72117	-0.288999	0.772582	0.987743	55.5466	-0.397448	1.72043	-0.231017	0.817302	1
non-protein coding lnc-GBA-1:1	lncRNA	20	121	37	38	85	6	0	13	14	0	1	2	390	10	77	150	104	99	43.2082	0.0118498	1.05278	0.0112557	0.991019	1	43.2082	1.5568	1.34855	1.15442	0.248328	0.550337	43.2082	4.96548	1.32472	3.74832	0.000178026	0.00281708
5S ribosomal RNA	rRNA	126	137	9	129	131	11	22	5	2	6	17	3	71	9	43	133	167	83	46.0728	-0.653528	0.794739	-0.822318	0.410896	0.77405	46.0728	-1.85514	0.876456	-2.11664	0.0342906	0.16499	46.0728	0.024926	0.839159	0.0297035	0.976304	1
bacterial SSU rRNA	rRNA	58	16	83	59	38	33	137	201	7	15	80	48	52	38	98	51	2	83	69.7885	-0.34745	1.12623	-0.308507	0.757697	1	69.7885	-0.76362	1.12273	-0.680149	0.49641	0.770165	69.7885	-1.66069	1.12453	-1.47678	0.139734	0.348761
tRNA suppressor (TTA) 1-1 (TRSUP-TTA1-1)	tRNA	7	13	2	57	5	6	57	64	3	2	3	39	60	4	5	4	0	3	37.6114	-2.49045	1.237	-2.0133	0.0440836	0.242709	37.6114	-0.500839	1.19565	-0.418885	0.6753	0.931765	37.6114	-1.68999	1.20329	-1.40447	0.160179	0.384455
U1 spliceosomal RNA	snRNA	3	91	16	41	158	8	41	31	1	0	0	3	50	1	0	1	0	6	32.17	-1.44547	1.4718	-0.982106	0.326047	0.690656	32.17	2.58456	1.6873	1.53177	0.12558	0.371104	32.17	1.6757	1.69325	0.989639	0.322351	0.585935
non-protein coding lnc-APIP-1:4	lncRNA	0	0	0	45	1	2	0	1	0	0	0	0	0	0	0	1	1	0	29.1693	-6.89423	1.97194	-3.49617	0.000471992	0.0112482	29.1693	-0.82265	2.28114	-0.360631	0.718375	0.964083	29.1693	0	2.28114	0	1	1
HSALNT0250595	lncRNA	10	38	3	2	1	1	6	17	0	0	0	0	275	3	17	0	0	0	28.7555	2.47643	1.54441	1.60347	0.108831	0.390992	28.7555	3.42963	1.80878	1.8961	0.0579464	0.230243	28.7555	6.66384	1.78241	3.73867	0.000184994	0.00290411
long intergenic non-protein coding RNA 612	lncRNA	28	121	79	81	48	17	2	8	2	1	2	5	303	52	111	57	137	113	47.2755	0.0953022	0.7618	0.125101	0.900443	1	47.2755	-1.24374	0.993702	-1.25162	0.210709	0.502088	47.2755	3.64865	0.902124	4.04451	5.24332e-05	0.00110333
tRNA	tRNA	26	34	13	8	21	0	0	0	0	0	0	0	0	0	0	50	7	12	28.8875	1.01491	1.01477	1.00014	0.317245	0.682448	28.8875	0	1.90889	0	1	1	28.8875	0	1.90889	0	1	1
eukaryotic LSU rRNA	rRNA	78	37	60	58	31	9	61	139	38	137	15	122	85	1	30	68	86	18	77.5689	0.468894	0.92	0.509668	0.610284	0.929372	77.5689	-2.00464	0.905266	-2.21442	0.0267996	0.140709	77.5689	-3.47254	0.912157	-3.80696	0.000140686	0.00239895
tRNA-Cys (GCA) 24-1 (TRC-GCA24-1)	tRNA	7	25	38	17	0	0	52	16	18	0	0	1	84	0	2	1	28	0	29.5961	2.05564	1.77444	1.15848	0.246669	0.597662	29.5961	4.44489	2.07997	2.13699	0.0325985	0.159093	29.5961	3.89812	2.08146	1.87279	0.0610977	0.199754
Y RNA (ENSG00000199938.1)	Y_RNA	8	19	38	0	0	0	1	3	23	1	0	0	0	1	0	0	0	1	30.7905	6.45695	1.79925	3.58868	0.000332357	0.00872153	30.7905	3.24092	1.80885	1.7917	0.0731815	0.270107	30.7905	-2.02061	2.1444	-0.942274	0.346053	0.610336
EF1A	misc_RNA	0	2	0	0	15	0	0	0	0	1	0	0	0	0	0	0	0	0	24.8668	-3.24424	2.45957	-1.31903	0.18716	0.519583	24.8668	-2.74624	2.72651	-1.00723	0.313823	0.618909	24.8668	-2.9824	2.72651	-1.09385	0.27402	0.538224
HSALNT0258227	lncRNA	0	0	0	0	0	3	1	0	0	0	0	0	0	0	0	0	0	0	26.7733	-4.60452	3.00674	-1.5314	0.12567	0.421169	26.7733	-0.822648	3.17492	-0.259108	0.795552	0.996856	26.7733	0	3.17492	0	1	1
HSALNT0197498	lncRNA	0	7	0	0	0	0	1	18	0	16	0	0	1	0	0	0	0	0	29.1821	2.25099	2.65355	0.848295	0.396274	0.760088	29.1821	-1.56528	2.33309	-0.670904	0.502281	0.776065	29.1821	-5.80657	2.58976	-2.24213	0.0249529	0.106595
non-protein coding lnc-TMEM105-2:24	lncRNA	17	25	1	8	3	12	85	86	0	4	0	349	79	2	72	23	172	164	88.7908	-1.06398	1.66963	-0.637254	0.523959	0.86375	88.7908	-3.06938	1.63396	-1.87849	0.0603139	0.236283	88.7908	-3.38773	1.6342	-2.07303	0.0381696	0.142721
microRNA hsa-mir-340 precursor	miRNA	0	0	0	0	0	0	0	19	0	0	0	0	0	0	0	0	0	0	27.8062	0	3.66373	0	1	1	27.8062	3.18869	3.48698	0.914456	0.360477	0.658652	27.8062	0	3.66373	0	1	1
hsa-miR-380-3p	miRNA	0	0	0	0	0	0	0	0	0	0	0	0	0	0	0	0	0	0	24.8532	0	3.87663	0	1	1	24.8532	0	3.87663	0	1	1	24.8532	0	3.87663	0	1	1
long non-coding RNA NONHSAT135851.2	lncRNA	1	0	15	0	0	0	0	1	0	0	0	0	7	0	0	0	0	0	27.2387	4.8	2.60693	1.84125	0.0655851	0.30139	27.2387	-0.822649	2.8461	-0.289044	0.772548	0.987743	27.2387	1.26959	2.66559	0.476289	0.633868	0.898676
non-protein coding lnc-HSD17B10-3:1	lncRNA	0	1	3	1	1	6	21	1	0	0	0	7	2	5	2	0	0	0	30.33	-2.41813	1.81494	-1.33235	0.182745	0.511273	30.33	-0.447972	1.77156	-0.252868	0.80037	0.997148	30.33	-1.53893	1.79835	-0.855746	0.392138	0.660127
tRNA-Ser (anticodon GCT) 2-1 (TRS-GCT2-1)	tRNA	136	146	27	177	67	10	0	0	0	11	1	13	22	57	167	38	101	18	44.2014	-0.331551	0.914751	-0.362449	0.717016	0.997473	44.2014	-7.2511	1.51206	-4.79552	1.6225e-06	0.000132375	44.2014	1.41755	0.952257	1.48862	0.136587	0.343967
non-protein coding lnc-MEPE-1:1	lncRNA	1	0	0	0	0	1	0	1	0	0	0	0	2	0	0	0	0	0	24.4832	-0.921603	2.26936	-0.406108	0.684663	0.97675	24.4832	-0.82265	2.33326	-0.352575	0.724407	0.967457	24.4832	-0.377388	2.28564	-0.165112	0.868856	1
small nucleolar RNA, C/D box 52 (multiple genes)	snoRNA	0	3	4	0	2	0	4	1	0	0	0	0	0	0	0	0	0	0	27.5057	1.51839	1.83965	0.825369	0.409162	0.773362	27.5057	1.18227	2.016	0.586443	0.557578	0.822559	27.5057	0	2.22799	0	1	1
Y RNA (ENSG00000201351.1)	Y_RNA	38	66	14	1	1	0	15	20	5	5	1	1	10	4	10	0	0	1	32.1073	5.03072	1.14487	4.39415	1.11209e-05	0.000637596	32.1073	0.664064	0.882224	0.752716	0.45162	0.736927	32.1073	-0.263563	0.901337	-0.292414	0.76997	0.98169
small Cajal body-specific RNA 2 (SCARNA2)	snoRNA	0	11	0	0	0	1	0	3	0	0	0	0	0	0	0	0	31	0	25.5036	1.64792	2.90952	0.566388	0.57113	0.905567	25.5036	0.549847	3.03132	0.181388	0.856063	1	25.5036	0	3.13272	0	1	1
LNC_000637	lncRNA	0	1	0	0	0	1	1	39	0	0	0	0	0	0	0	0	0	0	25.7054	-1.07571	2.77004	-0.388337	0.697766	0.985705	25.7054	4.25777	2.57956	1.65058	0.0988246	0.324203	25.7054	0	2.82537	0	1	1
novel transcript	lncRNA	0	40	2	65	5	1	44	0	0	0	0	0	6	18	7	0	0	0	28.3037	-1.61052	1.97188	-0.816743	0.414075	0.777291	28.3037	4.19574	2.28125	1.83923	0.0658817	0.251019	28.3037	3.95245	2.28123	1.7326	0.0831675	0.248873
Eukaryotic small subunit ribosomal RNA	ncRNA	46	2	0	56	46	48	5	32	1	23	8	31	2	48	3	45	3	1	43.7223	-3.03057	1.55024	-1.9549	0.050595	0.264055	43.7223	-2.60131	1.55925	-1.66831	0.0952546	0.31935	43.7223	-1.91769	1.54984	-1.23735	0.215956	0.465824
HSALNT0103262	lncRNA	4	50	1	39	5	0	1	1	1	0	13	0	1	0	0	0	6	1	27.5894	-0.513983	1.59109	-0.323038	0.746666	1	27.5894	-3.9869	1.79598	-2.2199	0.0264258	0.140709	27.5894	-5.71462	1.97973	-2.88656	0.00389479	0.0267496
mitochondrially encoded tRNA-Leu (CUN) 2 (MT-TL2)	tRNA	1	1	0	0	0	0	0	0	0	0	0	0	0	1	0	0	0	0	23.7201	0.878473	2.1804	0.402896	0.687025	0.978134	23.7201	0	2.26559	0	1	1	23.7201	-1.05882	2.26559	-0.467347	0.640251	0.902408
microRNA hsa-mir-185 precursor	miRNA	0	0	0	1	0	0	60	1	0	0	0	0	0	0	0	0	0	0	27.6147	-1.87467	2.90079	-0.646263	0.518109	0.856873	27.6147	4.665	2.69515	1.73089	0.083472	0.292503	27.6147	0	2.93376	0	1	1
non-protein coding lnc-NRP2-8:1	lncRNA	269	27	33	13	145	61	0	26	16	10	76	27	36	152	0	68	1	0	62.6715	-0.530187	1.7192	-0.308392	0.757784	1	62.6715	-3.15103	1.73259	-1.81868	0.0689609	0.258036	62.6715	-1.12171	1.72187	-0.651451	0.514756	0.781717
HSALNT0032353	lncRNA	0	147	37	0	1	0	244	1	0	2	0	0	0	0	0	78	0	0	31.6231	6.43646	2.7811	2.31436	0.020648	0.153806	31.6231	4.8932	2.75008	1.77929	0.0751916	0.275043	31.6231	-3.79158	2.98988	-1.26814	0.204749	0.450946
non-protein coding lnc-TM6SF2-1:5	lncRNA	0	4	1	2	2	990	1	41	1	7	1	22	0	1	0	0	1	0	174.841	-10.1482	1.99551	-5.08553	NA	NA	174.841	-1.36621	1.89655	-0.720366	NA	NA	174.841	-6.7513	2.22044	-3.04052	NA	NA
HSALNT0235506	lncRNA	16	34	68	0	0	1	2	2	79	50	0	1	0	0	0	0	0	1	37.3336	6.20958	2.12695	2.91947	NA	NA	37.3336	-0.520337	1.84901	-0.281413	NA	NA	37.3336	-8.44027	2.18804	-3.85746	NA	NA
HSALNT0016804	lncRNA	3	1	0	1	13	0	0	2	1	0	1	3	5	0	5	6	6	2	25.3419	-2.19005	1.31057	-1.67107	0.0947085	0.361524	25.3419	-2.19497	1.44974	-1.51404	0.130015	0.376056	25.3419	-0.823607	1.28382	-0.641529	0.521179	0.789049
non-protein coding lnc-EN2-2:5	lncRNA	20	72	91	29	68	9	100	89	1	18	51	137	52	82	51	54	84	46	70.5768	0.635602	0.98342	0.646318	0.518073	0.856873	70.5768	-2.15535	0.973408	-2.21423	0.0268132	0.140709	70.5768	-2.10924	0.972164	-2.16963	0.0300346	0.12149
microRNA hsa-mir-301a precursor	miRNA	0	0	0	0	1	2	0	0	0	0	0	0	0	0	0	0	1	0	27.1387	-4.01551	2.45467	-1.63587	0.101868	0.377684	27.1387	0	2.63117	0	1	1	27.1387	0	2.63117	0	1	1
non-protein coding lnc-ETNK1-4:4	lncRNA	59	114	59	67	144	2	3	5	7	4	5	13	153	89	112	70	141	65	45.4932	-0.0374396	0.794491	-0.047124	0.962414	1	45.4932	-2.25142	0.909404	-2.47571	0.0132972	0.0940068	45.4932	1.94527	0.837577	2.3225	0.0202062	0.0923045
bacterial SSU rRNA	rRNA	87	18	3	184	8	61	168	131	60	92	226	76	5	0	3	4	1	1	101.901	-2.47966	1.11085	-2.23221	0.0256008	0.17522	101.901	-2.05705	1.10095	-1.86844	0.0617013	0.239068	101.901	-7.83757	1.2239	-6.40375	1.51608e-10	2.22134e-08
HSALNT0273796	lncRNA	22	35	2	95	158	7	0	1	1	1	2	38	243	119	145	62	107	89	48.554	-2.7198	0.978901	-2.77842	0.00546243	0.0650011	48.554	-6.11685	1.39364	-4.38913	1.13803e-05	0.000647126	48.554	1.53755	0.973886	1.57878	0.114386	0.310364
HSALNT0073265	lncRNA	0	21	0	0	0	0	0	0	2	0	0	0	0	0	0	0	0	0	26.2959	3.76578	3.0815	1.22206	0.221685	0.562582	26.2959	0.469713	3.18307	0.147566	0.882685	1	26.2959	0	3.27306	0	1	1
non-protein coding lnc-LYPD6-2:8	lncRNA	2	1	3	1	5	6	4	6	3	3	7	5	29	3	34	2	3	12	28.8954	-2.0915	1.1443	-1.82776	0.0675858	0.306423	28.8954	-2.04131	1.07161	-1.9049	0.0567925	0.22796	28.8954	-0.00928658	1.00883	-0.00920529	0.992655	1
LHRI_LNC686.7	lncRNA	24	0	0	43	15	0	0	0	3	0	0	0	0	44	40	0	0	0	26.4859	-1.64117	2.37025	-0.692402	0.488685	0.835721	26.4859	1.05675	2.71358	0.389432	0.696956	0.949429	26.4859	5.45381	2.6169	2.08408	0.0371532	0.140246
HSALNT0277730	lncRNA	12	1	0	0	3	5	1	0	1	0	0	0	79	0	0	0	43	29	26.8815	-1.16466	2.18026	-0.534184	NA	NA	26.8815	0.137952	2.60094	0.0530393	NA	NA	26.8815	4.72167	2.40756	1.96119	NA	NA
tRNA-Met	tRNA	42	12	0	0	0	1	0	3	0	0	0	0	1	0	0	0	0	0	25.4895	4.39003	2.20998	1.98645	0.0469832	0.253223	25.4895	0.564814	2.41285	0.234086	0.814918	1	25.4895	-1.05882	2.54166	-0.416584	0.676983	0.928236
hsa-miR-330-3p	miRNA	0	0	0	1	0	2	0	62	0	1	0	0	1	0	0	0	0	0	26.104	-4.11319	2.66892	-1.54115	0.123281	0.417522	26.104	3.93176	2.58679	1.51994	0.128527	0.375178	26.104	-2.02061	2.83568	-0.712565	0.476115	0.742106
hsa-miR-146b-5p	miRNA	0	7	0	0	0	0	0	1	0	0	0	0	0	0	0	1	0	0	25.8488	2.28025	2.33688	0.975766	0.32918	0.693245	25.8488	-0.822649	2.52738	-0.325495	0.744807	0.978178	25.8488	0	2.52738	0	1	1
small nucleolar RNA, H/ACA box 33 (ENSG00000200534.1)	snoRNA	8	22	17	44	0	2	0	1	0	0	0	0	0	0	0	0	1	2	26.9342	-0.317812	1.46772	-0.216534	0.828572	1	26.9342	-0.82265	2.19325	-0.375082	0.707599	0.956635	26.9342	0	2.19325	0	1	1
long non-coding RNA NONHSAT061316.2	lncRNA	23	1	0	0	0	0	0	1	0	0	0	0	0	0	0	0	0	0	23.1268	4.42512	2.64884	1.67059	0.0948034	0.361524	23.1268	-0.822649	2.88028	-0.285614	0.775174	0.988524	23.1268	0	2.88028	0	1	1
microRNA hsa-mir-320e precursor	miRNA	1	3	40	3	1	0	0	7	1	1	0	1	2	0	1	0	0	0	26.6863	3.73215	1.65367	2.25689	0.0240149	0.168445	26.6863	0.208341	1.84561	0.112885	0.910122	1	26.6863	-1.55768	1.97677	-0.787991	0.430702	0.697545
HSALNT0098306	lncRNA	2	38	0	2	56	110	1	1	52	18	59	95	0	85	1	95	18	87	74.4713	-4.51329	1.80011	-2.50723	0.012168	0.109153	74.4713	-3.03209	1.78494	-1.69871	0.0893737	0.304927	74.4713	-2.70581	1.78228	-1.51817	0.128971	0.332695
bacterial SSU rRNA	rRNA	134	128	48	166	52	16	121	18	49	70	106	61	8	7	4	69	18	5	73.1099	-0.207179	0.811605	-0.255271	0.798514	1	73.1099	-2.20034	0.810378	-2.7152	0.00662354	0.0606296	73.1099	-5.68582	0.869541	-6.53887	6.19839e-11	9.80833e-09
small nucleolar RNA, C/D box 113-7 (SNORD113-7)	snoRNA	3	1	0	0	3	4	20	0	2	0	0	0	2	1	21	50	0	0	27.1394	-2.56793	2.14219	-1.19874	0.23063	0.574179	27.1394	3.2961	2.28827	1.44043	0.149746	0.408951	27.1394	3.47149	2.28196	1.52128	0.12819	0.331668
hsa-miR-105-5p	miRNA	0	0	0	0	0	0	32	0	0	0	0	0	0	0	0	0	0	0	25.4053	0	3.74094	0	1	1	25.4053	3.73055	3.5626	1.04714	0.295034	0.600793	25.4053	0	3.74094	0	1	1
tRNA-Glu	tRNA	3	1	0	0	5	0	28	3	15	0	0	0	2	1	2	0	0	0	24.5157	-0.810019	1.4809	-0.546979	0.584393	0.914767	24.5157	4.58308	1.58198	2.89706	0.00376683	0.0421443	24.5157	1.12393	1.69812	0.661864	0.508058	0.774511
HSALNT0205005	lncRNA	52	34	10	28	4	2	11	106	67	0	2	15	10	6	3	5	4	1	35.2099	0.823446	1.05579	0.779931	0.435431	0.797885	35.2099	1.7452	1.06206	1.64321	0.100339	0.326705	35.2099	-1.93088	1.11031	-1.73904	0.0820283	0.246023
microRNA hsa-mir-30c precursor (hsa-mir-30c-2)	miRNA	0	1	0	0	0	1	0	0	0	0	0	0	1	0	0	0	0	0	25.9569	-1.02587	2.47477	-0.41453	0.678486	0.971089	25.9569	0	2.53265	0	1	1	25.9569	-1.05882	2.53265	-0.418067	0.675898	0.928099
non-protein coding lnc-TWIST2-14:2	lncRNA	75	61	1	2	34	1	90	4	45	52	74	222	55	89	75	123	30	61	86.0046	1.34446	1.15094	1.16814	0.242749	0.592056	86.0046	-3.13874	1.10402	-2.84301	0.00446896	0.047245	86.0046	-2.60939	1.10108	-2.36986	0.017795	0.0845102
non-protein coding lnc-KCNJ15-3:3	lncRNA	36	16	86	52	100	26	1	103	34	72	7	91	107	36	115	41	122	14	67.1709	-0.54655	1.10498	-0.494625	0.620865	0.935727	67.1709	-2.00587	1.10452	-1.81605	0.069363	0.25851	67.1709	-1.44419	1.10159	-1.311	0.189857	0.428205
transfer RNA	tRNA	2	1	0	0	0	0	0	1	43	0	0	0	2	0	2	0	0	0	26.5052	1.39396	2.42575	0.57465	0.565528	0.900656	26.5052	4.99582	2.25847	2.21204	0.0269637	0.14094	26.5052	0.714645	2.3747	0.300941	0.763459	0.977426
misc RNA AC104942.1	snRNA	12	17	61	71	173	30	1	1	10	0	1	0	218	0	48	73	113	77	43.0486	-1.61822	1.28644	-1.2579	0.208427	0.54569	43.0486	2.01824	1.77606	1.13636	0.255808	0.559876	43.0486	5.61226	1.73857	3.22809	0.0012462	0.01172
HSALNT0279162	lncRNA	43	65	35	85	35	0	28	54	47	111	25	129	49	59	60	44	105	81	74.7932	-0.012962	0.790733	-0.0163923	0.986921	1	74.7932	-2.71179	0.774849	-3.49976	0.000465672	0.00981835	74.7932	-2.59076	0.772581	-3.35338	0.000798304	0.00846673
tRNA-Met (anticodon CAT) 1-1 (TRM-CAT1-1)	tRNA	13	16	0	25	12	662	0	6	1	0	57	1	0	0	0	2	0	0	130.522	-7.24221	1.99569	-3.62892	NA	NA	130.522	-4.96773	2.0543	-2.41821	NA	NA	130.522	-8.84281	2.30178	-3.84172	NA	NA
HSALNT0039878	lncRNA	0	1	48	0	0	1	0	0	0	0	0	0	0	0	0	0	0	0	27.185	5.2404	2.96261	1.76885	0.0769193	0.325353	27.185	0	3.22812	0	1	1	27.185	0	3.22812	0	1	1
HSALNT0103793	lncRNA	0	0	0	0	0	0	1	0	0	0	0	1	1	0	0	1	0	0	24.9461	0	2.03297	0	1	1	24.9461	-1.78445	2.03297	-0.877754	0.380077	0.675556	24.9461	-2.02061	2.03297	-0.993922	0.320261	0.58358
tRNA-Leu (anticodon CAA) 4-1 (TRL-CAA4-1)	tRNA	13	39	0	0	21	1	20	2	0	0	0	0	1	38	0	35	2	62	27.603	0.500172	1.91448	0.261258	0.793894	1	27.603	3.22665	2.22028	1.45326	0.146151	0.401247	27.603	4.45075	2.20295	2.02035	0.0433467	0.15589
hsa-miR-660-5p	miRNA	0	0	0	0	0	0	3	0	0	0	0	0	1	0	0	0	0	0	25.4855	0	2.73844	0	1	1	25.4855	0.398402	2.63702	0.151081	0.879912	1	25.4855	-1.05881	2.73844	-0.386649	0.699016	0.940261
HSALNT0117969	lncRNA	44	0	0	20	1	17	1	0	0	49	0	50	0	0	0	62	0	21	41.6088	-1.45404	2.08935	-0.695927	0.486474	0.835721	41.6088	-8.25709	2.3814	-3.46733	0.000525661	0.0107218	41.6088	-9.45505	2.3814	-3.97038	7.17593e-05	0.00144043
tRNA-Phe (anticodon GAA) 4-1 (TRF-GAA4-1)	tRNA	7	20	2	34	2	13	0	20	21	1	61	0	3	2	1	1	66	1	39.2005	-2.21566	1.64902	-1.34362	0.179071	0.506002	39.2005	-2.27938	1.62788	-1.40022	0.161448	0.427301	39.2005	-5.53512	1.72239	-3.21363	0.00131066	0.0122287
non-protein coding lnc-GPR26-9:2	lncRNA	0	2	1	3	1	1086	0	2	1	0	1	0	0	0	1	1	4	0	183.325	-10.8402	2.37579	-4.56279	NA	NA	183.325	-0.185907	2.63706	-0.0704979	NA	NA	183.325	-2.0388	2.76964	-0.736123	NA	NA
microRNA hsa-mir-138 precursor (hsa-mir-138-2)	miRNA	0	1	0	0	0	0	1	2	0	0	0	0	0	0	0	0	0	0	25.0637	0.101704	2.20725	0.0460771	0.963249	1	25.0637	0.536452	2.07269	0.258819	0.795775	0.996856	25.0637	0	2.21929	0	1	1
snoRNA (ENSG00000281311.1)	snoRNA	0	48	1	0	0	1	0	0	0	0	1	0	0	69	0	0	7	0	25.2934	3.82679	2.78763	1.37278	NA	NA	25.2934	-2.74623	3.05956	-0.897591	NA	NA	25.2934	4.33351	2.828	1.53236	NA	NA
HSALNT0008646	lncRNA	20	78	6	2	37	13	100	25	70	83	78	4	341	4	5	101	8	78	61.0466	-0.354903	1.36053	-0.260855	0.794204	1	61.0466	-1.51179	1.34063	-1.12767	0.259458	0.564158	61.0466	-1.33602	1.33961	-0.997321	0.318609	0.582398
non-protein coding lnc-ZBTB10-1:3	lncRNA	0	0	0	0	0	0	1	0	0	0	0	0	17	1	0	0	0	0	25.6209	0	2.82393	0	1	1	25.6209	-0.822649	2.82393	-0.291314	0.770811	0.987743	25.6209	2.65548	2.59572	1.02302	0.306296	0.571022
non-protein coding lnc-FNBP1L-2:4	lncRNA	0	4	47	1	0	0	0	2	0	0	0	1	1	0	0	0	1	5	26.0274	5.43534	2.0905	2.60002	0.00932194	0.0908316	26.0274	-0.94738	2.3633	-0.400873	0.688514	0.943558	26.0274	-2.02061	2.43234	-0.830726	0.406129	0.675628
Y RNA (ENSG00000201724.1)	Y_RNA	36	66	17	0	0	0	16	27	6	2	0	1	15	11	9	0	0	1	30.6076	6.72761	1.35489	4.96543	6.85493e-07	6.77953e-05	30.6076	2.17413	1.08396	2.00573	0.044885	0.196357	30.6076	1.52372	1.09085	1.39682	0.162468	0.387768
small nucleolar RNA, C/D box 42A (ENSG00000238649.1)	snoRNA	8	42	2	0	0	1	4	3	1	1	0	0	1	0	0	0	0	0	23.5069	4.2628	1.52793	2.78991	0.00527223	0.0637827	23.5069	1.01096	1.65584	0.610545	0.541501	0.808696	23.5069	-2.02061	1.96162	-1.03007	0.302975	0.567504
HSALNT0192439	lncRNA	0	0	0	1	0	1077	0	2	2	0	0	0	0	0	1	0	2	0	181.476	-26.7557	2.94909	-9.0725	NA	NA	181.476	17.0775	3.02766	5.6405	NA	NA	181.476	14.7126	3.1755	4.63316	NA	NA
non-protein coding lnc-GLRX3-3:2	lncRNA	58	27	3	26	155	13	56	0	31	0	0	29	251	94	111	57	85	97	46.3327	-1.72405	1.47795	-1.16651	0.243408	0.592567	46.3327	-0.20082	1.49324	-0.134486	0.893018	1	46.3327	1.84293	1.48668	1.23963	0.215112	0.464511
hsa-miR-433-3p	miRNA	0	0	0	0	0	0	0	0	37	0	0	0	0	0	1	0	0	0	24.3023	0	3.45709	0	1	1	24.3023	4.76223	3.25661	1.46233	0.143651	0.397693	24.3023	-1.05881	3.45709	-0.306273	0.759397	0.974432
non-protein coding lnc-SEPSECS-4:3	lncRNA	129	42	12	110	11	16	39	179	76	28	74	0	1	140	122	2	73	12	59.6673	-0.444521	1.45455	-0.305607	0.759904	1	59.6673	-0.279805	1.45138	-0.192785	0.847127	1	59.6673	-0.479004	1.4513	-0.330051	0.741361	0.965339
HSALNT0279516	lncRNA	0	15	0	0	0	0	0	0	24	0	0	0	0	0	0	0	0	0	24.6738	3.28206	3.46289	0.947783	0.34324	0.707586	24.6738	4.13607	3.4377	1.20315	0.228918	0.525784	24.6738	0	3.62507	0	1	1
hsa-miR-628-5p	miRNA	0	0	0	0	0	0	0	0	0	0	0	0	0	0	0	0	0	1	24.4103	0	3.13072	0	1	1	24.4103	0	3.13072	0	1	1	24.4103	0	3.13072	0	1	1
non-protein coding lnc-FLII-3:1	lncRNA	0	29	0	0	0	0	0	0	0	0	0	0	1	0	0	0	0	0	24.6411	4.22561	3.01225	1.40281	0.160674	0.477636	24.6411	0	3.21515	0	1	1	24.6411	-1.05881	3.21515	-0.32932	0.741914	0.965426
small nucleolar RNA, C/D box 91A	snoRNA	4	6	0	31	29	0	24	19	0	0	0	0	2	1	20	0	0	0	25.7615	-3.10981	1.595	-1.94973	0.0512086	0.265506	25.7615	4.26214	1.90679	2.23524	0.0254015	0.137763	25.7615	3.40801	1.91484	1.77979	0.0751101	0.2312
HSALNT0062797	lncRNA	7	115	48	20	63	13	173	56	47	130	66	27	47	86	16	1	94	1	68.6043	0.154618	1.20876	0.127914	0.898217	1	68.6043	-1.57315	1.19697	-1.31428	0.188752	0.471629	68.6043	-2.45774	1.19894	-2.04994	0.0403708	0.149259
bacterial SSU rRNA	rRNA	44	55	8	60	38	55	183	130	52	74	6	46	84	3	12	52	100	39	62.2783	-2.07445	0.947561	-2.18926	0.0285782	0.186868	62.2783	-0.316319	0.939605	-0.336651	0.73638	0.973797	62.2783	-2.62053	0.950298	-2.75759	0.00582285	0.0362298
microRNA hsa-mir-193b precursor	miRNA	0	20	0	0	0	1	1	0	0	1	0	0	0	0	0	0	0	0	22.5477	2.55659	2.45734	1.04039	0.298159	0.660999	22.5477	-1.78444	2.7394	-0.651399	0.514789	0.78596	22.5477	-2.9824	2.7394	-1.08871	0.276284	0.540543
bacterial SSU rRNA	rRNA	75	79	5	97	27	49	35	85	51	137	51	83	6	2	38	202	6	33	79.7234	-1.59634	1.10834	-1.44029	0.149784	0.460767	79.7234	-2.37436	1.10341	-2.15185	0.0314094	0.155309	79.7234	-4.51647	1.11829	-4.03871	5.37451e-05	0.00112495
bacterial SSU rRNA	rRNA	91	12	1	161	51	42	12	348	58	128	21	30	43	1	26	0	32	7	68.4539	-2.31169	1.48482	-1.55688	0.119499	0.409652	68.4539	-0.532537	1.47848	-0.360193	0.718703	0.964083	68.4539	-3.51035	1.48849	-2.35833	0.0183571	0.0865564
HSALNT0104609	lncRNA	5	1	2	0	1	0	4	0	0	2	0	1	0	0	0	0	1	1	22.5407	2.14237	1.59001	1.34739	0.177853	0.503281	22.5407	-1.51105	1.52007	-0.994067	0.32019	0.626851	22.5407	-4.43104	1.76432	-2.51148	0.0120226	0.0625808
HSALNT0165414	lncRNA	1	1	0	0	0	0	0	0	2	0	0	9	0	0	0	0	0	0	24.7725	0.867378	2.59293	0.334517	0.73799	1	24.7725	-3.62121	2.31871	-1.56173	0.118351	0.355906	24.7725	-6.05365	2.43521	-2.48588	0.012923	0.066394
hsa-miR-7974	miRNA	20	1	24	0	0	0	20	35	28	2	0	0	0	0	1	1	0	0	28.338	5.94039	1.69587	3.50287	0.000460282	0.0110356	28.338	3.69848	1.59719	2.31561	0.0205796	0.123072	28.338	-2.86844	1.97834	-1.44992	0.147081	0.362751
5S ribosomal RNA	rRNA	49	63	73	159	97	1	24	4	5	3	53	1	13	12	97	114	148	41	47.5487	-0.449595	1.19356	-0.376684	0.706408	0.990273	47.5487	-2.8166	1.22609	-2.29721	0.0216067	0.126505	47.5487	-0.957875	1.20345	-0.795943	0.426065	0.694771
uncharacterized LOC116435278, transcript variant 1 (LOC116435278)	lncRNA	5	8	1	5	6	920	1	13	0	0	13	0	69	3	3	2	2	3	160.863	-8.63916	1.95693	-4.41465	NA	NA	160.863	-1.91483	1.98704	-0.963659	NA	NA	160.863	0.0505378	1.95375	0.0258671	NA	NA
HSALNT0195855	lncRNA	0	0	1	0	1	1040	0	0	0	1	1	0	1	1	0	0	1	0	175.542	-11.8562	2.44363	-4.85187	NA	NA	175.542	-18.0912	2.68177	-6.74597	NA	NA	175.542	-2.02685	2.61918	-0.77385	NA	NA
small nucleolar RNA, C/D box 58B (SNORD58B)	snoRNA	7	6	0	0	0	0	0	0	0	1	2	0	0	0	3	0	0	0	22.7618	3.40286	1.93647	1.75725	0.0788749	0.329145	22.7618	-4.24907	2.05431	-2.06837	0.0386052	0.17843	22.7618	-1.99456	1.87288	-1.06497	0.286889	0.549871
non-protein coding lnc-PSMA8-5:4	lncRNA	0	41	3	0	0	0	257	1	1	0	0	0	295	0	1	0	0	0	28.8825	4.98972	2.72847	1.82876	NA	NA	28.8825	6.74863	2.71696	2.48389	NA	NA	28.8825	6.62421	2.71681	2.43823	NA	NA
Y RNA	Y_RNA	15	26	0	62	15	8	0	86	0	0	0	0	1	109	35	145	35	62	36.8006	-2.09291	1.71599	-1.21965	0.222598	0.563591	36.8006	5.36642	2.06058	2.60432	0.00920573	0.0749134	36.8006	6.29997	2.05688	3.06288	0.00219218	0.0176624
bacterial SSU rRNA	rRNA	111	40	2	118	177	10	78	105	15	40	3	5	97	2	43	55	43	58	44.6192	-1.50701	1.09868	-1.37165	0.170172	0.493464	44.6192	0.189168	1.11077	0.170303	0.864772	1	44.6192	-0.610803	1.11331	-0.548639	0.583253	0.855525
hsa-miR-29c-3p	miRNA	15	12	0	0	0	2	32	37	10	0	0	27	1	0	0	0	0	0	30.2264	1.61433	2.00418	0.805481	0.420542	0.783638	30.2264	-0.35743	1.8521	-0.192986	0.84697	1	30.2264	-6.67701	2.18824	-3.05131	0.00227845	0.0180632
piR-36041	piRNA	131	89	0	16	1	1	0	0	41	0	1	33	1	1	60	41	1	0	32.6833	2.75998	2.22431	1.24083	0.21467	0.552167	32.6833	-1.04699	2.20162	-0.475552	0.634393	0.894547	32.6833	-1.09171	2.20051	-0.496115	0.619813	0.887162
small nucleolar RNA, C/D box 114-12 (SNORD114-12)	snoRNA	24	0	0	0	0	0	0	55	1	0	0	0	0	0	5	0	0	0	25.0838	4.43949	3.03924	1.46072	0.144091	0.450612	25.0838	4.75968	3.02846	1.57165	0.116031	0.351658	25.0838	1.22806	3.08782	0.39771	0.690844	0.936836
tRNA-Ala (anticodon AGC) 7-1 (TRA-AGC7-1)	tRNA	28	31	50	16	44	5	5	23	6	1	0	1	88	34	38	16	42	64	31.7848	0.592302	0.772351	0.766882	0.443152	0.805286	31.7848	2.28604	1.28086	1.78476	0.0742995	0.27231	31.7848	4.21348	1.26143	3.34023	0.000837103	0.00880739
small Cajal body-specific RNA 10 (SCARNA10)	snoRNA	0	32	0	0	0	1	0	1	3	0	0	0	6	0	48	0	0	0	24.125	3.2077	2.51789	1.27396	0.202676	0.539197	24.125	1.3682	2.63055	0.520119	0.602981	0.865654	24.125	4.61759	2.55445	1.80767	0.0706585	0.219925
HSALNT0026064	lncRNA	25	47	33	61	34	10	71	12	38	82	0	132	28	84	6	74	88	75	66.085	-0.491088	1.10846	-0.443038	0.657738	0.957104	66.085	-2.58325	1.09777	-2.35319	0.0186132	0.116122	66.085	-2.65869	1.09686	-2.42391	0.0153546	0.0756619
non-protein coding lnc-PITX1-5:1	lncRNA	0	0	2	0	0	1	0	1	0	1	0	0	0	0	0	0	0	0	22.4624	0.481186	2.37861	0.202297	0.839685	1	22.4624	-1.78444	2.56185	-0.696544	0.486088	0.761707	22.4624	-2.9824	2.56185	-1.16416	0.24436	0.504047
5S ribosomal RNA	rRNA	34	89	15	39	110	16	9	6	3	3	1	6	45	157	107	131	87	47	41.8568	-1.02274	0.746393	-1.37025	0.17061	0.494094	41.8568	-1.00859	0.922142	-1.09375	0.274067	0.577525	41.8568	3.10098	0.85602	3.62256	0.000291704	0.00412592
HSALNT0224954	lncRNA	0	0	0	0	2	0	0	1	0	1	0	0	0	1	0	0	0	0	24.7278	-2.41305	2.05205	-1.17592	0.239626	0.586247	24.7278	-1.78444	2.16122	-0.825664	0.408995	0.698978	24.7278	-2.02061	2.16122	-0.934939	0.34982	0.613513
microRNA hsa-mir-501 precursor	miRNA	40	10	0	1	1	0	0	0	0	0	0	0	1	0	0	0	0	0	23.241	3.77163	1.88311	2.00287	0.0451907	0.246586	23.241	0	2.31526	0	1	1	23.241	-1.05882	2.31526	-0.457321	0.647441	0.906967
non-protein coding lnc-ZNF683-7:1	lncRNA	24	17	1	123	51	96	1	47	25	31	29	89	132	1	15	170	46	60	69.1162	-4.27739	1.20082	-3.56205	0.000367964	0.0093312	69.1162	-2.71628	1.18754	-2.28732	0.022177	0.12884	69.1162	-2.38403	1.18374	-2.01399	0.0440107	0.157705
non-protein coding lnc-MYO16-7:1	lncRNA	0	0	0	0	0	0	0	0	0	0	0	0	0	0	28	0	0	0	22.9421	0	3.82983	0	1	1	22.9421	0	3.82983	0	1	1	22.9421	3.71728	3.6541	1.01729	0.309014	0.573387
non-protein coding lnc-TMEM248-4:11	lncRNA	1	1	0	0	1	940	0	0	2	58	1	1	0	1	0	0	2	0	167.663	-11.4537	2.42279	-4.72746	NA	NA	167.663	-6.2332	2.37825	-2.62091	NA	NA	167.663	-7.62784	2.49101	-3.06215	NA	NA
HSALNT0056917	lncRNA	59	0	90	24	36	9	11	173	35	0	0	2	133	120	61	1	59	184	45.6665	0.994747	1.44666	0.687615	0.491695	0.838127	45.6665	4.96114	1.75667	2.82417	0.00474028	0.0491444	45.6665	5.28176	1.75575	3.00827	0.00262743	0.0199121
Homo_sapiens piRNA piR-hsa-170972	piRNA	28	0	6	0	0	1	0	0	11	0	0	0	0	8	0	0	0	0	23.9457	3.97249	2.79867	1.41942	0.155776	0.47078	23.9457	2.99586	2.86072	1.04724	0.294988	0.600793	23.9457	2.16805	2.87295	0.754643	0.450463	0.716251
bacterial SSU rRNA	rRNA	73	69	0	28	173	33	156	39	0	73	0	1	0	0	0	385	1	0	49.96	-1.74556	2.50877	-0.695782	0.486565	0.835721	49.96	-0.575402	2.51061	-0.229189	0.818722	1	49.96	-22.7712	2.77077	-8.21837	2.06287e-16	1.36012e-13
HSALNT0076578	lncRNA	0	17	0	0	0	1	0	0	1	0	1	1	0	0	0	0	0	0	22.2154	2.37268	2.24484	1.05695	0.290535	0.651194	22.2154	-2.71794	2.46788	-1.10133	0.270754	0.575391	22.2154	-3.9159	2.46788	-1.58675	0.11257	0.307571
non-protein coding lnc-PRDM9-16:1	lncRNA	0	0	0	0	0	0	0	1	0	0	0	0	2	0	0	0	0	0	22.0563	0	2.72601	0	1	1	22.0563	-0.822649	2.72601	-0.301778	0.762821	0.985666	22.0563	-0.412878	2.68983	-0.153496	0.878007	1
non-protein coding lnc-SAMD11-15:1	lncRNA	1	0	0	0	1	0	0	0	0	0	0	24	0	0	0	0	0	0	24.925	-0.712652	2.93707	-0.242641	0.808284	1	24.925	-7.23276	2.74153	-2.63822	0.00833432	0.0710644	24.925	-7.46892	2.74153	-2.72436	0.00644261	0.0387929
HSALNT0153667	lncRNA	43	152	0	86	96	53	1	1	24	4	19	0	68	41	34	97	33	192	47.303	-1.7614	1.358	-1.29705	0.194613	0.529935	47.303	-1.26495	1.40172	-0.902428	0.36683	0.662038	47.303	0.505486	1.38501	0.364969	0.715135	0.95031
tRNA-Gly (CCC) 7-1 (TRG-CCC7-1)	tRNA	4	61	3	65	40	0	2	1	3	15	1	2	37	68	3	7	90	3	29.8424	-1.31236	1.34619	-0.974871	0.329624	0.693245	29.8424	-3.19656	1.47502	-2.16712	0.0302256	0.151654	29.8424	0.760348	1.36558	0.556795	0.577668	0.849537
non-protein coding lnc-ETFA-6:1	lncRNA	0	3	1	0	2	814	24	2	3	0	1	1	160	0	0	0	3	0	143.343	-10.1142	2.38872	-4.23418	NA	NA	143.343	1.81627	2.48872	0.729803	NA	NA	143.343	3.83647	2.47504	1.55006	NA	NA
non-protein coding lnc-C17orf98-1:2	lncRNA	28	114	0	0	0	10	20	0	0	0	0	1	0	0	1	0	1	0	24.7412	1.02707	2.2892	0.448661	0.653676	0.957104	24.7412	2.10267	2.57627	0.816168	0.414404	0.704375	24.7412	-2.02061	2.80894	-0.719348	0.471927	0.739676
HSALNT0270860	lncRNA	74	12	4	0	3	0	234	1	77	0	0	0	130	0	235	0	0	0	35.3225	4.35861	2.01893	2.15887	0.0308604	0.196276	35.3225	7.2656	2.15723	3.36802	0.000757113	0.0137268	35.3225	7.26385	2.15697	3.36762	0.000758209	0.00824031
non-protein coding lnc-RNF24-2:8	lncRNA	84	98	1	0	0	1	3	123	1	1	1	0	1	0	1	0	0	1	26.17	6.0645	1.85281	3.27313	0.00106362	0.021251	26.17	4.07338	1.81719	2.24158	0.0249885	0.137396	26.17	-2.1063	2.09368	-1.00603	0.3144	0.577959
HSALNT0147897	lncRNA	35	104	77	24	7	7	95	83	34	105	24	58	34	57	27	53	17	16	60.4621	1.81433	0.797558	2.27485	0.0229149	0.163903	60.4621	-1.65635	0.76332	-2.16992	0.0300127	0.150989	60.4621	-2.54728	0.767299	-3.3198	0.000900809	0.00920827
small nucleolar RNA, H/ACA box 31 (SNORA31)	snoRNA	45	62	0	0	1	0	16	0	0	0	0	1	0	33	24	3	1	15	24.134	5.42138	2.12132	2.55567	0.0105985	0.0988856	24.134	1.79563	2.18134	0.823175	0.410409	0.701076	24.134	3.94491	2.15035	1.83455	0.0665726	0.210858
tRNA-Cys	tRNA	6	40	1	1	0	1	2	9	36	1	1	0	41	0	3	0	17	14	25.646	3.08558	1.72982	1.78376	0.0744628	0.32107	25.646	3.11364	1.79432	1.73528	0.0826908	0.290579	25.646	2.07413	1.80164	1.15124	0.249632	0.510887
small nucleolar RNA, H/ACA box 71B	snoRNA	3	0	0	0	0	0	1	0	1	0	0	0	0	0	0	0	0	0	20.0029	1.49291	2.52178	0.592005	0.553847	0.89102	20.0029	0.135804	2.56519	0.0529411	0.957779	1	20.0029	0	2.63871	0	1	1
HSALNT0187924	lncRNA	47	16	55	56	71	16	1	56	128	80	42	150	1	134	2	15	46	1	77.2408	-0.511791	1.42792	-0.358417	0.720031	0.998753	77.2408	-2.01301	1.42057	-1.41705	0.156469	0.420953	77.2408	-2.65823	1.42161	-1.86987	0.0615015	0.200434
HSALNT0180179	lncRNA	8	40	0	1	0	29	0	0	1	0	1	0	52	73	1	16	87	51	31.0144	-2.10671	1.72356	-1.2223	0.221594	0.562582	31.0144	-1.78444	2.37522	-0.751274	0.452488	0.737233	31.0144	4.92865	2.06644	2.38509	0.0170749	0.0824763
non-protein coding lnc-AGER-2:3	lncRNA	2	0	2	4	1	974	1	0	1	0	2	0	0	1	0	0	2	1	164.88	-9.89673	2.18735	-4.52452	NA	NA	164.88	-1.79432	2.51738	-0.712772	NA	NA	164.88	-2.9136	2.59099	-1.12451	NA	NA
HSALNT0162948	lncRNA	0	0	0	0	0	0	1	0	0	0	0	0	0	0	0	0	0	0	20.387	0	3.23551	0	1	1	20.387	-0.822648	3.23551	-0.254256	0.799298	0.997148	20.387	0	3.23551	0	1	1
small nucleolar RNA, H/ACA box 3A (SNORA3A)	snoRNA	45	16	1	1	16	0	9	0	0	0	0	0	0	24	0	28	0	0	22.5066	1.57145	2.36776	0.663688	0.50689	0.849314	22.5066	1.92945	2.64144	0.730452	0.465114	0.744598	22.5066	3.76518	2.59858	1.44894	0.147355	0.363201
hsa-miR-183-3p	miRNA	0	1	0	0	0	0	41	2	0	0	0	0	0	0	0	0	0	0	21.202	0.0932178	2.84039	0.0328186	0.973819	1	21.202	4.16989	2.6063	1.59993	0.109614	0.338866	21.202	0	2.84916	0	1	1
non-protein coding lnc-EVX1-14:9	lncRNA	37	34	40	40	24	20	2	1	4	5	98	3	12	30	2	217	3	107	51.4776	-0.414186	1.26094	-0.328474	0.742553	1	51.4776	-5.66365	1.35487	-4.18023	2.91216e-05	0.00127085	51.4776	-3.22996	1.2668	-2.54971	0.0107813	0.0573264
small nucleolar RNA, H/ACA box 73A (ENSG00000274266.1)	snoRNA	22	41	0	0	0	0	0	0	0	0	0	0	0	0	0	0	0	0	20.002	5.52706	2.79752	1.9757	0.0481885	0.256228	20.002	0	3.02707	0	1	1	20.002	0	3.02707	0	1	1
non-protein coding lnc-SMAD6-2:7	lncRNA	14	5	33	42	70	14	98	21	43	19	100	43	159	43	1	162	1	0	59.0484	-1.3316	1.45109	-0.917654	0.3588	0.723083	59.0484	-1.8938	1.44043	-1.31474	0.188596	0.471553	59.0484	-1.97019	1.43991	-1.36827	0.171226	0.399628
28S ribosomal RNA	rRNA	373	13	11	4	36	0	33	97	35	11	1	0	7	0	43	75	12	0	33.3385	3.13149	1.80684	1.73313	0.083073	0.33741	33.3385	2.06638	1.82765	1.13062	0.258213	0.562761	33.3385	0.1373	1.83558	0.0747992	0.940375	1
trRNA-Thr (anticodon AGT) 3-1 (TRT-AGT3-1)	tRNA	10	76	12	36	27	1	11	22	1	0	37	1	33	31	2	49	42	97	34.7166	0.0395456	1.26484	0.0312653	0.975058	1	34.7166	-2.20754	1.27691	-1.72881	0.0838439	0.293532	34.7166	-1.322	1.26192	-1.04761	0.294819	0.558308
tRNA-Thr (anticodon CGT) 1-1 (TRT-CGT1-1)	tRNA	0	0	1	1	18	0	0	1	0	0	34	0	3	0	0	0	1	27	28.3228	-4.12997	2.4713	-1.67117	0.0946881	0.361524	28.3228	-6.8752	2.44976	-2.80648	0.0050086	0.0505068	28.3228	-5.94658	2.34248	-2.53859	0.0111302	0.0590227
non-protein coding lnc-LRRC74B-6:3	lncRNA	35	1	17	2	78	14	125	146	4	72	21	15	22	148	24	70	117	44	53.7737	-1.23536	1.24316	-0.993724	0.320357	0.684799	53.7737	-0.599164	1.22658	-0.488485	0.625207	0.88718	53.7737	-0.878977	1.22666	-0.716558	0.473647	0.740227
Y RNA (ENSG00000202141.1)	Y_RNA	31	11	8	0	1	0	5	18	3	0	0	0	7	10	5	0	1	0	29.1455	4.70675	1.57757	2.98355	0.0028493	0.0409885	29.1455	3.6978	1.63162	2.26633	0.023431	0.132511	29.1455	3.35997	1.63342	2.05701	0.0396849	0.14755
Y RNA (ENSG00000200829.1)	Y_RNA	38	56	16	0	1	0	10	22	5	3	0	0	10	5	5	0	0	0	27.1491	5.70416	1.32067	4.31913	1.56644e-05	0.000848884	27.1491	1.79898	1.11544	1.61279	0.106789	0.334173	27.1491	0.688493	1.1373	0.605377	0.544928	0.815331
HSALNT0238728	lncRNA	0	0	0	0	0	2	1	0	0	0	0	0	0	0	0	0	0	0	20.3115	-3.94246	3.00931	-1.31008	0.190167	0.52344	20.3115	-0.822648	3.14769	-0.26135	0.793823	0.996856	20.3115	0	3.14769	0	1	1
non-protein coding lnc-MID1-1:14	lncRNA	2	34	3	48	61	0	3	11	4	19	2	234	93	45	49	12	120	132	66.989	-2.0357	1.27895	-1.5917	0.111453	0.394375	66.989	-5.613	1.28254	-4.37647	1.20617e-05	0.000649651	66.989	-2.53477	1.24021	-2.04381	0.040972	0.150218
non-protein coding LINC00698:8	lncRNA	70	58	0	43	26	25	0	2	2	1	1	576	1	1	20	0	58	75	109.753	-1.00927	1.85112	-0.545219	0.585603	0.915036	109.753	-8.81225	1.96427	-4.48628	7.2478e-06	0.00047721	109.753	-6.67604	1.86408	-3.58141	0.000341743	0.00461411
non-protein coding GAS5:79	lncRNA	1	0	0	0	0	0	0	1	1	0	0	0	0	0	0	0	0	0	21.8248	0.166021	2.34805	0.0707058	0.943632	1	21.8248	0.178975	2.27383	0.0787107	0.937263	1	21.8248	0	2.36347	0	1	1
non-protein coding lnc-TRIM27-10:2	lncRNA	78	73	22	37	163	14	3	21	18	0	22	1	6	32	19	1	60	10	35.0557	-0.808406	1.23401	-0.655108	0.512398	0.852837	35.0557	-0.870372	1.27323	-0.683595	0.494231	0.768053	35.0557	-0.618523	1.26794	-0.487815	0.625681	0.892119
HSALNT0184010	lncRNA	0	0	0	0	0	0	0	0	0	0	0	0	0	0	0	0	0	0	23.6136	0	3.97756	0	1	1	23.6136	0	3.97756	0	1	1	23.6136	0	3.97756	0	1	1
non-protein coding lnc-PLA2G1B-2:3	lncRNA	6	4	11	0	3	0	1	6	0	1	0	1	8	0	40	5	0	40	24.1208	2.76706	1.80769	1.53072	0.12584	0.421169	24.1208	-0.0743053	1.95	-0.0381053	0.969604	1	24.1208	2.59542	1.87526	1.38403	0.166349	0.393117
bacterial SSU rRNA	rRNA	20	9	59	3	5	15	119	167	24	80	52	58	83	31	154	38	3	3	63.3823	0.751275	1.19114	0.63072	0.528224	0.866716	63.3823	-1.21474	1.16544	-1.0423	0.297275	0.60269	63.3823	-1.5355	1.16562	-1.31732	0.187731	0.424765
HSALNT0070019	lncRNA	18	29	4	17	85	3	1	2	2	3	2	16	256	58	201	146	41	63	38.7373	-1.52005	0.899725	-1.68946	0.0911307	0.353553	38.7373	-3.82598	1.10652	-3.45768	0.000544846	0.0109936	38.7373	2.48378	0.90648	2.74003	0.00614335	0.0376455
HSALNT0009811	lncRNA	11	206	63	31	66	15	1	4	3	0	2	3	40	38	84	91	24	27	33.8492	0.544773	0.853985	0.637919	0.523527	0.863666	33.8492	-1.08271	1.16457	-0.929708	0.352522	0.649534	33.8492	3.015	1.05632	2.85425	0.00431392	0.0286822
non-protein coding lnc-FRMD7-4:5	lncRNA	91	83	5	18	52	8	93	63	53	12	45	32	56	22	76	65	42	39	47.2233	0.379384	0.684337	0.554381	0.579318	0.912277	47.2233	-0.624381	0.667522	-0.935372	0.349596	0.647245	47.2233	-1.30828	0.670299	-1.95179	0.0509628	0.176232
HSALNT0093619	lncRNA	18	41	0	0	0	0	0	1	0	0	0	1	1	2	0	1	0	1	21.0652	5.43508	1.70284	3.19177	0.00141405	0.0256605	21.0652	-1.78444	2.05767	-0.867216	0.385824	0.679811	21.0652	-0.490164	1.87555	-0.261344	0.793827	0.997823
bacterial SSU rRNA	rRNA	58	69	7	103	58	23	61	102	11	84	57	30	1	48	0	217	32	1	60.4354	-1.44063	1.42278	-1.01254	0.311278	0.675488	60.4354	-1.89818	1.41859	-1.33808	0.180871	0.459587	60.4354	-3.48	1.42593	-2.44052	0.0146662	0.0727975
HSALNT0261742	lncRNA	31	40	1	124	91	4	2	35	0	24	0	0	112	65	27	90	182	124	40.0186	-2.22978	1.51148	-1.47523	0.14015	0.445888	40.0186	-1.19053	1.5431	-0.771516	0.440401	0.726855	40.0186	1.10716	1.52594	0.725562	0.468108	0.736023
small nucleolar RNA, H/ACA box 6 (ENSG00000206760.1)	snoRNA	3	17	0	2	9	0	34	0	0	0	1	2	43	0	0	0	0	1	23.3041	0.187486	2.12067	0.0884088	0.929552	1	23.3041	1.35269	2.17259	0.622617	0.533536	0.802158	23.3041	1.37704	2.16948	0.634732	0.525603	0.793924
HSALNT0232867	lncRNA	123	94	120	51	29	3	63	72	10	4	65	32	48	0	22	118	7	1	49.1399	1.86469	1.30018	1.43418	0.151522	0.462602	49.1399	-1.49591	1.29439	-1.15569	0.247809	0.550337	49.1399	-2.85732	1.30184	-2.19484	0.0281752	0.115985
hsa-miR-539-3p	miRNA	0	0	0	0	0	0	0	0	0	0	0	0	1	0	0	0	0	0	23.8814	0	3.23769	0	1	1	23.8814	0	3.23769	0	1	1	23.8814	-1.05881	3.23769	-0.327027	0.743647	0.965984
non-protein coding lnc-SGSM1-2:1	lncRNA	0	2	0	0	22	2	0	1	35	1	0	0	0	0	0	0	0	0	22.9585	-4.25642	2.34512	-1.81501	0.069522	0.310798	22.9585	3.74146	2.38532	1.56854	0.116756	0.352521	22.9585	-2.9824	2.65217	-1.12451	0.260795	0.522693
HSALNT0112562	tRNA	53	44	84	44	15	21	100	71	53	10	0	2	32	99	15	0	114	11	40.8767	0.42145	1.24111	0.339575	0.734176	1	40.8767	2.47081	1.30172	1.89811	0.0576822	0.230055	40.8767	1.84231	1.30287	1.41404	0.157351	0.378463
tRNA-Gly (CCC) 4-1 (TRG-CCC4-1)	tRNA	52	81	18	5	68	10	14	13	8	2	0	72	35	5	4	2	3	47	37.411	0.108157	1.32234	0.0817926	0.934812	1	37.411	-2.90814	1.33489	-2.17857	0.029364	0.148522	37.411	-3.02321	1.33288	-2.26818	0.023318	0.101817
non-protein coding lnc-TMPRSS2-83:2	lncRNA	3	33	4	12	70	61	20	23	3	31	1	3	1	0	6	69	0	84	39.4407	-3.61764	1.41457	-2.55741	0.0105456	0.0988418	39.4407	-1.46127	1.42491	-1.02551	0.305122	0.609431	39.4407	-4.24011	1.5091	-2.80969	0.00495895	0.0319292
HSALNT0217659	lncRNA	7	36	1	1	1	9	72	106	94	81	69	133	169	0	25	0	50	16	71.1839	-0.428521	1.48806	-0.287973	0.773367	1	71.1839	-1.77637	1.43044	-1.24183	0.214298	0.507572	71.1839	-2.91053	1.43268	-2.03152	0.0422019	0.153166
small nucleolar RNA, C/D box 65 (SNORD65)	snoRNA	1	16	0	0	2	0	7	1	0	0	0	0	0	0	0	0	0	17	20.9989	1.96519	2.36184	0.832056	0.405377	0.770255	20.9989	1.79369	2.47684	0.724184	0.468953	0.746706	20.9989	0	2.68315	0	1	1
microRNA hsa-mir-107 precursor	miRNA	0	1	0	1	0	1	0	0	0	0	0	0	0	0	0	0	0	0	21.4388	-1.97501	2.36451	-0.835274	0.403563	0.768655	21.4388	0	2.50256	0	1	1	21.4388	0	2.50256	0	1	1
HSALNT0270091	lncRNA	52	81	11	13	43	171	102	16	15	2	14	9	24	44	52	52	102	67	60.2063	-2.93042	1.08416	-2.70294	0.006873	0.0753174	60.2063	0.381916	1.11781	0.341666	0.732602	0.972749	60.2063	0.291632	1.11697	0.261093	0.794021	0.997823
HSALNT0076580	lncRNA	0	1	0	35	0	0	1	0	0	0	0	0	0	0	0	1	0	0	19.6914	-5.3492	2.4928	-2.14586	0.0318844	0.200851	19.6914	-0.822649	2.7459	-0.299592	0.764489	0.986632	19.6914	0	2.7459	0	1	1
Small nucleolar RNA ZL8	snoRNA	1	72	0	0	1	1	0	32	0	0	0	0	0	0	0	0	0	1	23.0257	3.51508	2.50077	1.4056	0.159843	0.476849	23.0257	3.94139	2.62203	1.50318	0.132792	0.380434	23.0257	0	2.86168	0	1	1
non-protein coding STK24-AS1:9	lncRNA	85	74	32	84	116	9	12	13	11	5	7	13	164	36	85	56	58	26	37.7781	-0.563905	0.517948	-1.08873	0.276274	0.631339	37.7781	-1.26286	0.616179	-2.04951	0.0404126	0.182953	37.7781	1.3443	0.574103	2.34156	0.0192032	0.0894266
tRNA-Cys (anticodon GCA) 7-1 (TRC-GCA7-1)	tRNA	44	78	111	32	17	2	0	17	147	0	1	27	1	53	40	2	0	0	38.6552	2.135	1.65805	1.28766	0.197865	0.534304	38.6552	1.18406	1.65889	0.713768	0.475371	0.749694	38.6552	-0.0527113	1.66178	-0.0317198	0.974696	1
Eukaryotic large subunit ribosomal RNA	ncRNA	264	63	4	48	9	185	24	27	41	14	9	98	12	4	45	35	6	7	72.4288	-1.79532	1.34346	-1.33634	0.181438	0.509055	72.4288	-2.05298	1.35286	-1.51751	0.129138	0.375327	72.4288	-3.00006	1.35779	-2.20953	0.0271381	0.113128
tRNA-Ala	tRNA	0	0	0	0	0	0	18	0	0	30	0	0	0	0	0	0	0	0	25.2358	0	3.63656	0	1	1	25.2358	-2.74542	3.2673	-0.840274	0.400755	0.691555	25.2358	-7.67098	3.45142	-2.22256	0.0262455	0.110455
Metazoan signal recognition particle RNA	SRP_RNA	0	7	1	50	1	1	0	0	9	0	2	52	0	0	0	0	0	0	27.6473	-3.40124	2.24342	-1.5161	0.129495	0.426901	27.6473	-3.93116	2.19489	-1.79106	0.0732843	0.270107	27.6473	-8.64282	2.45581	-3.51933	0.000432633	0.00550244
non-protein coding lnc-AGRP-1:8	lncRNA	40	25	24	68	39	4	15	25	40	2	0	56	27	96	42	152	27	49	42.9776	-0.583431	1.16242	-0.50191	0.615731	0.931368	42.9776	-1.15277	1.16303	-0.991178	0.321599	0.628312	42.9776	-0.338121	1.1577	-0.292063	0.770238	0.98169
bacterial SSU rRNA	rRNA	92	20	24	1	133	12	174	32	1	190	1	29	6	1	1	73	43	41	59.9449	-0.458102	1.36637	-0.335269	0.737423	1	59.9449	-2.07878	1.35922	-1.52939	0.126167	0.372253	59.9449	-6.89307	1.46112	-4.71767	2.38565e-06	9.72953e-05
tRNA-Ser	tRNA	0	2	0	0	0	0	3	1	0	0	0	0	0	18	0	0	1	0	21.1829	0.724406	2.6164	0.276871	0.781879	1	21.1829	0.844514	2.52505	0.334454	0.738037	0.974957	21.1829	3.34468	2.41857	1.38291	0.166691	0.39322
HSALNT0270797	lncRNA	16	70	1	0	1	2	1	4	0	0	0	15	49	0	13	1	1	0	22.9561	2.89626	1.78644	1.62125	0.104965	0.383892	22.9561	-3.50345	1.801	-1.94527	0.051742	0.213674	22.9561	-0.275929	1.68054	-0.164191	0.869581	1
non-protein coding lnc-ABHD12-4:2	lncRNA	37	38	22	1	1	0	154	26	114	0	0	1	90	0	41	0	0	0	30.1577	4.95811	1.46867	3.37591	0.000735721	0.0159918	30.1577	6.35864	1.6244	3.91447	9.06038e-05	0.00304844	30.1577	4.6653	1.62814	2.86542	0.00416462	0.0279715
microRNA hsa-mir-137 precursor	miRNA	0	1	0	0	0	0	0	0	0	0	0	0	0	0	0	0	1	0	21.6292	0.0950691	2.64875	0.0358921	0.971368	1	21.6292	0	2.65829	0	1	1	21.6292	0	2.65829	0	1	1
tRNA-Thr	tRNA	0	1	0	0	7	0	0	1	11	0	0	0	7	0	0	0	0	0	21.4585	-2.84125	2.55022	-1.11412	0.265228	0.622158	21.4585	3.07346	2.472	1.24331	0.213755	0.506772	21.4585	1.27628	2.52342	0.505775	0.613015	0.88185
long non-coding RNA NONHSAT173316.1	lncRNA	0	0	2	0	1	852	28	0	0	0	45	0	0	0	0	0	0	1	152.165	-10.2263	5.59209	-1.82871	NA	NA	152.165	-2.92405	5.54634	-0.527203	NA	NA	152.165	-21.6147	5.66145	-3.81787	NA	NA
HSALNT0140489	lncRNA	18	41	114	41	4	10	36	1	2	1	0	42	121	53	128	2	124	78	42.6752	1.28309	1.45656	0.880905	0.378369	0.741372	42.6752	-2.19811	1.47626	-1.48898	0.136494	0.386904	42.6752	0.742173	1.4562	0.509665	0.610286	0.878883
microRNA hsa-mir-218 precursor (hsa-mir-218-1)	miRNA	0	0	0	0	0	0	0	0	0	0	0	0	1	0	0	0	0	2	22.1758	0	2.84856	0	1	1	22.1758	0	2.84856	0	1	1	22.1758	-1.05881	2.84856	-0.371701	0.710115	0.947989
microRNA hsa-mir-374a precursor	miRNA	0	0	0	0	0	0	0	0	1	0	0	0	0	0	0	0	0	0	22.1115	0	3.20757	0	1	1	22.1115	-0.822648	3.20757	-0.25647	0.797588	0.997148	22.1115	0	3.20757	0	1	1
HSALNT0200041	lncRNA	0	0	0	1	1	924	0	1	0	0	2	0	0	1	0	0	0	1	155.789	-49.7186	3.27231	-15.1937	NA	NA	155.789	-2.96487	3.41841	-0.867325	NA	NA	155.789	-2.8601	3.4142	-0.837708	NA	NA
HSALNT0039222	lncRNA	8	58	0	0	0	4	43	1	1	0	0	0	0	0	0	0	0	0	21.9916	1.30792	2.27895	0.573911	0.566028	0.901062	21.9916	4.25428	2.51505	1.69153	0.090736	0.308453	21.9916	0	2.76658	0	1	1
small nucleolar RNA, C/D box 94 (SNORD94)	snoRNA	20	29	30	0	0	6	0	0	2	0	0	0	2	0	48	9	1	1	23.4843	1.74937	1.90082	0.920326	0.357403	0.72137	23.4843	0.383861	2.37651	0.161523	0.871681	1	23.4843	4.53665	2.20035	2.06179	0.0392279	0.146126
small nucleolar RNA, C/D box 121B (SNORD121B)	snoRNA	0	12	0	1	0	7	3	0	0	0	0	0	43	0	0	0	0	8	21.7563	-2.14255	2.69433	-0.79521	0.426492	0.78878	21.7563	0.378075	3.01224	0.125513	0.900118	1	21.7563	3.84525	2.87786	1.33615	0.181501	0.41456
small nucleolar RNA, H/ACA box 51 (SNORA51)	snoRNA	65	137	130	0	0	0	0	10	24	0	1	0	46	0	2	19	0	0	28.2503	8.58281	2.20786	3.88738	0.00010133	0.0033686	28.2503	3.51617	2.21792	1.58535	0.112887	0.345005	28.2503	3.07121	2.21961	1.38367	0.166458	0.39314
non-protein coding lnc-GOPC-1:3	lncRNA	5	24	2	41	41	6	2	4	3	3	0	0	6	4	5	7	19	12	23.6566	-2.27799	0.662982	-3.43598	0.00059042	0.0135012	23.6566	-0.17489	1.11868	-0.156337	0.875768	1	23.6566	0.299862	1.0785	0.278036	0.780985	0.987923
bacterial SSU rRNA	rRNA	34	74	29	139	38	9	140	69	36	19	46	40	60	24	22	40	13	33	49.1106	-0.974574	0.6655	-1.46442	0.143078	0.449342	49.1106	-0.721186	0.660074	-1.09258	0.274576	0.577815	49.1106	-2.13653	0.669037	-3.19344	0.00140587	0.0128542
non-protein coding lnc-ANKRD9-4:4	lncRNA	65	45	39	26	15	4	112	20	8	6	99	87	146	53	42	15	10	16	57.7376	1.24192	0.889619	1.39602	0.16271	0.481076	57.7376	-2.53816	0.858691	-2.95585	0.00311806	0.0372677	57.7376	-1.87388	0.85376	-2.19486	0.028174	0.115985
long intergenic non-protein coding RNA 1297	lncRNA	0	2	0	0	0	0	0	2	1	1	1	0	1	0	3	0	2	1	21.9733	0.825009	1.80603	0.456809	0.647808	0.954107	21.9733	-1.18006	1.60571	-0.734913	0.462392	0.742687	21.9733	-1.04386	1.55761	-0.67017	0.50275	0.770154
non-protein coding lnc-MRC2-3:4	lncRNA	125	34	0	1	1	40	70	8	56	1	53	84	28	34	45	1	1	35	53.1431	-0.566805	1.66845	-0.33972	0.734067	1	53.1431	-1.80437	1.66477	-1.08386	0.278428	0.581919	53.1431	-2.37351	1.66592	-1.42475	0.154231	0.374317
hsa-miR-194-5p	miRNA	0	0	0	0	0	1	0	0	0	0	1	0	0	0	0	0	0	0	20.5181	-2.02231	2.9077	-0.6955	0.486742	0.835721	20.5181	-2.74623	2.95337	-0.929865	0.352441	0.649534	20.5181	-2.9824	2.95337	-1.00983	0.312577	0.5766
bacterial SSU rRNA	rRNA	75	41	8	96	4	12	22	33	31	67	116	335	10	9	9	22	5	15	100.245	-0.730016	0.978843	-0.745795	0.455791	0.813012	100.245	-4.31951	0.968385	-4.46053	8.17558e-06	0.00052005	100.245	-6.23178	0.994507	-6.2662	3.69956e-10	4.87848e-08
novel transcript	lncRNA	6	53	23	33	53	9	0	18	0	0	0	1	103	0	31	67	42	31	27.1866	-0.760147	1.33541	-0.569222	0.569205	0.90389	27.1866	2.16591	1.79852	1.20427	0.228486	0.525165	27.1866	4.65334	1.76804	2.63192	0.0084905	0.0478261
HSALNT0239257	lncRNA	0	0	0	0	0	0	0	0	0	0	1	0	1	0	0	0	0	0	20.8834	0	2.69123	0	1	1	20.8834	-2.74624	2.69123	-1.02044	0.30752	0.611539	20.8834	-2.02061	2.69123	-0.750812	0.452766	0.71818
HSALNT0080304	lncRNA	0	31	69	0	0	0	0	0	12	0	0	0	0	0	1	0	0	0	22.4863	7.18763	2.81982	2.54897	0.0108041	0.0999808	22.4863	3.12281	2.83984	1.09964	0.271488	0.575965	22.4863	-1.05881	3.05335	-0.346772	0.728763	0.958777
small nucleolar RNA, C/D box 19C (ENSG00000222345.1)	snoRNA	7	20	0	1	1	0	2	1	2	0	0	0	0	0	0	0	1	1	19.3777	2.68759	1.43015	1.87923	0.0602131	0.287028	19.3777	1.41508	1.68755	0.83854	0.401727	0.692233	19.3777	0	1.9554	0	1	1
small Cajal body-specific RNA 9 (SCARNA9)	snoRNA	0	0	0	0	0	1	0	0	0	0	0	0	1	0	0	0	0	0	20.771	-2.02468	2.92519	-0.692152	0.488842	0.835721	20.771	0	2.97076	0	1	1	20.771	-1.05881	2.97076	-0.356412	0.721532	0.95311
microRNA miR-121	miRNA	0	18	0	111	58	15	6	21	37	165	16	0	34	1	0	406	7	15	58.4657	-4.48743	2.03168	-2.20873	0.0271938	0.182747	58.4657	-2.95477	1.98928	-1.48534	0.137452	0.387452	58.4657	-4.67987	2.00201	-2.33758	0.0194091	0.0900109
non-protein coding lnc-MFSD14B-20:1	lncRNA	0	0	0	0	0	0	0	0	0	1	0	0	0	0	0	0	0	0	19.7542	0	3.25193	0	1	1	19.7542	-2.74623	3.25193	-0.844493	0.398394	0.68918	19.7542	-2.9824	3.25193	-0.917116	0.359082	0.623038
HSALNT0272740	lncRNA	27	72	1	24	0	4	0	0	19	0	0	0	0	21	2	16	0	23	25.1729	0.56272	2.0865	0.269695	0.787395	1	25.1729	3.78615	2.38558	1.5871	0.112491	0.344353	25.1729	3.6794	2.38402	1.54336	0.122744	0.323716
HSALNT0167140	lncRNA	111	12	25	41	28	13	12	85	39	77	48	76	72	0	44	83	63	42	60.6522	0.124093	1.02003	0.121656	0.903171	1	60.6522	-2.28218	1.00832	-2.26336	0.0236137	0.133215	60.6522	-3.00836	1.01129	-2.97478	0.00293195	0.0216834
CCDC26 long non-coding RNA	lncRNA	86	50	71	3	68	40	27	31	46	5	82	3	78	8	6	67	4	55	50.0217	-0.15982	1.24007	-0.12888	0.897452	1	50.0217	-1.54324	1.24504	-1.23951	0.215158	0.508037	50.0217	-2.37447	1.24883	-1.90135	0.0572558	0.190339
hsa-miR-671-3p	miRNA	0	0	0	1	0	0	0	0	0	0	0	0	0	0	0	0	0	0	19.3632	-1.88225	3.21907	-0.584719	0.558737	0.895972	19.3632	0	3.24923	0	1	1	19.3632	0	3.24923	0	1	1
HSALNT0137705	lncRNA	52	99	3	52	95	24	3	0	0	1	1	2	240	34	33	124	90	33	34.4534	-1.22939	0.874448	-1.4059	0.159753	0.476849	34.4534	-2.33202	1.41406	-1.64917	0.0991128	0.324604	34.4534	3.98848	1.12051	3.55953	0.000371521	0.00488285
non-protein coding lnc-RBMS2-4:1	lncRNA	1	0	0	0	0	0	0	0	0	0	0	0	1	0	0	0	0	0	19.0658	0.178652	2.70305	0.0660928	0.947304	1	19.0658	0	2.71697	0	1	1	19.0658	-1.05881	2.71697	-0.389704	0.696755	0.938496
non-protein coding lnc-ATXN10-2:1	lncRNA	0	35	1	0	1	0	2	0	15	0	0	0	53	65	1	1	0	0	22.2917	3.71223	2.12983	1.74297	0.0813386	0.334486	22.2917	3.54242	2.15874	1.64097	0.100804	0.326705	22.2917	5.78413	2.1403	2.70249	0.0068822	0.0406966
microRNA hsa-mir-130a precursor	miRNA	0	0	0	0	0	0	0	0	0	0	0	0	0	0	0	0	0	0	19.89	0	4.0097	0	1	1	19.89	0	4.0097	0	1	1	19.89	0	4.0097	0	1	1
Y RNA	Y_RNA	16	83	0	45	56	22	3	4	0	2	0	0	0	59	47	123	51	67	32.5432	-1.67723	1.31292	-1.27748	0.201434	0.537904	32.5432	-0.0845847	1.75554	-0.0481817	0.961571	1	32.5432	3.98969	1.66217	2.40028	0.0163823	0.0798133
Y RNA	Y_RNA	26	22	1	0	59	1	10	2	1	0	0	1	0	1	1	0	0	0	22.1052	-0.701009	1.41492	-0.495442	0.620288	0.935516	22.1052	1.61501	1.856	0.870156	0.384215	0.679208	22.1052	-1.0246	2.05628	-0.498281	0.618286	0.886734
HSALNT0196607	tRNA	10	20	0	33	48	0	0	0	11	1	0	0	18	0	0	0	0	32	22.5742	-1.99854	2.37332	-0.842086	0.39974	0.764317	22.5742	2.02968	2.64576	0.767144	0.442996	0.729514	22.5742	1.64096	2.64857	0.619564	0.535545	0.805557
hsa-miR-126-3p	miRNA	0	0	0	0	0	0	0	0	0	0	0	0	0	1	19	0	0	0	20.8998	0	3.18615	0	1	1	20.8998	0	3.18615	0	1	1	20.8998	3.24607	2.97729	1.09028	0.27559	0.53972
E-site tRNA from (PDB 6ZVH, chain x)	tRNA	51	70	2	0	1	7	40	30	1	315	207	62	56	1	0	0	40	2	102.313	1.51823	1.82822	0.830445	0.406287	0.770874	102.313	-5.04007	1.79239	-2.81192	0.00492464	0.0500872	102.313	-5.75502	1.7962	-3.204	0.00135531	0.0125362
tRNA-Cys	tRNA	18	59	0	58	32	7	9	0	0	0	0	0	0	0	1	45	91	39	25.7931	-1.32679	1.20293	-1.10297	0.270039	0.625454	25.7931	1.99196	1.74238	1.14324	0.252938	0.557087	25.7931	-1.05882	2.03588	-0.520078	0.603009	0.872213
non-protein coding lnc-GPR183-47:6	lncRNA	10	34	74	1	21	0	26	94	0	0	1	0	191	0	19	0	12	1	26.8229	2.83823	1.83541	1.54637	0.122015	0.415041	26.8229	4.84135	2.13561	2.26697	0.0233922	0.132511	26.8229	5.2197	2.13394	2.44603	0.0144437	0.0717831
HSALNT0079254	lncRNA	32	85	172	0	46	3	65	11	0	50	2	66	101	156	84	1	2	0	51.0783	2.70956	1.41956	1.90873	0.0562968	0.278539	51.0783	-2.68161	1.40837	-1.90405	0.0569038	0.228026	51.0783	-0.359423	1.39807	-0.257085	0.797113	1
microRNA hsa-mir-204 precursor	miRNA	0	0	0	0	0	0	0	1	0	0	1	0	0	0	0	0	0	0	19.9675	0	2.68079	0	1	1	19.9675	-1.78444	2.68079	-0.66564	0.505641	0.779679	19.9675	-2.9824	2.68079	-1.11251	0.26592	0.528632
non-protein coding lnc-PDLIM1-1:6	lncRNA	110	70	35	0	40	6	16	55	20	0	87	114	145	54	37	0	14	1	57.6003	1.60076	1.38588	1.15505	0.248072	0.59986	57.6003	-2.98595	1.36861	-2.18174	0.0291286	0.147929	57.6003	-1.96844	1.36356	-1.4436	0.148851	0.365521
HSALNT0035859	lncRNA	27	2	1	29	0	4	70	154	105	35	0	69	36	21	39	21	53	0	46.9415	-0.995823	1.70441	-0.584264	0.559043	0.896099	46.9415	-0.0339854	1.66152	-0.0204544	0.983681	1	46.9415	-2.12317	1.6664	-1.27411	0.202626	0.448065
tRNA-Gln (anticodon CTG) 7-1 (TRQ-CTG7-1)	tRNA	0	32	0	1	19	4	1	33	46	0	2	0	249	2	3	48	9	82	28.1557	-0.892229	1.73874	-0.513146	0.607849	0.929154	28.1557	3.71965	1.95203	1.90553	0.0567111	0.22796	28.1557	4.49708	1.94908	2.30728	0.0210393	0.0953397
HSALNT0288971	lncRNA	0	4	2	843	32	1	0	0	0	0	1	0	1	1	0	0	2	0	36.1641	-7.46198	2.09078	-3.569	0.000358352	0.00920547	36.1641	-2.74624	2.60132	-1.05571	0.291101	0.596363	36.1641	-1.13385	2.53671	-0.446978	0.654891	0.911703
5S ribosomal RNA	rRNA	73	127	17	109	49	10	5	4	0	8	0	20	139	72	50	83	83	21	36.0392	-0.381695	0.857238	-0.445262	0.656131	0.957104	36.0392	-3.54786	1.01694	-3.48876	0.00048527	0.0101744	36.0392	1.14988	0.886174	1.29758	0.194432	0.436039
bacterial SSU rRNA	rRNA	22	6	56	43	137	16	28	47	15	29	59	22	24	0	159	2	114	64	50.8381	-1.0929	1.32863	-0.822577	0.410749	0.77405	50.8381	-2.17453	1.33102	-1.63373	0.102315	0.329037	50.8381	-1.30136	1.32595	-0.981451	0.32637	0.589508
long non-coding RNA NONHSAT198249.1	lncRNA	0	0	0	0	0	0	0	0	0	0	0	0	0	0	0	0	0	0	19.1073	0	4.03054	0	1	1	19.1073	0	4.03054	0	1	1	19.1073	0	4.03054	0	1	1
RNA, variant U1 small nuclear 19 (RNVU1-19)	snRNA	24	74	32	70	34	1	4	2	22	27	1	3	39	14	164	27	115	200	38.9866	0.0111597	1.2525	0.00890996	0.992891	1	38.9866	-1.52185	1.28235	-1.18677	0.23532	0.534597	38.9866	0.890622	1.26217	0.705627	0.48042	0.744726
non-protein coding lnc-FGFR2-12:4	lncRNA	24	57	2	63	109	82	2	0	40	0	0	2	2	36	28	145	112	131	45.4656	-3.24751	1.33103	-2.43985	0.0146933	0.123674	45.4656	3.03854	1.67406	1.81507	0.0695133	0.258813	45.4656	3.23506	1.67109	1.9359	0.0528801	0.180971
tRNA-Asn	tRNA	0	0	0	0	0	0	0	0	0	0	0	0	0	0	0	0	1	0	19.4366	0	3.24386	0	1	1	19.4366	0	3.24386	0	1	1	19.4366	0	3.24386	0	1	1
non-protein coding lnc-ST8SIA4-7:1	lncRNA	0	19	0	0	0	1	0	0	0	1	0	1	0	0	1	0	0	1	19.4332	2.55886	2.10059	1.21816	0.223164	0.564158	19.4332	-3.60977	2.35069	-1.53562	0.124631	0.368591	19.4332	-2.88414	2.35069	-1.22693	0.219848	0.472245
non-protein coding lnc-TK2-4:2	lncRNA	43	0	2	24	47	1	0	0	2	1	0	1	0	108	101	115	100	126	33.0103	-0.941831	1.56561	-0.601575	0.547457	0.886871	33.0103	-1.4956	2.06679	-0.723636	0.469289	0.746922	33.0103	4.93829	1.84607	2.67504	0.0074721	0.0434062
HSALNT0156151	lncRNA	39	25	0	200	66	17	1	1	2	1	1	0	20	1	182	125	143	49	36.4951	-2.9308	1.33915	-2.18856	0.0286287	0.18689	36.4951	-0.695494	1.80865	-0.384538	0.700579	0.951892	36.4951	4.67894	1.66969	2.80227	0.00507439	0.0324826
non-protein coding lnc-CSRNP3-9:5	lncRNA	49	91	112	24	1	19	49	2	92	36	38	22	2	14	26	1	58	33	48.0333	1.33426	1.30692	1.02092	0.307293	0.669411	48.0333	-0.9778	1.30183	-0.751097	0.452594	0.737233	48.0333	-3.0721	1.31446	-2.33716	0.0194311	0.0900109
non-protein coding LRRC75A-AS1:72	lncRNA	12	11	0	0	6	0	8	3	0	2	0	3	1	0	0	0	0	0	17.9296	1.36099	1.62429	0.837901	0.402086	0.76712	17.9296	-0.851524	1.61791	-0.526311	0.598672	0.861915	17.9296	-4.20909	1.94383	-2.16537	0.0303597	0.121905
non-protein coding lnc-FSIP1-4:42	lncRNA	0	0	2	1	1	786	1	1	0	4	3	1	1	1	0	1	2	0	135.36	-10.3843	1.959	-5.30078	NA	NA	135.36	-3.91474	2.11072	-1.8547	NA	NA	135.36	-4.02258	2.10102	-1.91459	NA	NA
eukaryotic LSU rRNA	rRNA	294	2	1	21	65	26	101	56	11	5	26	23	84	2	0	3	15	29	39.0269	0.299911	1.51909	0.197427	0.843493	1	39.0269	-0.394978	1.52589	-0.25885	0.795751	0.996856	39.0269	-1.78588	1.53171	-1.16594	0.243639	0.503572
precursor RNA	tRNA	72	1	0	0	0	3	1	0	32	1	0	0	1	0	0	0	0	1	20.8295	2.32996	2.3308	0.999643	NA	NA	20.8295	3.6115	2.5449	1.41912	NA	NA	20.8295	-2.02061	2.79583	-0.722721	NA	NA
HSALNT0276776	lncRNA	57	0	109	70	22	6	42	15	39	33	0	146	64	0	3	0	78	61	56.3574	0.867033	1.779	0.48737	0.625996	0.939826	56.3574	-2.59329	1.77554	-1.46056	0.144136	0.398338	56.3574	-3.81215	1.78128	-2.14012	0.0323455	0.127322
small nucleolar RNA, H/ACA box 40 (SNORA40)	snoRNA	0	1	0	0	24	0	0	0	0	0	0	0	0	0	9	0	0	0	19.6279	-4.50135	2.9643	-1.51852	0.128883	0.425593	19.6279	0	3.16586	0	1	1	19.6279	2.07784	2.97658	0.698062	0.485139	0.749691
tRNA-Lys (anticodon CTT) 1-1 (TRK-CTT1-1, TRK-CTT1-2)	tRNA	66	35	2	1	2	0	0	27	8	0	0	0	3	0	0	2	6	0	20.5687	4.34591	1.66495	2.61023	0.00904803	0.0894507	20.5687	4.2308	1.85673	2.27864	0.0226887	0.1302	20.5687	0.175054	2.05257	0.0852849	0.932035	1
bacterial SSU rRNA	rRNA	12	25	26	59	43	11	0	262	27	113	70	6	86	0	0	76	3	4	57.4226	-1.19327	1.68109	-0.709821	0.477815	0.831723	57.4226	-1.21294	1.66862	-0.72691	0.467281	0.74594	57.4226	-3.54895	1.67618	-2.11728	0.0342361	0.132913
HSALNT0152855	lncRNA	0	0	1	0	0	835	1	0	9	0	1	0	1	1	0	1	1	0	141.548	-11.4496	2.8179	-4.06316	NA	NA	141.548	1.86708	2.88545	0.647068	NA	NA	141.548	-1.09155	3.03637	-0.359494	NA	NA
hsa-miR-651-5p	miRNA	1	0	0	0	0	0	0	0	0	0	0	0	0	0	0	0	0	0	20.1881	0.191245	3.2342	0.059132	0.952847	1	20.1881	0	3.24625	0	1	1	20.1881	0	3.24625	0	1	1
non-protein coding lnc-ANKRD20A4-5:1	lncRNA	0	0	0	0	0	0	1	1	0	0	0	1	0	0	0	0	0	0	19.7857	0	2.42464	0	1	1	19.7857	-1.00123	2.36082	-0.424102	0.671492	0.927875	19.7857	-2.9824	2.42464	-1.23004	0.218683	0.470653
non-protein coding lnc-MFSD8-6:10	lncRNA	0	0	0	1	0	0	1	3	0	0	0	0	0	0	1	0	0	0	19.3207	-1.84452	2.21489	-0.832781	0.404968	0.769907	19.3207	0.949098	2.06679	0.459214	0.64608	0.905821	19.3207	-1.05882	2.25534	-0.469471	0.638733	0.901358
Homo_sapiens piRNA piR-hsa-26683	piRNA	23	0	0	0	0	0	0	1	0	0	0	0	2	0	0	0	0	0	18.6842	4.38011	2.78909	1.57045	0.116312	0.404686	18.6842	-0.822648	3.00918	-0.27338	0.784561	0.993407	18.6842	-0.429069	2.97828	-0.144066	0.885448	1
non-protein coding lnc-MTA3-6:1	lncRNA	8	20	4	0	9	0	0	1	1	0	0	1	1	0	0	25	28	7	20.2999	1.30357	1.07207	1.21594	0.224009	0.564804	20.2999	-0.866222	1.76727	-0.490148	0.624029	0.886778	20.2999	-2.02061	1.87339	-1.07858	0.280773	0.545549
bacterial SSU rRNA	rRNA	136	37	7	1	39	19	1	30	539	1	2	0	1	0	24	1	13	1	48.1879	0.25825	1.84526	0.139953	0.888697	1	48.1879	6.21466	2.00942	3.09276	0.00198306	0.0264561	48.1879	1.06709	2.02903	0.525911	0.59895	0.86939
tRNA-Trp (anticodon CCA) 2-1 (TRW-CCA2-1)	tRNA	7	80	0	22	19	1	77	78	50	1	29	0	27	1	31	25	4	3	29.9998	0.162633	1.41413	0.115005	0.908441	1	29.9998	0.86619	1.39442	0.621183	0.534479	0.802556	29.9998	-1.26444	1.40465	-0.90018	0.368024	0.635211
non-protein coding lnc-SEPT1-1:2	lncRNA	0	0	0	0	0	1	0	0	3	0	0	0	0	0	0	1	0	0	18.2748	-2.01347	2.84401	-0.707971	0.478963	0.831773	18.2748	1.05862	2.73881	0.386527	0.699106	0.951322	18.2748	0	2.89	0	1	1
ARHGEF35 antisense RNA 1	lncRNA	27	1	49	52	44	7	2	38	29	117	149	113	0	2	1	0	161	0	80.524	-0.316905	1.5735	-0.201401	0.840385	1	80.524	-4.10567	1.5666	-2.62076	0.00877351	0.0725615	80.524	-8.84252	1.74566	-5.06542	4.07507e-07	2.27056e-05
transfer RNA	tRNA	22	166	76	29	0	2	0	87	49	1	0	0	0	5	8	0	7	10	27.2633	2.5297	1.64758	1.5354	0.124685	0.419434	27.2633	5.31632	2.00084	2.65704	0.00788291	0.0692847	27.2633	1.74476	2.03323	0.858121	0.390825	0.659631
Y RNA (ENSG00000207408.1)	Y_RNA	43	40	20	0	1	0	19	22	4	0	0	1	8	4	6	0	1	0	23.8423	5.7158	1.299	4.40014	1.0818e-05	0.000629352	23.8423	3.47912	1.36348	2.55164	0.0107218	0.0817862	23.8423	2.00006	1.38849	1.44046	0.149738	0.366253
microRNA hsa-mir-362 precursor	miRNA	0	0	0	0	0	0	1	1	0	0	0	0	0	0	0	0	0	0	18.7376	0	2.66921	0	1	1	18.7376	-0.0486167	2.61279	-0.0186072	0.985154	1	18.7376	0	2.66921	0	1	1
non-protein coding lnc-UNC93A-1:7	lncRNA	9	55	57	29	28	2	204	2	17	6	59	5	2	20	187	3	2	33	41.0974	0.989311	1.47459	0.670905	0.502281	0.844823	41.0974	-0.455337	1.46045	-0.31178	0.755208	0.982319	41.0974	-0.427156	1.45976	-0.29262	0.769813	0.98169
HSALNT0231815	lncRNA	0	0	16	1	11	0	24	0	1	0	0	0	60	0	13	0	81	11	20.904	1.16282	2.32481	0.500181	0.616948	0.931987	20.904	3.42513	2.54082	1.34804	0.177644	0.45523	20.904	4.70797	2.52731	1.86284	0.0624852	0.202119
HSALNT0078960	lncRNA	0	0	0	0	0	1	0	0	0	0	0	0	0	0	0	0	0	0	19.2888	-2.08668	3.46044	-0.603008	0.546503	0.886052	19.2888	0	3.5028	0	1	1	19.2888	0	3.5028	0	1	1
non-protein coding lnc-OAZ3-2:27	lncRNA	0	0	0	0	0	836	0	0	0	1	0	0	1	0	0	1	4	0	141.025	-26.6213	3.50662	-7.59171	NA	NA	141.025	-15.8852	3.69902	-4.29443	NA	NA	141.025	-2.23624	3.69902	-0.604549	NA	NA
eukaryotic LSU rRNA	rRNA	76	20	29	64	116	16	193	0	2	11	0	5	3	0	1	69	3	32	31.9865	-1.01922	1.46053	-0.697844	0.485275	0.835721	31.9865	1.55888	1.49932	1.03973	0.298465	0.603275	31.9865	-4.14414	1.68301	-2.46234	0.0138036	0.0695227
novel transcript, antisense to CASZ1	lncRNA	66	109	29	24	55	1	14	65	1	0	1	1	92	49	1	95	125	28	29.8905	1.00081	1.15279	0.868161	0.385306	0.747283	29.8905	3.36305	1.52261	2.20875	0.0271923	0.141711	29.8905	4.00451	1.51812	2.63781	0.00834443	0.0472254
long non-coding RNA NONHSAT206655.1	lncRNA	16	74	42	33	69	18	47	166	78	1	79	0	61	0	16	18	15	31	46.0418	-0.511874	1.35754	-0.377059	0.70613	0.990234	46.0418	0.00317187	1.3537	0.00234311	0.99813	1	46.0418	-2.47709	1.36354	-1.81667	0.0692678	0.216619
microRNA hsa-mir-551b precursor	miRNA	0	0	130	0	21	0	0	0	1	39	0	0	1	0	0	0	0	0	29.1891	3.49516	2.96169	1.18012	NA	NA	29.1891	-6.61813	3.1537	-2.09853	NA	NA	29.1891	-7.4698	3.15867	-2.36485	NA	NA
small nucleolar RNA, C/D box 38A (SNORD38A)	snoRNA	1	0	0	0	0	0	1	1	0	0	0	0	0	0	0	0	0	0	19.5668	0.162218	2.2618	0.0717208	0.942824	1	19.5668	-0.0321071	2.20819	-0.0145401	0.988399	1	19.5668	0	2.27761	0	1	1
hsa-miR-24-2-5p	miRNA	0	2	0	0	0	0	0	0	0	1	0	0	0	3	0	0	0	0	19.6886	0.725067	2.60608	0.278221	0.780842	1	19.6886	-2.74624	2.66271	-1.03137	0.302369	0.606515	19.6886	-0.264513	2.50679	-0.105519	0.915964	1
HSALNT0207856	tRNA	1	89	14	50	0	0	2	2	3	0	0	0	0	12	0	0	0	6	22.6622	0.429202	2.1311	0.2014	0.840386	1	22.6622	1.9774	2.47115	0.800193	0.423599	0.711255	22.6622	2.753	2.44189	1.12741	0.25957	0.521249
5S ribosomal RNA	rRNA	31	72	34	72	102	5	27	10	2	9	3	1	31	42	50	61	84	35	31.5531	-0.698802	0.678275	-1.03026	0.302886	0.664569	31.5531	-0.355849	0.8042	-0.442488	0.658136	0.917187	31.5531	1.31717	0.77557	1.69833	0.0894456	0.262303
hsa-let-7f-1-3p	miRNA	0	0	0	0	0	0	0	0	0	0	0	0	0	0	0	0	0	0	19.0712	0	4.02867	0	1	1	19.0712	0	4.02867	0	1	1	19.0712	0	4.02867	0	1	1
HSALNT0209346	lncRNA	19	25	3	1	2	0	9	0	58	0	0	1	3	0	0	5	36	25	22.7134	3.19909	1.56633	2.04241	0.0411104	0.232333	22.7134	4.56139	1.75231	2.60307	0.00923934	0.0749134	22.7134	-0.769776	1.96475	-0.391793	0.695211	0.936836
Bacterial small subunit ribosomal RNA	rRNA	8	1	0	1	0	0	1	3	1	3	1	1	1	68	1	0	1	0	21.0706	2.02164	1.87401	1.07878	0.280685	0.636691	21.0706	-1.77861	1.69816	-1.04737	0.294927	0.600793	21.0706	2.15029	1.57453	1.36567	0.172042	0.401059
microRNA hsa-mir-4517 precursor	miRNA	0	0	0	1	1	0	0	1	0	0	0	0	0	0	0	0	0	0	19.9366	-2.4808	2.17331	-1.14149	0.253668	0.606751	19.9366	-0.82265	2.28161	-0.360557	0.718431	0.964083	19.9366	0	2.28161	0	1	1
HSALNT0212516	lncRNA	25	1	1	0	1	0	16	9	0	2	34	0	0	0	2	0	1	1	24.7372	3.74352	1.97665	1.89387	0.0582425	0.281328	24.7372	-2.65288	1.6456	-1.61211	0.106939	0.334173	24.7372	-6.24239	1.90268	-3.28085	0.00103496	0.0101093
non-protein coding lnc-POTEC-10:1	lncRNA	47	21	25	106	8	1	15	1	0	12	27	0	225	7	28	9	71	24	32.1483	-0.510505	1.38003	-0.369924	0.711439	0.994182	32.1483	-3.39655	1.43573	-2.36574	0.0179942	0.113883	32.1483	0.341536	1.38193	0.247145	0.804796	1
HSALNT0191295	lncRNA	0	0	1	0	0	1	27	0	24	0	0	0	0	0	0	0	0	1	20.5962	-0.954044	2.50157	-0.381378	0.702922	0.987422	20.5962	4.84533	2.2858	2.11975	0.0340269	0.164143	20.5962	0	2.56383	0	1	1
non-protein coding lnc-SMC6-2:1	lncRNA	0	0	2	828	1	6	0	0	0	1	0	0	0	0	0	0	3	0	35.2583	-8.2988	2.80014	-2.96372	0.0030395	0.0432527	35.2583	-2.74623	3.15061	-0.871651	0.383399	0.678404	35.2583	-2.9824	3.15061	-0.94661	0.343838	0.608056
microRNA hsa-mir-374b precursor	miRNA	0	0	0	0	0	0	0	1	23	0	0	0	0	0	0	0	0	0	20.0056	0	3.31415	0	1	1	20.0056	4.11345	3.10825	1.3234	0.185703	0.46652	20.0056	0	3.31415	0	1	1
precursor RNA	tRNA	2	5	40	1	1	0	3	3	1	0	0	268	5	1	22	100	3	2	60.1395	4.85325	2.05242	2.36465	NA	NA	60.1395	-7.14479	1.87347	-3.81366	NA	NA	60.1395	-5.27726	1.8059	-2.92223	NA	NA
HSALNT0215895	lncRNA	1	62	0	1	29	7	71	35	68	41	3	0	49	0	53	28	186	72	36.6681	-0.624877	1.60604	-0.38908	0.697217	0.985705	36.6681	0.363995	1.58407	0.229785	0.818259	1	36.6681	-0.854789	1.58763	-0.538405	0.590297	0.861703
Hsa-Mir-10-P3a stem-loop	precursor_RNA	0	51	0	0	0	0	0	0	0	0	0	0	0	0	1	0	0	0	17.7658	5.03023	3.19676	1.57354	0.115594	0.403253	17.7658	0	3.3964	0	1	1	17.7658	-1.05881	3.3964	-0.311745	0.755234	0.972244
bacterial SSU rRNA	rRNA	150	20	96	19	39	15	85	56	30	127	0	22	8	3	33	87	50	3	52.2472	1.26148	1.40767	0.896146	0.370175	0.733476	52.2472	-1.58773	1.40226	-1.13226	0.257523	0.5618	52.2472	-3.66855	1.41447	-2.59358	0.00949822	0.0522813
3' external transcribed sequence	misc_RNA	0	35	0	0	0	4	110	1	38	0	0	1	0	0	0	12	0	0	22.1597	0.310621	2.44897	0.126837	0.899069	1	22.1597	5.24596	2.65276	1.97755	0.0479798	0.202779	22.1597	-2.9824	2.8999	-1.02845	0.303738	0.568396
[truncated: 4,126 more rows]

## Sheet: Sheet1
Gene	Name	Family	Raw Counts																		Ac4ManNAz Base Mean	Ac4ManNAz Log2Fold Change	Ac4ManNAz lfcSE	Ac4ManNAz Stat	Ac4ManNAz pvalue	Ac4ManNAz padj	Ac4GlcNAz Base Mean	Ac4GlcNAz Log2Fold Change	Ac4GlcNAz lfcSE	Ac4GlcNAz Stat	Ac4GlcNAz pvalue	Ac4GlcNAz padj	Ac4GalNAz Base Mean	Ac4GalNAz Log2Fold Change	Ac4GalNAz lfcSE	Ac4GalNAz Stat	Ac4GalNAz pvalue	Ac4GalNAz padj
[truncated: 5,844 more rows]

[truncated: 4 more sheets: Sheet4, Sheet 2, Sheet3, Sheet5]
