# Supplementary material for: An Expanded View of RNA Modification with Carbohydrate-Based Metabolic Probes
Source: JACS Au. 2025 May 5;5(5):2309–20. doi: 10.1021/jacsau.5c00249 (PMC12117391; doi:10.1021/jacsau.5c00249)
Supplement: Supplementary file 4 [file au5c00249_si_004.xls]

## Sheet: count_table
Annotation						RAW COUNTS (Normalised)																									ZSCORE
ID	family	subfamily	name	source	description	...F1a	...F2a	...F3a	...F4a	...F5a	...F6a	...F7a	...F8a	...F9a	...F1b	...F2b	...F3b	...F4b	...F5b	...F6b	...F7b	...F8b	...F9b	...F2c	...F3c	...F5c	...F6c	...F8c	...F9c		...F1a	...F2a	...F3a	...F4a	...F5a	...F6a	...F7a	...F8a	...F9a	...F1b	...F2b	...F3b	...F4b	...F5b	...F6b	...F7b	...F8b	...F9b	...F2c
URS0000001346_9606	tRNA	TRK-CTT5-1	GENECARDS:TRK-CTT5-1:URS0000001346_9606	GENECARDS	tRNA-Lys	0.843893	0	0	0.329538	0	0	2.76356	0	0	8.8569	0	0	0.951292	0	0	0.820084	0	0	0	0	0	0	0	0		-0.0512622	-0.0506829	-0.0444414	-0.0655255	-0.0518655	-0.0402229	-0.0545892	-0.0478804	-0.047836	-0.051136	-0.0577916	-0.0485189	-0.0527199	-0.05017	-0.0372362	-0.0468856	-0.0495595	-0.0464892	-0.0484776
URS00000013AE_9606	lncRNA	lnc-GOLGA2-4	lnc-GOLGA2-4:1	LNCIPEDIA	non-protein coding lnc-GOLGA2-4:1	0	10.8285	0	0	0	0	0	0	0	0	0	0	0	1.00748	4.11701	2.46025	0	0	0	0	0	0	0	0		-0.0516641	-0.0200048	-0.0444414	-0.0657672	-0.0518655	-0.0402229	-0.0557969	-0.0478804	-0.047836	-0.0552151	-0.0577916	-0.0485189	-0.0531668	-0.0476427	-0.0338031	-0.0463056	-0.0495595	-0.0464892	-0.0484776
URS0000001A7A_9606	miRNA	miRNA	hsa-mir-625	MIRBASE	microRNA hsa-mir-625 precursor	6.3292	0	0	3.95446	0	0	4.14533	0	0	2.53054	0	0	4.28081	0	0	2.46025	0	0	0	0	0	0	0	0		-0.04865	-0.0506829	-0.0444414	-0.0628674	-0.0518655	-0.0402229	-0.0539854	-0.0478804	-0.047836	-0.0540496	-0.0577916	-0.0485189	-0.0511559	-0.05017	-0.0372362	-0.0463056	-0.0495595	-0.0464892	-0.0484776
URS0000001EB3_9606	miRNA	miRNA	hsa-mir-31	MIRBASE	microRNA hsa-mir-31 precursor	23464.9	294.535	90.806	17579.5	713.469	281.62	31696.6	502.549	59.7163	27450.1	376.429	115.751	27391.5	696.165	292.308	26852.8	550.854	100.482	122.045	354.652	419.737	199.145	351.136	53.1135		11.1229	0.783762	0.163154	12.8252	2.13517	0.248524	13.7951	1.12303	0.112942	12.5869	1.13955	0.290228	12.8142	1.6962	0.206511	9.44873	1.42906	0.212102	0.248486
URS0000007340_9606	miRNA	miRNA	hsa-mir-127	MIRBASE	microRNA hsa-mir-127 precursor	265.826	0.721898	0	243.858	0	59.8443	509.876	1.39986	0	435.253	0	0	396.689	4.0299	0	435.464	0	1.77844	0	0	0	0	0	0		0.0749296	-0.0486377	-0.0444414	0.113052	-0.0518655	0.0211358	0.16701	-0.0446188	-0.047836	0.145241	-0.0577916	-0.0485189	0.13318	-0.0400608	-0.0372362	0.106817	-0.0495595	-0.0419123	-0.0484776
URS0000007D24_9606	Y_RNA		RNA, Ro60-associated Y4 (RNY4)	RFAM	RNA, Ro60-associated Y4 (RNY4)	7.17309	0	0	24.0563	0	0	62.18	0	0	67.0594	2.5538	6.25683	42.8081	2.01495	0	47.5648	0	0	2.94085	0	0	0	0	2.30928		-0.0482481	-0.0506829	-0.0444414	-0.0481269	-0.0518655	-0.0402229	-0.0286253	-0.0478804	-0.047836	-0.0243309	-0.0496685	-0.0302083	-0.0330574	-0.0451154	-0.0372362	-0.0303553	-0.0495595	-0.0464892	-0.0413219
URS0000007FBA_9606	miRNA	miRNA	hsa-miR-340-5p	MIRBASE	hsa-miR-340-5p	721.951	31.7635	8.78767	432.354	0.870084	0	1357.6	0.699928	3.91582	1102.68	1.02152	1.56421	1357.02	24.1794	16.4681	2178.96	30.0029	1.77844	24.9972	0	35.6235	0	1.97823	0		0.292148	0.0393062	-0.0243515	0.251274	-0.0491984	-0.0402229	0.53745	-0.0462496	-0.0372932	0.452626	-0.0545424	-0.0439413	0.584301	0.0104855	-0.0235039	0.723366	0.0309753	-0.0419123	0.0123463
URS00000081EA_9606	snRNA		RNA, variant U1 small nuclear 7 (RNVU1-7)	RFAM	RNA, variant U1 small nuclear 7 (RNVU1-7)	128.694	70.0241	46.8676	164.44	108.761	14.081	120.215	261.773	83.2112	204.341	157.314	172.845	88.9458	41.3065	168.798	59.046	66.0065	63.1347	55.8761	4.03014	4.64654	7.65941	25.717	43.8764		0.00962334	0.147702	0.0627045	0.0548149	0.281524	-0.0257855	-0.00326512	0.562036	0.176198	0.0388943	0.442591	0.457313	-0.011384	0.0534498	0.103519	-0.0262953	0.127617	0.115989	0.0874817
URS0000008204_9606	miRNA		AY194160.1:1..20:ncRNA	ENA	microRNA miR-L-5	0	0	0	0	0	183.053	0	4.8995	0	0	0	0	0	0	0	0	0	0	0	0	0	0	0	0		-0.0516641	-0.0506829	-0.0444414	-0.0657672	-0.0518655	0.147463	-0.0557969	-0.0364648	-0.047836	-0.0552151	-0.0577916	-0.0485189	-0.0531668	-0.05017	-0.0372362	-0.0471756	-0.0495595	-0.0464892	-0.0484776
URS0000008863_9606	piRNA		piR-hsa-1729637	PIRBASE	Homo_sapiens piRNA piR-hsa-1729637	2.53168	0.721898	34.1743	0.329538	0.870084	0	4.14533	0	0.978955	1.89791	0.510759	11.7315	0.951292	1.00748	0	2.46025	0	0.889222	0	0	0	3.82971	0.989116	1.15464		-0.0504585	-0.0486377	0.0336858	-0.0655255	-0.0491984	-0.0402229	-0.0539854	-0.0478804	-0.0452003	-0.054341	-0.056167	-0.0141865	-0.0527199	-0.0476427	-0.0372362	-0.0463056	-0.0495595	-0.0442008	-0.0484776
URS0000008A99_9606	miRNA	miRNA	hsa-mir-143	MIRBASE	microRNA hsa-mir-143 precursor	1905.93	28.154	24.4102	1298.71	68.7367	80.9658	3103.47	20.9979	7.83164	4783.36	70.4848	9.38524	2080	31.2317	20.5851	2511.1	91.2089	3.55689	45.5831	20.1507	63.5027	7.65941	21.7605	5.77321		0.855993	0.0290802	0.0113638	0.886566	0.158837	0.0427918	1.30037	0.00104343	-0.0267504	2.14776	0.166406	-0.021053	0.923926	0.0281767	-0.0200709	0.840818	0.195266	-0.0373355	0.0624366
URS0000008C67_9606	lncRNA	lnc-CHST9-6	lnc-CHST9-6:2	LNCIPEDIA	novel transcript	0.421947	0	0	1.64769	0	0	1.38178	0	0	7.59163	0	0	0.475646	0	0	4.10042	0	0	0	0	0	0	0	0		-0.0514632	-0.0506829	-0.0444414	-0.0645589	-0.0518655	-0.0402229	-0.0551931	-0.0478804	-0.047836	-0.0517188	-0.0577916	-0.0485189	-0.0529434	-0.05017	-0.0372362	-0.0457256	-0.0495595	-0.0464892	-0.0484776
URS0000009A89_9606	piRNA		piR-hsa-26508	PIRBASE	piR-34358	3.79752	2.1657	0	1.97723	5.22051	7.04051	6.90889	3.49964	0.978955	3.79582	1.53228	1.56421	3.80517	4.0299	0	9.02092	0	2.66766	2.94085	0	1.54885	57.4456	2.96735	0		-0.0498556	-0.0445473	-0.0444414	-0.0643173	-0.0358628	-0.0330042	-0.0527778	-0.0397264	-0.0452003	-0.0534669	-0.0529178	-0.0439413	-0.0513793	-0.0400608	-0.0372362	-0.0439855	-0.0495595	-0.0396239	-0.0413219
URS000000A699_9606	tRNA	6NU2_B	GENECARDS:6NU2_B:URS000000A699_9606	GENECARDS	tRNA-Val	4.64141	0	0	2.96584	0	0	4.83622	0	0	6.95899	0	0	5.70775	1.00748	0	13.9414	0	0	0	0	0	0	0	0		-0.0494537	-0.0506829	-0.0444414	-0.0635924	-0.0518655	-0.0402229	-0.0536835	-0.0478804	-0.047836	-0.0520101	-0.0577916	-0.0485189	-0.0504856	-0.0476427	-0.0372362	-0.0422455	-0.0495595	-0.0464892	-0.0484776
URS000000B1C9_9606	miRNA	miRNA	hsa-let-7e-5p	MIRBASE	hsa-let-7e-5p	19734	4714	107.405	14522.1	1342.54	517.477	23586.9	1423.65	213.412	20304.4	4742.91	175.191	23362.3	4168.93	321.127	24224.4	1003.3	149.389	3840.75	407.044	5193.28	241.272	1716.12	178.97		9.34621	13.3045	0.201101	10.5832	4.06349	0.490349	10.2513	3.26915	0.526746	9.29599	15.0284	0.464179	10.9214	10.4078	0.230543	8.51927	2.64352	0.337966	9.29694
URS000000BF07_9606	lncRNA	lnc-RGS9BP-2	lnc-RGS9BP-2:1	LNCIPEDIA	novel transcript, antisense to ANKRD27	0	0	0	0.659076	0	0	0.690889	0	0	0	0	0	0	0	4.11701	0	0	0	1.47042	334.501	0	0	0	0		-0.0516641	-0.0506829	-0.0444414	-0.0652839	-0.0518655	-0.0402229	-0.055495	-0.0478804	-0.047836	-0.0552151	-0.0577916	-0.0485189	-0.0531668	-0.05017	-0.0338031	-0.0471756	-0.0495595	-0.0464892	-0.0448998
URS000000C50C_9606	piRNA		piR-hsa-3449529	PIRBASE	Homo_sapiens piRNA piR-hsa-3449529	2.53168	0	0	7.90892	0	0	14.5087	0	0	4.42845	0	0	3.80517	0	0	13.1213	0	0	0	0	0	0	0	0		-0.0504585	-0.0506829	-0.0444414	-0.0599676	-0.0518655	-0.0402229	-0.0494568	-0.0478804	-0.047836	-0.0531756	-0.0577916	-0.0485189	-0.0513793	-0.05017	-0.0372362	-0.0425355	-0.0495595	-0.0464892	-0.0484776
URS000000C73C_9606	miRNA	miRNA	hsa-miR-152-5p	MIRBASE	hsa-miR-152-5p	8.01699	0	0	6.26123	0	0	12.436	0	0	7.59163	0	0	11.4155	0	0	9.841	0	0	0	0	0	0	0	0		-0.0478462	-0.0506829	-0.0444414	-0.0611759	-0.0518655	-0.0402229	-0.0503626	-0.0478804	-0.047836	-0.0517188	-0.0577916	-0.0485189	-0.0478043	-0.05017	-0.0372362	-0.0436955	-0.0495595	-0.0464892	-0.0484776
URS000000CCE3_9606	lncRNA	lnc-EGFL6-8	lnc-EGFL6-8:1	LNCIPEDIA	long intergenic non-protein coding RNA 1203	1.26584	0	0	3.62492	0	0	0	0	0	0	0	0	0	0	0	0.820084	0	0	0	0	0	0	0	0		-0.0510613	-0.0506829	-0.0444414	-0.0631091	-0.0518655	-0.0402229	-0.0557969	-0.0478804	-0.047836	-0.0552151	-0.0577916	-0.0485189	-0.0531668	-0.05017	-0.0372362	-0.0468856	-0.0495595	-0.0464892	-0.0484776
URS000000D517_9606	snoRNA	snoRNA	SNORA74B	SNODB	small nucleolar RNA, H/ACA box 74B (SNORA74B)	8.86088	3.60949	0	21.0904	0.870084	0	16.5813	0	0	20.2443	0	14.0779	10.9399	11.0822	0	9.841	0	0	1.47042	0	0	0	0	0		-0.0474443	-0.0404569	-0.0444414	-0.0503017	-0.0491984	-0.0402229	-0.0485511	-0.0478804	-0.047836	-0.0458916	-0.0577916	-0.00731997	-0.0480278	-0.0223696	-0.0372362	-0.0436955	-0.0495595	-0.0464892	-0.0448998
URS000000DE3A_9606	misc_RNA	JA662164	GENECARDS:JA662164:URS000000DE3A_9606	GENECARDS	miscellaneous RNA	0.843893	0	0	2.30677	0	0	0	0	0	0	0	0	5.70775	0	0	7.38075	0	0	0	0	0	0	0	0		-0.0512622	-0.0506829	-0.0444414	-0.0640757	-0.0518655	-0.0402229	-0.0557969	-0.0478804	-0.047836	-0.0552151	-0.0577916	-0.0485189	-0.0504856	-0.05017	-0.0372362	-0.0445656	-0.0495595	-0.0464892	-0.0484776
URS000000DF93_9606	lncRNA	LINC02048	LINC02048:3	LNCIPEDIA	long intergenic non-protein coding RNA 2048 (LINC02048)	7.59504	0.721898	0.976408	3.29538	32.1931	0	4.83622	0	0	6.32636	12.769	0	7.13469	46.3439	0	6.56067	0	59.5778	0	0	0	3.82971	0	0		-0.0480471	-0.0486377	-0.0422092	-0.0633507	0.0468178	-0.0402229	-0.0536835	-0.0478804	-0.047836	-0.0523015	-0.0171762	-0.0485189	-0.0498153	0.0660864	-0.0372362	-0.0448556	-0.0495595	0.106835	-0.0484776
URS000000E79F_9606	piRNA		piR-hsa-23247	PIRBASE	Homo_sapiens piRNA piR-hsa-23247	7.59504	0	7.81127	16.8064	0	0	20.0358	0	9.78955	13.918	0.510759	3.12841	16.172	0	4.11701	22.1423	104.41	0.889222	1.47042	0	0	0	0.989116	1.15464		-0.0480471	-0.0506829	-0.0265837	-0.0534432	-0.0518655	-0.0402229	-0.0470416	-0.0478804	-0.021479	-0.0488052	-0.056167	-0.0393636	-0.0455699	-0.05017	-0.0338031	-0.0393455	0.230702	-0.0442008	-0.0448998
URS0000010C72_9606	miRNA	miRNA	hsa-miR-320d	MIRBASE	hsa-miR-320d	142.618	2.88759	0	84.3618	32.1931	0	102.252	0	0	125.262	12.769	0	115.106	1.00748	0	91.8494	0	0	0	8.06027	0	0	0.989116	0		0.0162544	-0.0425021	-0.0444414	-0.00390543	0.0468178	-0.0402229	-0.0111147	-0.0478804	-0.047836	0.00247424	-0.0171762	-0.0485189	0.000905083	-0.0476427	-0.0372362	-0.0146951	-0.0495595	-0.0464892	-0.0484776
URS0000010D30_9606	miRNA	miRNA	hsa-miR-320c	MIRBASE	hsa-miR-320c	63.7139	2.1657	0	32.6243	10.441	0	35.9262	0.699928	0	44.2845	4.59683	0	30.4413	10.0748	0	37.7238	0	0	0	16.1205	34.0746	0	0	0		-0.0213218	-0.0445473	-0.0444414	-0.0418441	-0.0198601	-0.0402229	-0.0400977	-0.0462496	-0.047836	-0.0348199	-0.0431701	-0.0485189	-0.0388668	-0.0248969	-0.0372362	-0.0338354	-0.0495595	-0.0464892	-0.0484776
URS000001388A_9606	snoRNA		Small nucleolar RNA SNORD50	RFAM	Small nucleolar RNA SNORD50	2.95363	1.4438	0	6.59076	0	0	5.52711	0	0	8.8569	1.02152	0	0.951292	0	0	1.64017	0	0	0	0	0	0	0	0		-0.0502575	-0.0465925	-0.0444414	-0.0609342	-0.0518655	-0.0402229	-0.0533816	-0.0478804	-0.047836	-0.051136	-0.0545424	-0.0485189	-0.0527199	-0.05017	-0.0372362	-0.0465956	-0.0495595	-0.0464892	-0.0484776
URS0000013C07_9606	rRNA	MT-RNR2	GENECARDS:MT-RNR2:URS0000013C07_9606	GENECARDS	16S ribosomal RNA	1.68779	0	0	3.95446	0	0	2.76356	0	0	6.32636	0	0	1.90258	0	0	0.820084	0	0	0	0	0	0	0	0		-0.0508603	-0.0506829	-0.0444414	-0.0628674	-0.0518655	-0.0402229	-0.0545892	-0.0478804	-0.047836	-0.0523015	-0.0577916	-0.0485189	-0.0522731	-0.05017	-0.0372362	-0.0468856	-0.0495595	-0.0464892	-0.0484776
URS0000013DD8_9606	miRNA	miRNA	hsa-miR-652-3p	MIRBASE	hsa-miR-652-3p	717.309	0	0	715.427	25.2324	0	995.571	20.2979	0	941.362	0.510759	0.782103	797.183	15.1121	4.11701	674.929	1.20012	0.889222	1.47042	0	54.2096	0	0	28.8661		0.289938	-0.0506829	-0.0444414	0.45885	0.0254808	-0.0402229	0.379251	-0.000587362	-0.047836	0.378329	-0.056167	-0.0462301	0.321315	-0.0122603	-0.0338031	0.191498	-0.0463381	-0.0442008	-0.0448998
URS0000013F57_9606	snoRNA	snoRNA	SNORA50A	SNODB	small nucleolar RNA, H/ACA box 50A (SNORA50A)	24.051	21.657	0	40.8627	11.3111	0	91.1973	0.699928	24.4739	88.569	0	0	53.748	1.00748	0	45.9247	0	0	0	0	3.09769	0	12.8585	0		-0.0402104	0.0106733	-0.0444414	-0.0358029	-0.017193	-0.0402229	-0.0159452	-0.0462496	0.0180565	-0.0144247	-0.0577916	-0.0485189	-0.0279184	-0.0476427	-0.0372362	-0.0309353	-0.0495595	-0.0464892	-0.0484776
URS00000157F5_9606	miRNA	miRNA	hsa-let-7a	MIRBASE	hsa-let-7a-2-3p	22.3632	0	0	27.6812	0	3.52025	21.4176	0	0	29.7339	0	0	36.6247	1.00748	0	16.4017	0	0	0	0	0	0	0	1.15464		-0.0410142	-0.0506829	-0.0444414	-0.0454688	-0.0518655	-0.0366135	-0.0464378	-0.0478804	-0.047836	-0.0415211	-0.0577916	-0.0485189	-0.0359621	-0.0476427	-0.0372362	-0.0413755	-0.0495595	-0.0464892	-0.0484776
URS00000173FE_9606	lncRNA	lnc-TRPT1-2	lnc-TRPT1-2:1	LNCIPEDIA	novel transcript	8.43893	0	0	5.60215	0	0	11.7451	0	0	7.59163	0.510759	0	4.28081	0	0	5.74058	2.40024	0	0	0	0	0	0	0		-0.0476453	-0.0506829	-0.0444414	-0.0616592	-0.0518655	-0.0402229	-0.0506645	-0.0478804	-0.047836	-0.0517188	-0.056167	-0.0485189	-0.0511559	-0.05017	-0.0372362	-0.0451456	-0.0431167	-0.0464892	-0.0484776
URS0000018549_9606	snoRNA	snoRNA	SNORA46	SNODB	small nucleolar RNA, H/ACA box 46 (SNORA46)	16.8779	0	5.85845	18.1246	0	0	17.9631	0	0.978955	29.1013	21.9626	0	13.3181	0	0	21.3222	0	0.889222	0	0	57.3073	0	0.989116	6.92785		-0.0436264	-0.0506829	-0.0310481	-0.0524766	-0.0518655	-0.0402229	-0.0479473	-0.0478804	-0.0452003	-0.0418125	0.0120669	-0.0485189	-0.0469106	-0.05017	-0.0372362	-0.0396355	-0.0495595	-0.0442008	-0.0484776
URS000001A47D_9606	lncRNA	lnc-ZNF395-1	lnc-ZNF395-1:1	LNCIPEDIA	novel transcript	0.421947	0	0	0	0	0	0.690889	0	0	0	0	0	0	0	0	0	0	0	69.1099	0	0	0	0	0		-0.0514632	-0.0506829	-0.0444414	-0.0657672	-0.0518655	-0.0402229	-0.055495	-0.0478804	-0.047836	-0.0552151	-0.0577916	-0.0485189	-0.0531668	-0.05017	-0.0372362	-0.0471756	-0.0495595	-0.0464892	0.119683
URS000001C659_9606	miRNA	miRNA	hsa-miR-135b-5p	MIRBASE	hsa-miR-135b-5p	16.8779	0	0	20.1018	0	0	50.4349	0	0	32.8971	0	0	35.6735	0	0	84.4686	0	0	0	0	0	0	0	0		-0.0436264	-0.0506829	-0.0444414	-0.0510267	-0.0518655	-0.0402229	-0.0337577	-0.0478804	-0.047836	-0.0400643	-0.0577916	-0.0485189	-0.036409	-0.05017	-0.0372362	-0.0173051	-0.0495595	-0.0464892	-0.0484776
URS000002011E_9606	lncRNA	lnc-KCNJ6-1	lnc-KCNJ6-1:2	LNCIPEDIA	novel transcript	7.17309	0.721898	0.976408	5.60215	44.3743	0	2.07267	0	0	11.3874	0	0.782103	2.37823	0	0	2.46025	0	0	0	0	0	0	0	0		-0.0482481	-0.0486377	-0.0422092	-0.0616592	0.0841574	-0.0402229	-0.0548912	-0.0478804	-0.047836	-0.0499706	-0.0577916	-0.0462301	-0.0520496	-0.05017	-0.0372362	-0.0463056	-0.0495595	-0.0464892	-0.0484776
URS000002084A_9606	snoRNA	snoRNA	SNORA12	SNODB	small nucleolar RNA, H/ACA box 12 (SNORA12)	3.37557	0	0	2.96584	0	0	1.38178	0	0	7.59163	0	0	5.70775	0	0	4.10042	0	0	0	0	0	0	0	0		-0.0500566	-0.0506829	-0.0444414	-0.0635924	-0.0518655	-0.0402229	-0.0551931	-0.0478804	-0.047836	-0.0517188	-0.0577916	-0.0485189	-0.0504856	-0.05017	-0.0372362	-0.0457256	-0.0495595	-0.0464892	-0.0484776
URS000002103A_9606	miRNA	miRNA	hsa-miR-1296-5p	MIRBASE	hsa-miR-1296-5p	34.1777	0	0	38.8855	0	0	20.0358	0	0	23.4075	0	0	22.3554	0	0	13.9414	0	0	0	0	0	0	0	0		-0.0353878	-0.0506829	-0.0444414	-0.0372528	-0.0518655	-0.0402229	-0.0470416	-0.0478804	-0.047836	-0.0444348	-0.0577916	-0.0485189	-0.0426653	-0.05017	-0.0372362	-0.0422455	-0.0495595	-0.0464892	-0.0484776
URS000002176F_9606	tRNA		mitochondrially encoded tRNA-Pro (CCN) (MT-TP)	RFAM	mitochondrially encoded tRNA-Pro (CCN) (MT-TP)	940.097	46.2015	18.5518	838.345	87.8785	28.162	807.649	4.8995	10.7685	723.103	51.5867	29.7199	720.604	101.755	8.23403	883.23	66.0065	32.9012	7.35212	8.06027	147.14	0	105.835	32.33		0.396036	0.0802104	-0.00202945	0.548984	0.217513	-0.0113482	0.297132	-0.0364648	-0.0188433	0.27781	0.106295	0.0384567	0.285341	0.205089	-0.0303701	0.265159	0.127617	0.0381824	-0.0305883
URS0000022AAA_9606	miRNA	miRNA	hsa-miR-3126-5p	MIRBASE	hsa-miR-3126-5p	10.5487	0	0	5.60215	0	0	2.07267	0	0	5.69372	0	0	4.75646	0	0	6.56067	0	0	0	0	0	0	0	0		-0.0466406	-0.0506829	-0.0444414	-0.0616592	-0.0518655	-0.0402229	-0.0548912	-0.0478804	-0.047836	-0.0525928	-0.0577916	-0.0485189	-0.0509324	-0.05017	-0.0372362	-0.0448556	-0.0495595	-0.0464892	-0.0484776
URS0000023412_9606	tRNA	tRNA-Thr-TGT-2-1	GTRNADB:tRNA-Thr-TGT-2-1:CM000663.1:222638347-222638419	GTRNADB	tRNA-Thr (anticodon TGT) 2-1 (TRT-TGT2-1)	32.9118	12.9942	62.4901	18.7837	13.9213	3.52025	22.1084	51.7947	57.7583	37.3255	26.0487	14.0779	14.745	2.01495	0	7.38075	2.40024	40.9042	5.88169	173.296	10.8419	179.996	6.92381	21.9382		-0.0359906	-0.0138692	0.0984198	-0.0519933	-0.00919167	-0.0366135	-0.0461359	0.0727983	0.10767	-0.0380248	0.0250639	-0.00731997	-0.0462403	-0.0451154	-0.0372362	-0.0445656	-0.0431167	0.0587782	-0.0341661
URS0000026886_9606	misc_RNA	U92285	GENECARDS:U92285:URS0000026886_9606	GENECARDS	GABRE	1.68779	0	1.95282	2.30677	0	0	2.07267	25.1974	0	2.53054	0	0	5.23211	0	0	9.02092	0	0	0	0	0	0	0	0		-0.0508603	-0.0506829	-0.0399769	-0.0640757	-0.0518655	-0.0402229	-0.0548912	0.0108282	-0.047836	-0.0540496	-0.0577916	-0.0485189	-0.050709	-0.05017	-0.0372362	-0.0439855	-0.0495595	-0.0464892	-0.0484776
URS0000026E23_9606	piRNA		piR-hsa-149452	PIRBASE	Homo_sapiens piRNA piR-hsa-149452	8239.35	412.204	38.0799	6103.38	125.292	242.897	11017.6	239.376	22.516	12061.8	580.222	42.2336	8455.08	468.476	94.6913	11156.4	196.819	69.3593	436.716	124.934	614.892	241.272	263.105	33.4846		3.87214	1.11713	0.0426147	4.40979	0.332199	0.208821	4.75871	0.509851	0.0127851	5.49986	1.78777	0.075078	3.91866	1.12503	0.0417243	3.89805	0.478749	0.132008	1.01415
URS0000027F06_9606	tRNA	MT-TS2	GENECARDS:MT-TS2:URS0000027F06_9606	GENECARDS	tRNA-Ser	2.95363	0.721898	0	2.96584	1.74017	0	8.29067	0	0	5.69372	3.06455	0	9.03727	0	0	18.8619	0	0	0	0	0	0	0	0		-0.0502575	-0.0486377	-0.0444414	-0.0635924	-0.0465313	-0.0402229	-0.052174	-0.0478804	-0.047836	-0.0525928	-0.0480439	-0.0485189	-0.0489215	-0.05017	-0.0372362	-0.0405055	-0.0495595	-0.0464892	-0.0484776
URS0000028BB8_9606	miRNA	miRNA	hsa-miR-132-5p	MIRBASE	hsa-miR-132-5p	137.977	13.7161	0	90.9526	0	0	151.996	0	0.978955	163.22	0	0.782103	109.399	1.00748	0	137.774	0	0	0	0	0	0	0	1.15464		0.0140441	-0.011824	-0.0444414	0.000927518	-0.0518655	-0.0402229	0.0106226	-0.0478804	-0.0452003	0.0199559	-0.0577916	-0.0462301	-0.00177617	-0.0476427	-0.0372362	0.00154516	-0.0495595	-0.0464892	-0.0484776
URS0000029EBD_9606	miRNA	miRNA	hsa-miR-199b-5p	MIRBASE	hsa-miR-199b-5p	18.1437	0	0	8.89753	0	0	10.3633	0	0	18.3464	0	0.782103	14.745	0	0	18.0418	0	0	0	0	0	0	0	0		-0.0430236	-0.0506829	-0.0444414	-0.0592427	-0.0518655	-0.0402229	-0.0512683	-0.0478804	-0.047836	-0.0467656	-0.0577916	-0.0462301	-0.0462403	-0.05017	-0.0372362	-0.0407955	-0.0495595	-0.0464892	-0.0484776
URS000002B0D5_9606	rRNA		E00204	5SRRNADB	5S rRNA	24089.8	26253.3	39626.5	21547.5	16328	15901	26084.5	22145.7	36313.4	25215	24644.1	21829.3	15945.6	13937.4	15014.7	25337.3	22228.6	35347.4	31145	12638.5	9684.94	9497.67	17870.4	26048.7		11.4205	74.3274	90.5474	15.7348	49.9992	16.2631	11.3427	51.5504	97.7208	11.5575	78.33	63.8351	7.43736	34.9127	12.4832	8.9128	59.6171	90.9206	75.7345
URS000002CF68_9606	miRNA	miRNA	hsa-miR-4791	MIRBASE	hsa-miR-4791	20.6754	0	0	8.23846	0	0	9.67245	0	0	13.918	0	0	29.9657	0	0	35.2636	0	0	0	0	0	0	0	0		-0.0418179	-0.0506829	-0.0444414	-0.059726	-0.0518655	-0.0402229	-0.0515702	-0.0478804	-0.047836	-0.0488052	-0.0577916	-0.0485189	-0.0390902	-0.05017	-0.0372362	-0.0347054	-0.0495595	-0.0464892	-0.0484776
URS000002E156_9606	lncRNA	lnc-BMS1-1	lnc-BMS1-1:1	LNCIPEDIA	long intergenic non-protein coding RNA 2623	0.843893	0.721898	0	3.29538	0	0	1.38178	0	0	0	0	0	0.475646	0	0	0	1.20012	0	0	0	0	0	0	0		-0.0512622	-0.0486377	-0.0444414	-0.0633507	-0.0518655	-0.0402229	-0.0551931	-0.0478804	-0.047836	-0.0552151	-0.0577916	-0.0485189	-0.0529434	-0.05017	-0.0372362	-0.0471756	-0.0463381	-0.0464892	-0.0484776
URS000002EC8C_9606	piRNA		piR-hsa-373334	PIRBASE	Homo_sapiens piRNA piR-hsa-373334	6772.67	11808.8	21708.5	4916.71	4642.77	7480.54	6186.91	44537.8	21783.7	9733.1	16489.3	27254	5291.09	3111.08	8929.8	4280.84	27563.1	24996.9	17145.1	19505.9	7121.6	13147.4	34193.7	29154.7		3.17366	33.4048	49.5842	3.53961	14.1799	7.62961	2.64778	103.723	58.6017	4.42736	52.3914	79.7104	2.43235	7.75417	7.40908	1.46665	73.9362	64.2833	41.6696
URS000002F901_9606	lncRNA	LINC01391	LINC01391:1	LNCIPEDIA	long intergenic non-protein coding RNA 1391 (LINC01391)	0	0	0	0	0	0	0	0	0	0	0	0	0.475646	0	78.2233	0	0	0	0	0	0	0	0	0		-0.0516641	-0.0506829	-0.0444414	-0.0657672	-0.0518655	-0.0402229	-0.0557969	-0.0478804	-0.047836	-0.0552151	-0.0577916	-0.0485189	-0.0529434	-0.05017	0.027992	-0.0471756	-0.0495595	-0.0464892	-0.0484776
URS000002FDBC_9606	snoRNA	snoRNA	SNORA44	SNODB	small nucleolar RNA, H/ACA box 44 (SNORA44)	42.6166	49.811	0	37.8969	33.9333	0	27.6356	0.699928	0	40.4887	7.15063	0	22.3554	0	0	27.8828	0	0	123.516	0	0	7.65941	0	0		-0.0313689	0.0904365	-0.0444414	-0.0379777	0.052152	-0.0402229	-0.0437206	-0.0462496	-0.047836	-0.036568	-0.035047	-0.0485189	-0.0426653	-0.05017	-0.0372362	-0.0373154	-0.0495595	-0.0464892	0.252064
URS0000031E12_9606	miRNA	miRNA	hsa-let-7c	MIRBASE	let-7c stem-loop (hsa-let-7c)	1637.15	82.2964	2.92922	1082.86	81.7879	17.6013	1385.92	0.699928	2.93686	1773.91	34.2209	7.82103	1302.32	77.5756	209.968	1595.88	1.20012	1.77844	79.4029	12.0904	30.9769	3.82971	67.2599	0		0.727993	0.182471	-0.0377447	0.728286	0.198843	-0.0221762	0.549828	-0.0462496	-0.0399289	0.761759	0.0510577	-0.0256306	0.558605	0.144433	0.13785	0.517173	-0.0463381	-0.0419123	0.144728
URS000003314C_9606	lncRNA	lnc-SPRED2-1	lnc-SPRED2-1:9	LNCIPEDIA	novel transcript	2.10973	0	0	0.329538	0	0	0.690889	0	0	0	0	0	0	0	0	1.64017	0	0	0	814.087	0	0	0	0		-0.0506594	-0.0506829	-0.0444414	-0.0655255	-0.0518655	-0.0402229	-0.055495	-0.0478804	-0.047836	-0.0552151	-0.0577916	-0.0485189	-0.0531668	-0.05017	-0.0372362	-0.0465956	-0.0495595	-0.0464892	-0.0484776
URS00000335D1_9606	snoRNA	snoRNA	SNORD37	SNODB	small nucleolar RNA, C/D box 37 (SNORD37)	151.479	5.77519	0	145.985	1.74017	0	151.996	0	0	199.913	6.12911	0	108.447	2.01495	0	148.435	0	43.5719	2.94085	4.03014	0	0	0	0		0.0204742	-0.0343213	-0.0444414	0.0412826	-0.0465313	-0.0402229	0.0106226	-0.0478804	-0.047836	0.0368547	-0.0382962	-0.0485189	-0.00222304	-0.0451154	-0.0372362	0.00531521	-0.0495595	0.0656435	-0.0413219
URS00000340FB_9606	piRNA		piR-hsa-27651	PIRBASE	piR-35442	1.68779	0	0	4.61354	0	0	2.07267	0	0	5.06109	0	0	7.13469	0	0	3.28033	0	0	0	0	0	0	0	0		-0.0508603	-0.0506829	-0.0444414	-0.0623841	-0.0518655	-0.0402229	-0.0548912	-0.0478804	-0.047836	-0.0528842	-0.0577916	-0.0485189	-0.0498153	-0.05017	-0.0372362	-0.0460156	-0.0495595	-0.0464892	-0.0484776
URS0000034D55_9606	snoRNA	snoRNA	SNORA10	SNODB	small nucleolar RNA, H/ACA box 10 (SNORA10)	215.193	31.7635	27.3394	59.3169	0	3.52025	51.1258	0	16.6422	42.3866	29.1133	76.6461	48.9915	8.0598	0	74.6276	0	0	0	20.1507	0	0	68.249	0		0.0508165	0.0393062	0.0180604	-0.0222706	-0.0518655	-0.0366135	-0.0334558	-0.0478804	-0.00302912	-0.0356939	0.0348116	0.175787	-0.0301527	-0.0299515	-0.0372362	-0.0207852	-0.0495595	-0.0464892	-0.0484776
URS0000039A35_9606	piRNA		piR-hsa-13150	PIRBASE	piR-32939	21.5193	0.721898	0.976408	11.8634	0	0	28.3264	0.699928	0	22.7749	0	35.9768	12.3668	0	0	22.1423	44.4043	0.889222	0	0	37.1723	0	0	86.5982		-0.041416	-0.0486377	-0.0422092	-0.0570679	-0.0518655	-0.0402229	-0.0434187	-0.0462496	-0.047836	-0.0447261	-0.0577916	0.0567673	-0.0473574	-0.05017	-0.0372362	-0.0393455	0.069632	-0.0442008	-0.0484776
URS000003BDE2_9606	piRNA		piR-hsa-170555	PIRBASE	Homo_sapiens piRNA piR-hsa-170555	114.348	0	0	48.1126	0	0	35.9262	0.699928	0	11.3874	0.510759	2.34631	24.7336	1.00748	0	12.3013	0	0	0	0	0	19.1485	0	0		0.00279129	-0.0506829	-0.0444414	-0.0304867	-0.0518655	-0.0402229	-0.0400977	-0.0462496	-0.047836	-0.0499706	-0.056167	-0.0416524	-0.0415481	-0.0476427	-0.0372362	-0.0428255	-0.0495595	-0.0464892	-0.0484776
URS000003BF62_9606	miRNA	miRNA	hsa-miR-496	MIRBASE	hsa-miR-496	41.7727	0	0	61.2941	0	0	54.5802	0	0	47.4477	0	0	67.5417	0	0	59.046	0	0	0	0	0	0	0	0		-0.0317708	-0.0506829	-0.0444414	-0.0208208	-0.0518655	-0.0402229	-0.0319463	-0.0478804	-0.047836	-0.0333631	-0.0577916	-0.0485189	-0.0214387	-0.05017	-0.0372362	-0.0262953	-0.0495595	-0.0464892	-0.0484776
URS000003E1A9_9606	miRNA	miRNA	hsa-miR-141-3p	MIRBASE	hsa-miR-141-3p	0	0	0	0.988615	0	0	2.07267	0	0	1.89791	0	0	1.42694	0	0	4.9205	0	0	0	16.1205	0	42.1268	0	0		-0.0516641	-0.0506829	-0.0444414	-0.0650422	-0.0518655	-0.0402229	-0.0548912	-0.0478804	-0.047836	-0.054341	-0.0577916	-0.0485189	-0.0524965	-0.05017	-0.0372362	-0.0454356	-0.0495595	-0.0464892	-0.0484776
URS000003E96B_9606	ncRNA		RNA, U4atac small nuclear (U12-dependent splicing) (ENSG00000264229.1)	RFAM	RNA, U4atac small nuclear (U12-dependent splicing) (ENSG00000264229.1)	6.3292	0	0	2.96584	0	0	4.83622	0	0	6.32636	9.19366	0.782103	10.4642	1.00748	0	4.9205	0	0	0	0	0	0	0	0		-0.04865	-0.0506829	-0.0444414	-0.0635924	-0.0518655	-0.0402229	-0.0536835	-0.0478804	-0.047836	-0.0523015	-0.0285485	-0.0462301	-0.0482512	-0.0476427	-0.0372362	-0.0454356	-0.0495595	-0.0464892	-0.0484776
URS000003F252_9606	miRNA	miRNA	hsa-miR-181a-3p	MIRBASE	hsa-miR-181a-3p	336.713	0	0	268.244	0.870084	0	453.223	0.699928	0	495.354	0	0.782103	283.961	1.00748	0	399.381	0	0	1.47042	4.03014	0	0	0	1.15464		0.108688	-0.0506829	-0.0444414	0.130934	-0.0491984	-0.0402229	0.142254	-0.0462496	-0.047836	0.17292	-0.0577916	-0.0462301	0.0802254	-0.0476427	-0.0372362	0.0940566	-0.0495595	-0.0464892	-0.0448998
URS000003F315_9606	tRNA	MT-TS2	GENECARDS:MT-TS2:URS000003F315_9606	GENECARDS	tRNA-Ser	2.10973	0	0	2.96584	0	0	1.38178	0	0	8.8569	0	0	1.90258	0	0	3.28033	0	0	0	0	0	0	0	0		-0.0506594	-0.0506829	-0.0444414	-0.0635924	-0.0518655	-0.0402229	-0.0551931	-0.0478804	-0.047836	-0.051136	-0.0577916	-0.0485189	-0.0522731	-0.05017	-0.0372362	-0.0460156	-0.0495595	-0.0464892	-0.0484776
URS000003FD55_9606	miRNA	miRNA	hsa-miR-339-5p	MIRBASE	hsa-miR-339-5p	911.405	0.721898	0	1091.76	0	3.52025	831.139	0.699928	0	854.691	3.06455	1.56421	746.289	2.01495	4.11701	608.502	0	0	0	4.03014	7.74423	0	0	2.30928		0.382372	-0.0486377	-0.0444414	0.734811	-0.0518655	-0.0366135	0.307397	-0.0462496	-0.047836	0.338413	-0.0480439	-0.0439413	0.297407	-0.0451154	-0.0338031	0.168008	-0.0495595	-0.0464892	-0.0484776
URS000004203C_9606	miRNA	miRNA	hsa-miR-944	MIRBASE	hsa-miR-944	3.37557	0	0	2.63631	0	0	12.436	0	0	3.16318	0	0	7.13469	0	0	1.64017	0	0	0	0	0	0	0	0		-0.0500566	-0.0506829	-0.0444414	-0.063834	-0.0518655	-0.0402229	-0.0503626	-0.0478804	-0.047836	-0.0537583	-0.0577916	-0.0485189	-0.0498153	-0.05017	-0.0372362	-0.0465956	-0.0495595	-0.0464892	-0.0484776
URS0000042E1F_9606	miRNA	miRNA	hsa-miR-20a-3p	MIRBASE	hsa-miR-20a-3p	70.887	0	0	55.692	0	0	73.9251	0	0.978955	49.9782	0	0	65.1635	0	0	75.4477	0	0	0	0	0	0	0	0		-0.0179058	-0.0506829	-0.0444414	-0.0249288	-0.0518655	-0.0402229	-0.0234929	-0.0478804	-0.0452003	-0.0321976	-0.0577916	-0.0485189	-0.0225559	-0.05017	-0.0372362	-0.0204952	-0.0495595	-0.0464892	-0.0484776
URS0000043B1D_9606	miRNA	miRNA	hsa-miR-378f	MIRBASE	hsa-miR-378f	51.0555	0	0	25.704	0	0	26.9447	0	0	9.48954	0	0	8.08598	1.00748	0	15.5816	0	0	0	0	0	0	0	0		-0.0273501	-0.0506829	-0.0444414	-0.0469187	-0.0518655	-0.0402229	-0.0440225	-0.0478804	-0.047836	-0.0508447	-0.0577916	-0.0485189	-0.0493684	-0.0476427	-0.0372362	-0.0416655	-0.0495595	-0.0464892	-0.0484776
URS00000451A1_9606	miRNA	miRNA	hsa-miR-378a-3p	MIRBASE	hsa-miR-378a-3p	4685.3	42.592	2.92922	3721.15	26.1025	14.081	4165.37	2.79971	2.93686	4226.01	14.812	3.91052	3115.96	21.157	20.5851	3191.77	1.20012	0.889222	4.41127	24.1808	3.09769	15.3188	18.7932	3.46393		2.1796	0.0699844	-0.0377447	2.66292	0.0281479	-0.0257855	1.7644	-0.0413572	-0.0399289	1.89107	-0.0106777	-0.0370748	1.41057	0.00290355	-0.0200709	1.08152	-0.0463381	-0.0442008	-0.037744
URS0000045C77_9606	SRP_RNA	SRP RNA	Homo.sapi._X02067	SRPDB	signal recognition particle RNA	12.2365	11.5504	0.976408	42.5104	28.7128	0	46.9804	6.99928	0	53.1414	12.2582	12.5137	4.75646	0	0	18.8619	0	0	0	0	7.74423	61.2753	0	0		-0.0458368	-0.0179596	-0.0422092	-0.0345947	0.0361493	-0.0402229	-0.0352672	-0.0315724	-0.047836	-0.0307408	-0.0188008	-0.0118976	-0.0509324	-0.05017	-0.0372362	-0.0405055	-0.0495595	-0.0464892	-0.0484776
URS0000045DBD_9606	miRNA	miRNA	hsa-miR-3613-5p	MIRBASE	hsa-miR-3613-5p	0	0	0	0.659076	0	0	2.76356	0.699928	0	1.26527	0	2.34631	6.1834	0	0	12.3013	0	0	0	4.03014	0	0	0	1.15464		-0.0516641	-0.0506829	-0.0444414	-0.0652839	-0.0518655	-0.0402229	-0.0545892	-0.0462496	-0.047836	-0.0546324	-0.0577916	-0.0416524	-0.0502621	-0.05017	-0.0372362	-0.0428255	-0.0495595	-0.0464892	-0.0484776
URS000004ACB0_9606	lncRNA	lnc-PDE1B-1	lnc-PDE1B-1:1	LNCIPEDIA	novel transcript	0	0	40.0327	0	0	0	0	0	0.978955	0	0	0.782103	0	0	0	0.820084	0	0	0	0	0	0	0	0		-0.0516641	-0.0506829	0.0470791	-0.0657672	-0.0518655	-0.0402229	-0.0557969	-0.0478804	-0.0452003	-0.0552151	-0.0577916	-0.0462301	-0.0531668	-0.05017	-0.0372362	-0.0468856	-0.0495595	-0.0464892	-0.0484776
URS000004B16B_9606	lncRNA	lnc-RGMA-4	lnc-RGMA-4:1	LNCIPEDIA	novel transcript	0	7.94088	0	0.988615	0	0	0	0	0	0.632636	0	0.782103	0	1.00748	0	0	0	0	0	0	0	0	0	1.15464		-0.0516641	-0.0281856	-0.0444414	-0.0650422	-0.0518655	-0.0402229	-0.0557969	-0.0478804	-0.047836	-0.0549237	-0.0577916	-0.0462301	-0.0531668	-0.0476427	-0.0372362	-0.0471756	-0.0495595	-0.0464892	-0.0484776
URS000004B6C0_9606	tRNA	MT-TH	GENECARDS:MT-TH:URS000004B6C0_9606	GENECARDS	tRNA-His	2.95363	0	0	4.284	0.870084	0	7.59978	0.699928	0	1.26527	1.02152	0	2.85388	4.0299	0	0	3.60035	0	1.47042	0	0	0	0	1.15464		-0.0502575	-0.0506829	-0.0444414	-0.0626258	-0.0491984	-0.0402229	-0.0524759	-0.0462496	-0.047836	-0.0546324	-0.0545424	-0.0485189	-0.0518262	-0.0400608	-0.0372362	-0.0471756	-0.0398953	-0.0464892	-0.0448998
URS000004BDA9_9606	rRNA	MT-RNR1	GENECARDS:MT-RNR1:URS000004BDA9_9606	GENECARDS	12S ribosomal RNA	0	0	0	0	0	0	0	0	0	0.632636	0	28.1557	0	0	0	0	0	0	0	0	0	0	0	0		-0.0516641	-0.0506829	-0.0444414	-0.0657672	-0.0518655	-0.0402229	-0.0557969	-0.0478804	-0.047836	-0.0549237	-0.0577916	0.033879	-0.0531668	-0.05017	-0.0372362	-0.0471756	-0.0495595	-0.0464892	-0.0484776
URS000004D273_9606	tRNA	TRQ1	M31637.1:1..75:tRNA	ENA	tRNA-Glu	4.21947	7.94088	6.83486	4.94307	12.1812	10.5608	10.3633	1.39986	4.89477	5.06109	7.15063	3.12841	3.32952	3.02243	4.11701	4.9205	2.40024	3.55689	2.94085	0	3.09769	3.82971	4.94558	2.30928		-0.0496547	-0.0281856	-0.0288159	-0.0621425	-0.0145259	-0.0293949	-0.0512683	-0.0446188	-0.0346575	-0.0528842	-0.035047	-0.0393636	-0.0516028	-0.0425881	-0.0338031	-0.0454356	-0.0431167	-0.0373355	-0.0413219
URS000004F5D8_9606	miRNA	miRNA	hsa-let-7a-3p	MIRBASE	hsa-let-7a-3p	375.111	0.721898	0	727.62	0	3.52025	1385.92	2.09979	1.95791	187.26	0.510759	15.6421	791.475	1.00748	4.11701	2013.31	0	0.889222	0	8.06027	0	0	0.989116	1.15464		0.126974	-0.0486377	-0.0444414	0.46779	-0.0518655	-0.0366135	0.549828	-0.042988	-0.0425646	0.0310275	-0.056167	-0.00274231	0.318633	-0.0476427	-0.0338031	0.664785	-0.0495595	-0.0442008	-0.0484776
URS0000051A30_9606	lncRNA	lnc-ARHGEF39-1	lnc-ARHGEF39-1:1	LNCIPEDIA	RNA component of mitochondrial RNA processing endoribonuclease	284.392	15.8818	0.976408	339.095	0	176.013	530.603	52.4946	0	590.882	6.12911	0	318.207	7.05233	4.11701	316.552	1.20012	0.889222	0	4.03014	0	0	15.8258	0		0.0837711	-0.00568834	-0.0422092	0.182888	-0.0518655	0.140244	0.176067	0.0744291	-0.047836	0.216915	-0.0382962	-0.0485189	0.0963129	-0.0324788	-0.0338031	0.0647661	-0.0463381	-0.0442008	-0.0484776
URS00000527A6_9606	lncRNA	lnc-BDP1-1	lnc-BDP1-1:1	LNCIPEDIA	novel transcript	0.421947	0	0	0	0	0	0	0	0	0	0	0	0	0	0	0.820084	0	0	0	0	0	237.442	0	0		-0.0514632	-0.0506829	-0.0444414	-0.0657672	-0.0518655	-0.0402229	-0.0557969	-0.0478804	-0.047836	-0.0552151	-0.0577916	-0.0485189	-0.0531668	-0.05017	-0.0372362	-0.0468856	-0.0495595	-0.0464892	-0.0484776
URS0000052E4D_9606	miRNA	miRNA	hsa-miR-3126-3p	MIRBASE	hsa-miR-3126-3p	1.68779	0	0	3.62492	0	0	7.59978	0	0	3.79582	0	0	2.85388	0	0	1.64017	0	0	0	0	0	0	0	0		-0.0508603	-0.0506829	-0.0444414	-0.0631091	-0.0518655	-0.0402229	-0.0524759	-0.0478804	-0.047836	-0.0534669	-0.0577916	-0.0485189	-0.0518262	-0.05017	-0.0372362	-0.0465956	-0.0495595	-0.0464892	-0.0484776
URS000005314E_9606	lncRNA	lnc-SH2B2-6	lnc-SH2B2-6:1	LNCIPEDIA	non-protein coding lnc-SH2B2-6:1	0	0	0.976408	0	0	158.411	0.690889	0	0	2.53054	52.6082	0	0.475646	0	0	0.820084	0	0	0	0	0	0	0	0		-0.0516641	-0.0506829	-0.0422092	-0.0657672	-0.0518655	0.122197	-0.055495	-0.0478804	-0.047836	-0.0540496	0.109544	-0.0485189	-0.0529434	-0.05017	-0.0372362	-0.0468856	-0.0495595	-0.0464892	-0.0484776
URS000005542C_9606	miRNA	miRNA	hsa-miR-4775	MIRBASE	hsa-miR-4775	12.6584	0	0	6.9203	0	0	18.654	0	0	6.95899	0	0	14.2694	0	0	29.523	0	0	0	0	0	0	0	0		-0.0456358	-0.0506829	-0.0444414	-0.0606926	-0.0518655	-0.0402229	-0.0476454	-0.0478804	-0.047836	-0.0520101	-0.0577916	-0.0485189	-0.0464637	-0.05017	-0.0372362	-0.0367354	-0.0495595	-0.0464892	-0.0484776
URS0000057A7C_9606	miRNA	miRNA	hsa-miR-1248	MIRBASE	hsa-miR-1248	20.2534	0	0	16.8064	0	0	30.3991	11.8988	0	33.5297	4.08607	0	17.1233	0	0	54.1255	0	0	0	0	0	0	0	0		-0.0420189	-0.0506829	-0.0444414	-0.0534432	-0.0518655	-0.0402229	-0.042513	-0.0201569	-0.047836	-0.039773	-0.0447947	-0.0485189	-0.0451231	-0.05017	-0.0372362	-0.0280353	-0.0495595	-0.0464892	-0.0484776
URS000005896D_9606	snRNA	HE855931	GENECARDS:HE855931:URS000005896D_9606	GENECARDS	ncRNA	1.26584	0	0	1.97723	0	0	8.29067	0	0	5.69372	0.510759	0	0.951292	0	0	1.64017	0	0	0	0	0	0	0	0		-0.0510613	-0.0506829	-0.0444414	-0.0643173	-0.0518655	-0.0402229	-0.052174	-0.0478804	-0.047836	-0.0525928	-0.056167	-0.0485189	-0.0527199	-0.05017	-0.0372362	-0.0465956	-0.0495595	-0.0464892	-0.0484776
URS000005A7A9_9606	tRNA	tRNA-Arg-CCT-3-1	GTRNADB:tRNA-Arg-CCT-3-1:CM000678.1:3202901-3202973	GTRNADB	tRNA-Arg (anticodon CCT) 3-1 (TRR-CCT3-1)	13.0803	0	0.976408	10.5452	0	0	8.29067	0	33.2845	12.6527	0.510759	31.2841	14.2694	0	4.11701	6.56067	0	5.33533	0	0	0	0	0	1.15464		-0.0454349	-0.0506829	-0.0422092	-0.0580345	-0.0518655	-0.0402229	-0.052174	-0.0478804	0.0417778	-0.0493879	-0.056167	0.0430343	-0.0464637	-0.05017	-0.0338031	-0.0448556	-0.0495595	-0.0327586	-0.0484776
URS000005A8ED_9606	miRNA	miRNA	hsa-miR-495-3p	MIRBASE	hsa-miR-495-3p	1511.83	5.77519	0.976408	1165.91	0	3.52025	1870.93	13.2986	21.537	1257.05	38.3069	1.56421	1572.49	9.06728	4.11701	2013.31	1.20012	1.77844	1.47042	20.1507	3.09769	11.4891	43.5211	0		0.668313	-0.0343213	-0.0422092	0.789182	-0.0518655	-0.0366135	0.761766	-0.0168953	0.0101494	0.523718	0.0640547	-0.0439413	0.685518	-0.0274242	-0.0338031	0.664785	-0.0463381	-0.0419123	-0.0448998
URS000005AEAB_9606	tRNA	tRNA-Leu-TAG-3-1	GTRNADB:tRNA-Leu-TAG-3-1:CM000678.1:22207032-22207113	GTRNADB	tRNA-Leu (anticodon TAG) 3-1 (TRL-TAG3-1)	61.6042	45.4796	15.6225	74.1461	0	0	73.9251	0	19.5791	77.1816	0	44.5799	39.9543	3.02243	8.23403	53.3054	218.421	24.8982	0	0	18.5862	11.4891	41.5429	87.7528		-0.0223265	0.0781652	-0.00872606	-0.0113965	-0.0518655	-0.0402229	-0.0234929	-0.0478804	0.00487798	-0.0196691	-0.0577916	0.0819445	-0.0343981	-0.0425881	-0.0303701	-0.0283253	0.536734	0.0175866	-0.0484776
URS000005BADB_9606	snoRNA	snoRNA	SNORD58A	SNODB	small nucleolar RNA, C/D box 58A (SNORD58A)	269.202	0	0	212.882	0.870084	3.52025	182.395	0	0.978955	168.281	0	0	198.344	1.00748	0	310.812	0	0	0	0	0	0	0.989116	1.15464		0.0765372	-0.0506829	-0.0444414	0.0903371	-0.0491984	-0.0366135	0.0239065	-0.0478804	-0.0452003	0.0222867	-0.0577916	-0.0485189	0.0400067	-0.0476427	-0.0372362	0.0627361	-0.0495595	-0.0464892	-0.0484776
URS000005CF5F_9606	miRNA	miRNA	hsa-miR-30d-5p	MIRBASE	hsa-miR-30d-5p	3856.59	42.592	2.92922	2701.22	112.241	35.2025	4745.03	9.799	1.95791	5238.86	61.8019	38.3231	3161.14	31.2317	24.7021	3777.3	99.6098	10.6707	11.7634	16.1205	13.9396	11.4891	15.8258	1.15464		1.78495	0.0699844	-0.0377447	1.91502	0.292192	-0.00412952	2.0177	-0.0250493	-0.0425646	2.35754	0.138787	0.0636338	1.4318	0.0281767	-0.0166378	1.28858	0.217816	-0.0190281	-0.0198546
URS000005D4F5_9606	miRNA	miRNA	hsa-miR-345-5p	MIRBASE	hsa-miR-345-5p	419.415	0	0	370.731	45.2444	7.04051	449.078	1.39986	0	334.664	0	0	419.52	42.314	4.11701	291.13	0	0	1.47042	4.03014	0	3.82971	0	0		0.148073	-0.0506829	-0.0444414	0.206086	0.0868245	-0.0330042	0.140442	-0.0446188	-0.047836	0.0989145	-0.0577916	-0.0485189	0.143905	0.0559771	-0.0338031	0.055776	-0.0495595	-0.0464892	-0.0448998
URS000005E76C_9606	lncRNA	lnc-DEFB132-1	lnc-DEFB132-1:1	LNCIPEDIA	novel transcript	0	0	0	0	0	0	0	0	0	0	0	0	0	0	0	0.820084	0	0	0	0	0	179.996	0	0		-0.0516641	-0.0506829	-0.0444414	-0.0657672	-0.0518655	-0.0402229	-0.0557969	-0.0478804	-0.047836	-0.0552151	-0.0577916	-0.0485189	-0.0531668	-0.05017	-0.0372362	-0.0468856	-0.0495595	-0.0464892	-0.0484776
URS000005EEFA_9606	tRNA	TRV-AAC1-4	GENECARDS:TRV-AAC1-4:URS000005EEFA_9606	GENECARDS	precursor RNA	39.663	12.2723	3.90563	32.2947	1.74017	3.52025	28.3264	6.99928	2.93686	48.713	25.0272	8.60314	32.8196	0	0	40.1841	3.60035	9.78144	7.35212	8.06027	7.74423	11.4891	3.95646	11.5464		-0.0327755	-0.0159144	-0.0355125	-0.0420857	-0.0465313	-0.0366135	-0.0434187	-0.0315724	-0.0399289	-0.0327803	0.0218146	-0.0233418	-0.0377496	-0.05017	-0.0372362	-0.0329654	-0.0398953	-0.0213165	-0.0305883
URS00000600E6_9606	miRNA	miRNA	hsa-mir-106b	MIRBASE	microRNA hsa-mir-106b precursor	4615.67	25.9883	4.88204	3918.87	91.3589	28.162	6412.14	6.99928	0.978955	4708.08	13.7905	34.4125	6084.94	88.6578	45.2871	6059.6	8.40082	47.1287	2.94085	40.3014	38.7212	15.3188	5.93469	3.46393		2.14645	0.0229446	-0.0332803	2.8079	0.228182	-0.0113482	2.7462	-0.0315724	-0.0452003	2.11309	-0.013927	0.0521897	2.80527	0.172233	0.000527516	2.09567	-0.0270098	0.0747972	-0.0413219
URS00000601BA_9606	tRNA	MT-TN	GENECARDS:MT-TN:URS00000601BA_9606	GENECARDS	tRNA-Asn	53.5872	0	0.976408	35.5901	0	0	51.1258	0	0	29.7339	0.510759	0	26.6362	1.00748	0	41.0042	0	0	0	0	0	0	0	1.15464		-0.0261444	-0.0506829	-0.0422092	-0.0396693	-0.0518655	-0.0402229	-0.0334558	-0.0478804	-0.047836	-0.0415211	-0.056167	-0.0485189	-0.0406543	-0.0476427	-0.0372362	-0.0326754	-0.0495595	-0.0464892	-0.0484776
URS0000060B2B_9606	miRNA	miRNA	hsa-mir-217	MIRBASE	microRNA hsa-mir-217 precursor	3.79752	0	0	3.62492	0	0	11.7451	0	0	13.918	0	0	5.70775	0	0	10.6611	0	0	0	0	0	0	0	0		-0.0498556	-0.0506829	-0.0444414	-0.0631091	-0.0518655	-0.0402229	-0.0506645	-0.0478804	-0.047836	-0.0488052	-0.0577916	-0.0485189	-0.0504856	-0.05017	-0.0372362	-0.0434055	-0.0495595	-0.0464892	-0.0484776
URS000006338E_9606	miRNA	MIR193B	GENECARDS:MIR193B:URS000006338E_9606	GENECARDS	microRNA miR-193c	11.8145	0	0	13.8406	0	0	14.5087	0	0	19.6117	0	0	9.03727	0	0	5.74058	0	0	0	0	0	0	0	0		-0.0460377	-0.0506829	-0.0444414	-0.055618	-0.0518655	-0.0402229	-0.0494568	-0.0478804	-0.047836	-0.0461829	-0.0577916	-0.0485189	-0.0489215	-0.05017	-0.0372362	-0.0451456	-0.0495595	-0.0464892	-0.0484776
URS000006372A_9606	miRNA	miRNA	hsa-miR-485-3p	MIRBASE	hsa-miR-485-3p	227.007	0.721898	0	162.792	0	0	198.976	0.699928	0	296.074	54.6512	0	147.45	0	0	190.259	199.22	0.889222	0	0	0	0	0	1.15464		0.0564429	-0.0486377	-0.0444414	0.0536067	-0.0518655	-0.0402229	0.0311522	-0.0462496	-0.047836	0.0811415	0.116042	-0.0485189	0.0160988	-0.05017	-0.0372362	0.0201054	0.485192	-0.0442008	-0.0484776
URS0000064325_9606	snoRNA	snoRNA	SNORA23	SNODB	small nucleolar RNA, H/ACA box 23 (SNORA23)	23.629	0.721898	0	28.6698	0	0	7.59978	0	0	14.5506	0.510759	0	10.4642	0	0	15.5816	0	0	0	0	0	0	0	0		-0.0404113	-0.0486377	-0.0444414	-0.0447439	-0.0518655	-0.0402229	-0.0524759	-0.0478804	-0.047836	-0.0485138	-0.056167	-0.0485189	-0.0482512	-0.05017	-0.0372362	-0.0416655	-0.0495595	-0.0464892	-0.0484776
URS0000065D58_9606	miRNA	miRNA	hsa-miR-30a-3p	MIRBASE	hsa-miR-30a-3p	2287.79	67.8584	0.976408	2908.5	21.7521	0	4488.01	67.1931	0.978955	2218.65	25.0272	13.2958	1537.29	28.2093	123.51	2971.16	58.8058	0.889222	11.7634	16.1205	139.396	7.65941	43.5211	2.30928		1.03785	0.141567	-0.0422092	2.06701	0.0148124	-0.0402229	1.90539	0.108676	-0.0452003	0.966585	0.0218146	-0.0096088	0.668984	0.0205947	0.0657558	1.00351	0.108289	-0.0442008	-0.0198546
URS00000674BE_9606	tRNA	TRV-CAC3-1	GENECARDS:TRV-CAC3-1:URS00000674BE_9606	GENECARDS	precursor RNA	13.0803	29.5978	0	9.88615	0	0	23.4902	0	0	24.6728	15.8335	1.56421	9.98857	0	0	7.38075	0	0	22.0563	36.2712	0	19.1485	7.91292	0		-0.0454349	0.0331706	-0.0444414	-0.0585178	-0.0518655	-0.0402229	-0.045532	-0.0478804	-0.047836	-0.043852	-0.00742849	-0.0439413	-0.0484746	-0.05017	-0.0372362	-0.0445656	-0.0495595	-0.0464892	0.00519052
URS0000068A77_9606	lncRNA	HOXA10-AS	HOXA10-AS:4	LNCIPEDIA	HOXA10 antisense RNA	0	0	0	0	0	0	0	0	20.5581	0	0	0	0	0	0	0	0	0	0	0	0	0	0	0		-0.0516641	-0.0506829	-0.0444414	-0.0657672	-0.0518655	-0.0402229	-0.0557969	-0.0478804	0.00751368	-0.0552151	-0.0577916	-0.0485189	-0.0531668	-0.05017	-0.0372362	-0.0471756	-0.0495595	-0.0464892	-0.0484776
URS000006B702_9606	miRNA	miRNA	hsa-miR-3140-3p	MIRBASE	hsa-miR-3140-3p	25.3168	0	0	14.8292	0	0	24.1811	0	0	20.2443	0	0	19.9771	0	0	14.7615	0	0	0	0	0	0	0	0		-0.0396076	-0.0506829	-0.0444414	-0.0548931	-0.0518655	-0.0402229	-0.0452301	-0.0478804	-0.047836	-0.0458916	-0.0577916	-0.0485189	-0.0437824	-0.05017	-0.0372362	-0.0419555	-0.0495595	-0.0464892	-0.0484776
URS000006B9D2_9606	lncRNA	lnc-PSMA8-1	lnc-PSMA8-1:1	LNCIPEDIA	novel transcript, sense intronic to TAF4B	0	0	0	0	0	77.4456	0	0	0	0	0	0	0	0	0	0	0	0	1.47042	0	0	0	0	0		-0.0516641	-0.0506829	-0.0444414	-0.0657672	-0.0518655	0.0391825	-0.0557969	-0.0478804	-0.047836	-0.0552151	-0.0577916	-0.0485189	-0.0531668	-0.05017	-0.0372362	-0.0471756	-0.0495595	-0.0464892	-0.0448998
URS000006D42B_9606	piRNA		piR-hsa-158179	PIRBASE	Homo_sapiens piRNA piR-hsa-158179	202.112	0	0.976408	156.86	0.870084	0	257.011	0	0.978955	165.118	0.510759	0	188.356	1.00748	4.11701	157.456	0	0	0	4.03014	0	0	0	0		0.0445873	-0.0506829	-0.0422092	0.049257	-0.0491984	-0.0402229	0.0565124	-0.0478804	-0.0452003	0.0208299	-0.056167	-0.0485189	0.0353145	-0.0476427	-0.0338031	0.00850526	-0.0495595	-0.0464892	-0.0484776
URS000006DD90_9606	tRNA	MT-TK	GENECARDS:MT-TK:URS000006DD90_9606	GENECARDS	tRNA-Lys	0	0.721898	0.976408	0.329538	0	0	2.07267	0.699928	0	0	0.510759	16.4242	0.475646	0	0	1.64017	0	0	0	0	0	0	0	0		-0.0516641	-0.0486377	-0.0422092	-0.0655255	-0.0518655	-0.0402229	-0.0548912	-0.0462496	-0.047836	-0.0552151	-0.056167	-0.000453474	-0.0529434	-0.05017	-0.0372362	-0.0465956	-0.0495595	-0.0464892	-0.0484776
URS000006E058_9606	lncRNA	lnc-FBXL7-2	lnc-FBXL7-2:1	LNCIPEDIA	MARCHF11 divergent transcript	0	0	0	0	17.4017	0	0	0.699928	0	0	0	0	0	0	0	0	0	0	0	0	0	0	0	0		-0.0516641	-0.0506829	-0.0444414	-0.0657672	0.00147679	-0.0402229	-0.0557969	-0.0462496	-0.047836	-0.0552151	-0.0577916	-0.0485189	-0.0531668	-0.05017	-0.0372362	-0.0471756	-0.0495595	-0.0464892	-0.0484776
URS000006E1E3_9606	lncRNA	lnc-DUOXA1-2	lnc-DUOXA1-2:1	LNCIPEDIA	novel transcript	883.134	134.995	0.976408	927.98	1.74017	77.4456	1177.97	3.49964	1.95791	2088.96	366.725	2.34631	667.331	3.02243	8.23403	805.322	0	0.889222	41.1719	8.06027	18.5862	7.65941	0.989116	9.23714		0.368908	0.331771	-0.0422092	0.614712	-0.0465313	0.0391825	0.458954	-0.0397264	-0.0425646	0.906856	1.10868	-0.0416524	0.260316	-0.0425881	-0.0303701	0.237609	-0.0495595	-0.0442008	0.0517029
URS000006FDD4_9606	miRNA	miRNA	hsa-miR-19a-3p	MIRBASE	hsa-miR-19a-3p	1521.96	0.721898	0.976408	784.631	6.96067	218.256	1721	3.49964	2.93686	1279.82	1.02152	1.56421	1705.19	73.5457	12.351	1572.92	2.40024	0.889222	1.47042	4.03014	1.54885	3.82971	31.6517	2.30928		0.673135	-0.0486377	-0.0422092	0.509595	-0.0305286	0.183556	0.696252	-0.0397264	-0.0399289	0.534207	-0.0545424	-0.0439413	0.747857	0.134324	-0.026937	0.509053	-0.0431167	-0.0442008	-0.0448998
URS00000701A4_9606	lncRNA	HHIP-AS1	HHIP-AS1:1	LNCIPEDIA	HHIP antisense RNA 1	0	0	0	0	0	0	0	0	0	0	0	16.4242	0	0	0	0.820084	0	0	0	0	0	0	0	0		-0.0516641	-0.0506829	-0.0444414	-0.0657672	-0.0518655	-0.0402229	-0.0557969	-0.0478804	-0.047836	-0.0552151	-0.0577916	-0.000453474	-0.0531668	-0.05017	-0.0372362	-0.0468856	-0.0495595	-0.0464892	-0.0484776
URS0000070B1D_9606	miRNA	miRNA	hsa-miR-877-3p	MIRBASE	hsa-miR-877-3p	0.843893	0	0	2.30677	0	0	0.690889	0	0	6.95899	0	0	3.80517	0	0	9.02092	0	0	0	0	0	0	0	0		-0.0512622	-0.0506829	-0.0444414	-0.0640757	-0.0518655	-0.0402229	-0.055495	-0.0478804	-0.047836	-0.0520101	-0.0577916	-0.0485189	-0.0513793	-0.05017	-0.0372362	-0.0439855	-0.0495595	-0.0464892	-0.0484776
URS0000072E4C_9606	miRNA	miRNA	hsa-miR-3682-3p	MIRBASE	hsa-miR-3682-3p	2.95363	0	0	3.95446	0	0	1.38178	0	0	1.89791	0	0	0	0	0	0.820084	0	0	0	0	0	0	0	0		-0.0502575	-0.0506829	-0.0444414	-0.0628674	-0.0518655	-0.0402229	-0.0551931	-0.0478804	-0.047836	-0.054341	-0.0577916	-0.0485189	-0.0531668	-0.05017	-0.0372362	-0.0468856	-0.0495595	-0.0464892	-0.0484776
URS00000740E1_9606	lncRNA	lnc-INSIG2-7	lnc-INSIG2-7:1	LNCIPEDIA	novel transcript, antisense to CCDC93	14.7681	0	0	10.2157	0	0	8.98156	0	0	3.79582	0	0	12.8424	1.00748	0	5.74058	0	0	0	0	0	0	0	0		-0.0446311	-0.0506829	-0.0444414	-0.0582761	-0.0518655	-0.0402229	-0.0518721	-0.0478804	-0.047836	-0.0534669	-0.0577916	-0.0485189	-0.047134	-0.0476427	-0.0372362	-0.0451456	-0.0495595	-0.0464892	-0.0484776
URS00000753AD_9606	miRNA	miRNA	hsa-miR-1304-5p	MIRBASE	hsa-miR-1304-5p	22.3632	0	0	16.4769	0	0	24.1811	0	0	29.7339	0	0	20.4528	0	0	18.0418	0	0	0	0	0	0	0	0		-0.0410142	-0.0506829	-0.0444414	-0.0536848	-0.0518655	-0.0402229	-0.0452301	-0.0478804	-0.047836	-0.0415211	-0.0577916	-0.0485189	-0.043559	-0.05017	-0.0372362	-0.0407955	-0.0495595	-0.0464892	-0.0484776
URS0000075C92_9606	lncRNA	lnc-POU3F4-1	lnc-POU3F4-1:1	LNCIPEDIA	non-protein coding lnc-POU3F4-1:1	0	0	0	0	0	0	0	0	0	0	0	7.82103	0	0	0	0.820084	0	0	0	0	0	0	0	0		-0.0516641	-0.0506829	-0.0444414	-0.0657672	-0.0518655	-0.0402229	-0.0557969	-0.0478804	-0.047836	-0.0552151	-0.0577916	-0.0256306	-0.0531668	-0.05017	-0.0372362	-0.0468856	-0.0495595	-0.0464892	-0.0484776
URS0000076995_9606	miRNA	miRNA	hsa-miR-29a-5p	MIRBASE	hsa-miR-29a-5p	10.1267	0	0	3.29538	0	0	6.218	0	0	8.22427	0	0	7.61034	0	0	4.10042	0	0	0	0	0	0	0	0		-0.0468415	-0.0506829	-0.0444414	-0.0633507	-0.0518655	-0.0402229	-0.0530797	-0.0478804	-0.047836	-0.0514274	-0.0577916	-0.0485189	-0.0495918	-0.05017	-0.0372362	-0.0457256	-0.0495595	-0.0464892	-0.0484776
URS0000076E54_9606	miRNA	miRNA	hsa-miR-541-5p	MIRBASE	hsa-miR-541-5p	10.1267	0	0	8.89753	0	0	15.1996	0	0	7.59163	0	0	10.9399	0	0	8.20084	0	0	0	0	1.54885	0	0	0		-0.0468415	-0.0506829	-0.0444414	-0.0592427	-0.0518655	-0.0402229	-0.0491549	-0.0478804	-0.047836	-0.0517188	-0.0577916	-0.0485189	-0.0480278	-0.05017	-0.0372362	-0.0442755	-0.0495595	-0.0464892	-0.0484776
URS00000772FD_9606	piRNA		piR-hsa-140675	PIRBASE	Homo_sapiens piRNA piR-hsa-140675	1.68779	0	0	2.30677	0	0	3.45444	0	0	7.59163	0	0	3.80517	0	0	0	0	0	0	0	0	0	0	0		-0.0508603	-0.0506829	-0.0444414	-0.0640757	-0.0518655	-0.0402229	-0.0542873	-0.0478804	-0.047836	-0.0517188	-0.0577916	-0.0485189	-0.0513793	-0.05017	-0.0372362	-0.0471756	-0.0495595	-0.0464892	-0.0484776
URS0000077AED_9606	miRNA	miRNA	hsa-miR-493-5p	MIRBASE	hsa-miR-493-5p	3731.7	55.5862	6.83486	4424.05	47.8546	10.5608	6136.48	19.598	21.537	5007.95	49.0329	18.7705	5583.61	133.994	41.1701	6121.92	175.217	5.33533	41.1719	40.3014	199.801	26.8079	62.3143	3.46393		1.72547	0.106798	-0.0288159	3.17835	0.0948258	-0.0293949	2.62574	-0.00221816	0.0101494	2.25119	0.0981716	0.00641302	2.56977	0.285963	-0.00290555	2.11771	0.420764	-0.0327586	0.0517029
URS00000792D8_9606	piRNA		piR-hsa-27493	PIRBASE	piR-35284	46.4141	11.5504	0	9.88615	6.96067	0	16.5813	0.699928	0.978955	15.1833	10.2152	5.47472	11.8912	6.04485	8.23403	39.364	0	0.889222	10.293	0	9.29308	3.82971	0.989116	0		-0.0295604	-0.0179596	-0.0444414	-0.0585178	-0.0305286	-0.0402229	-0.0485511	-0.0462496	-0.0452003	-0.0482224	-0.0252993	-0.0324971	-0.0475809	-0.0350061	-0.0303701	-0.0332554	-0.0495595	-0.0442008	-0.0234325
URS0000079D48_9606	miRNA	miRNA	hsa-miR-1180-3p	MIRBASE	hsa-miR-1180-3p	353.169	12.2723	0	369.742	0.870084	0	337.154	1.39986	0.978955	387.806	3.06455	0	322.964	3.02243	4.11701	203.381	0	0	0	0	1.54885	0	0.989116	0		0.116525	-0.0159144	-0.0444414	0.205361	-0.0491984	-0.0402229	0.0915336	-0.0446188	-0.0452003	0.123389	-0.0480439	-0.0485189	0.0985473	-0.0425881	-0.0338031	0.0247455	-0.0495595	-0.0464892	-0.0484776
URS0000079F78_9606	miRNA	miRNA	hsa-miR-5100	MIRBASE	hsa-miR-5100	414.774	988.279	2694.89	259.347	194.899	387.228	411.77	2691.92	3239.36	621.248	1515.42	2505.86	431.411	229.704	654.605	337.054	1708.97	3312.35	1058.7	1789.38	271.048	643.391	1861.52	3536.67		0.145862	2.74921	6.11645	0.124409	0.545568	0.356804	0.124139	6.22415	8.67369	0.230901	4.76245	7.2849	0.149491	0.526057	0.508621	0.0720162	4.5377	8.47788	2.52759
URS000007A060_9606	miRNA	miRNA	hsa-miR-330-3p	MIRBASE	hsa-miR-330-3p	87.7649	0	0.976408	91.6116	0	3.52025	125.051	0.699928	0	108.181	0	0	74.2008	62.4635	0	63.9665	0	0	0	8.06027	0	0	0	0		-0.00986808	-0.0506829	-0.0422092	0.00141081	-0.0518655	-0.0366135	-0.00115178	-0.0462496	-0.047836	-0.00539249	-0.0577916	-0.0485189	-0.0183106	0.106523	-0.0372362	-0.0245552	-0.0495595	-0.0464892	-0.0484776
URS000007A90A_9606	tRNA		mitochondrially encoded tRNA-Lys (AAA/G) (MT-TK)	RFAM	mitochondrially encoded tRNA-Lys (AAA/G) (MT-TK)	548.531	150.877	188.447	942.15	18.2718	17.6013	1542.06	144.885	51.8846	1413.31	141.48	91.5061	1012.17	82.613	86.4573	1255.55	58.8058	73.8054	124.986	32.2411	66.6004	206.804	72.2054	139.712		0.209561	0.376766	0.386374	0.625103	0.00414391	-0.0221762	0.618059	0.289694	0.091856	0.595684	0.392227	0.219274	0.422308	0.15707	0.0348582	0.396821	0.108289	0.14345	0.255642
URS000007B748_9606	rRNA	MT-RNR2	GENECARDS:MT-RNR2:URS000007B748_9606	GENECARDS	16S ribosomal RNA	2.53168	0	0	1.97723	0.870084	0	8.98156	0	0	0.632636	0	0	3.32952	0	0	4.9205	1.20012	0	0	0	0	0	0	0		-0.0504585	-0.0506829	-0.0444414	-0.0643173	-0.0491984	-0.0402229	-0.0518721	-0.0478804	-0.047836	-0.0549237	-0.0577916	-0.0485189	-0.0516028	-0.05017	-0.0372362	-0.0454356	-0.0463381	-0.0464892	-0.0484776
URS000007C6F9_9606	lncRNA	TTTY10	TTTY10:1	LNCIPEDIA	testis-specific transcript, Y-linked 10 (TTTY10)	0.843893	0	0	0.329538	0	0	0	0	0	0.632636	0	0	2.37823	0	4.11701	0.820084	0	0	0	0	0	84.2536	0	0		-0.0512622	-0.0506829	-0.0444414	-0.0655255	-0.0518655	-0.0402229	-0.0557969	-0.0478804	-0.047836	-0.0549237	-0.0577916	-0.0485189	-0.0520496	-0.05017	-0.0338031	-0.0468856	-0.0495595	-0.0464892	-0.0484776
URS000007F792_9606	miRNA	miRNA	hsa-miR-377-3p	MIRBASE	hsa-miR-377-3p	20.6754	0	0	27.0221	0	0	53.1985	0	0	30.3665	0	0	72.2982	0	0	57.4058	0	0	0	0	0	0	0	0		-0.0418179	-0.0506829	-0.0444414	-0.0459521	-0.0518655	-0.0402229	-0.0325501	-0.0478804	-0.047836	-0.0412298	-0.0577916	-0.0485189	-0.0192043	-0.05017	-0.0372362	-0.0268753	-0.0495595	-0.0464892	-0.0484776
URS0000080D0A_9606	miRNA	miRNA	hsa-miR-548o-3p	MIRBASE	hsa-miR-548o-3p	6.75115	0	0	11.2043	0	0	22.1084	0	0	10.7548	0	0	11.4155	0	0	13.9414	0	0	0	0	0	0	0	0		-0.048449	-0.0506829	-0.0444414	-0.0575512	-0.0518655	-0.0402229	-0.0461359	-0.0478804	-0.047836	-0.050262	-0.0577916	-0.0485189	-0.0478043	-0.05017	-0.0372362	-0.0422455	-0.0495595	-0.0464892	-0.0484776
URS0000080E9E_9606	snoRNA	snoRNA	SNORD14A	SNODB	small nucleolar RNA, C/D box 14A (SNORD14A)	2.95363	0	0	10.2157	0	0	0.690889	0	0	21.5096	0	0	7.13469	0	0	1.64017	0	0	0	0	0	0	0	0		-0.0502575	-0.0506829	-0.0444414	-0.0582761	-0.0518655	-0.0402229	-0.055495	-0.0478804	-0.047836	-0.0453088	-0.0577916	-0.0485189	-0.0498153	-0.05017	-0.0372362	-0.0465956	-0.0495595	-0.0464892	-0.0484776
URS0000081E1F_9606	miRNA	miRNA	hsa-miR-409-5p	MIRBASE	hsa-miR-409-5p	249.792	0	0	271.21	0	0	352.353	0	0	369.459	10.7259	0	261.605	2.01495	0	282.109	0	0	0	8.06027	20.135	0	0	0		0.0672938	-0.0506829	-0.0444414	0.133109	-0.0518655	-0.0402229	0.0981755	-0.0478804	-0.047836	0.114939	-0.0236747	-0.0485189	0.0697239	-0.0451154	-0.0372362	0.0525859	-0.0495595	-0.0464892	-0.0484776
URS00000821E0_9606	miRNA	miRNA	hsa-miR-140-3p	MIRBASE	hsa-miR-140-3p	172.154	26.7102	0	175.314	1.74017	0	225.23	1.39986	0	272.033	4.08607	0	142.694	0	0	230.443	0	0.889222	0	0	0	0	0	0		0.0303204	0.0249898	-0.0444414	0.0627893	-0.0465313	-0.0402229	0.0426247	-0.0446188	-0.047836	0.0700698	-0.0447947	-0.0485189	0.0138645	-0.05017	-0.0372362	0.0343157	-0.0495595	-0.0442008	-0.0484776
URS0000083D87_9606	miRNA	miRNA	hsa-miR-188-5p	MIRBASE	hsa-miR-188-5p	11.3926	0	0	10.5452	0	0	26.9447	0	0	6.32636	0	0	10.9399	0	0	18.0418	0	0	0	0	0	0	0	0		-0.0462387	-0.0506829	-0.0444414	-0.0580345	-0.0518655	-0.0402229	-0.0440225	-0.0478804	-0.047836	-0.0523015	-0.0577916	-0.0485189	-0.0480278	-0.05017	-0.0372362	-0.0407955	-0.0495595	-0.0464892	-0.0484776
URS0000085F64_9606	miRNA	miRNA	hsa-miR-362-5p	MIRBASE	hsa-miR-362-5p	493.256	0	0	317.675	0	3.52025	412.461	0.699928	0	532.679	0	0	304.413	1.00748	0	255.046	0	0	0	4.03014	0	3.82971	0	0		0.183238	-0.0506829	-0.0444414	0.167181	-0.0518655	-0.0366135	0.124441	-0.0462496	-0.047836	0.19011	-0.0577916	-0.0485189	0.0898332	-0.0476427	-0.0372362	0.0430158	-0.0495595	-0.0464892	-0.0484776
URS0000086A4D_9606	miRNA	miRNA	hsa-miR-431-3p	MIRBASE	hsa-miR-431-3p	4.64141	0	0	7.24984	0	0	5.52711	0	0	2.53054	0	0	4.75646	0	0	1.64017	0	0	0	0	0	0	0	0		-0.0494537	-0.0506829	-0.0444414	-0.0604509	-0.0518655	-0.0402229	-0.0533816	-0.0478804	-0.047836	-0.0540496	-0.0577916	-0.0485189	-0.0509324	-0.05017	-0.0372362	-0.0465956	-0.0495595	-0.0464892	-0.0484776
URS00000887D8_9606	misc_RNA	MIR23AHG	GENECARDS:MIR23AHG:URS00000887D8_9606	GENECARDS	miscellaneous RNA	42.1947	0	0	54.0443	0	0	165.122	0	0	67.692	4.08607	0	276.826	1.00748	0	255.866	19.2019	0	0	0	6.19539	0	0.989116	0		-0.0315699	-0.0506829	-0.0444414	-0.026137	-0.0518655	-0.0402229	0.0163588	-0.0478804	-0.047836	-0.0240395	-0.0447947	-0.0485189	0.0768739	-0.0476427	-0.0372362	0.0433058	0.00198277	-0.0464892	-0.0484776
URS000008931A_9606	miRNA	miRNA	hsa-miR-154-5p	MIRBASE	hsa-miR-154-5p	23.2071	0	0	26.3631	0	0	23.4902	0	0	10.1222	0	0	20.9284	0	0	13.1213	0	0	0	0	0	0	0	0		-0.0406123	-0.0506829	-0.0444414	-0.0464354	-0.0518655	-0.0402229	-0.045532	-0.0478804	-0.047836	-0.0505533	-0.0577916	-0.0485189	-0.0433356	-0.05017	-0.0372362	-0.0425355	-0.0495595	-0.0464892	-0.0484776
URS000008AA34_9606	miRNA	miRNA	hsa-miR-548j-5p	MIRBASE	hsa-miR-548j-5p	7.59504	0	0	4.284	0	0	6.218	0	0	8.22427	0	0.782103	10.4642	0	0	2.46025	0	0	0	0	0	0	0	0		-0.0480471	-0.0506829	-0.0444414	-0.0626258	-0.0518655	-0.0402229	-0.0530797	-0.0478804	-0.047836	-0.0514274	-0.0577916	-0.0462301	-0.0482512	-0.05017	-0.0372362	-0.0463056	-0.0495595	-0.0464892	-0.0484776
URS000008B558_9606	miRNA	miRNA	hsa-miR-3940-3p	MIRBASE	hsa-miR-3940-3p	10.1267	0	0	2.96584	0	0	4.83622	0	0	8.8569	0	0	2.85388	0	0	12.3013	0	0	0	0	0	0	0	0		-0.0468415	-0.0506829	-0.0444414	-0.0635924	-0.0518655	-0.0402229	-0.0536835	-0.0478804	-0.047836	-0.051136	-0.0577916	-0.0485189	-0.0518262	-0.05017	-0.0372362	-0.0428255	-0.0495595	-0.0464892	-0.0484776
URS000008C563_9606	miRNA	miRNA	hsa-miR-551b-3p	MIRBASE	hsa-miR-551b-3p	32.9118	0	0	21.7495	0	0	36.6171	0	0	19.6117	0	0	37.576	0	0	28.7029	0	0	0	0	0	0	0	0		-0.0359906	-0.0506829	-0.0444414	-0.0498185	-0.0518655	-0.0402229	-0.0397958	-0.0478804	-0.047836	-0.0461829	-0.0577916	-0.0485189	-0.0355152	-0.05017	-0.0372362	-0.0370254	-0.0495595	-0.0464892	-0.0484776
URS000008DCBE_9606	piRNA		piR-hsa-23672	PIRBASE	piR-33536	0	0	35.1507	2.63631	0	0	5.52711	0	0	0.632636	0	0.782103	4.75646	37.2766	0	1.64017	0	0	0	0	10.8419	0	0	0		-0.0516641	-0.0506829	0.0359181	-0.063834	-0.0518655	-0.0402229	-0.0533816	-0.0478804	-0.047836	-0.0549237	-0.0577916	-0.0462301	-0.0509324	0.0433405	-0.0372362	-0.0465956	-0.0495595	-0.0464892	-0.0484776
URS000008F0CF_9606	miRNA	miRNA	hsa-mir-107	MIRBASE	microRNA hsa-mir-107 precursor	86.0771	0	0.976408	59.6464	0	0	104.324	0	0	84.1406	0.510759	0	81.3355	0	0	93.4895	0	0	0	4.03014	0	0	0	0		-0.0106719	-0.0506829	-0.0422092	-0.022029	-0.0518655	-0.0402229	-0.010209	-0.0478804	-0.047836	-0.0164642	-0.056167	-0.0485189	-0.014959	-0.05017	-0.0372362	-0.0141151	-0.0495595	-0.0464892	-0.0484776
URS000008FC0B_9606	lncRNA	lnc-NPHP4-1	lnc-NPHP4-1:1	LNCIPEDIA	novel transcript	0	0	0	0	0	0	0	0	0	0	0	0	5.23211	0	0	0	0	0	0	0	0	0	0	0		-0.0516641	-0.0506829	-0.0444414	-0.0657672	-0.0518655	-0.0402229	-0.0557969	-0.0478804	-0.047836	-0.0552151	-0.0577916	-0.0485189	-0.050709	-0.05017	-0.0372362	-0.0471756	-0.0495595	-0.0464892	-0.0484776
URS0000092302_9606	tRNA	tRNA-Ser-TGA-1-1	GTRNADB:tRNA-Ser-TGA-1-1:CM000672.1:69524261-69524342	GTRNADB	tRNA-Ser (anticodon TGA) 1-1 (TRS-TGA1-1)	73.4187	34.6511	92.7588	48.4421	67.8666	3.52025	51.1258	90.9907	90.0639	40.4887	83.2537	79.7745	64.2122	1.00748	0	41.0042	204.02	59.5778	27.938	92.6931	170.373	7.65941	58.3578	19.6289		-0.0167001	0.0474871	0.167618	-0.030245	0.156169	-0.0366135	-0.0334558	0.164123	0.194648	-0.036568	0.207021	0.184942	-0.0230027	-0.0476427	-0.0372362	-0.0326754	0.498077	0.106835	0.019502
URS0000092546_9606	lncRNA	HSALNG0082575	HSALNT0171785	LNCBOOK	novel transcript	0	0	0	0	0	0	0	0	0	0	0	0	0	0	0	0.820084	0	41.7934	0	0	1.54885	0	0	0		-0.0516641	-0.0506829	-0.0444414	-0.0657672	-0.0518655	-0.0402229	-0.0557969	-0.0478804	-0.047836	-0.0552151	-0.0577916	-0.0485189	-0.0531668	-0.05017	-0.0372362	-0.0468856	-0.0495595	0.0610666	-0.0484776
URS000009262D_9606	miRNA	miRNA	hsa-miR-21-3p	MIRBASE	hsa-miR-21-3p	216.881	0	0	276.153	0	10.5608	644.599	11.8988	0.978955	300.502	0	0	550.322	4.0299	0	745.456	0	0	0	8.06027	1.54885	0	0.989116	0		0.0516203	-0.0506829	-0.0444414	0.136733	-0.0518655	-0.0293949	0.225882	-0.0201569	-0.0452003	0.083181	-0.0577916	-0.0485189	0.20535	-0.0400608	-0.0372362	0.216438	-0.0495595	-0.0464892	-0.0484776
URS0000093EC1_9606	lncRNA	lnc-TP53TG3F-7	lnc-TP53TG3F-7:1	LNCIPEDIA	novel transcript	0.421947	0	0	0	0	0	0	0	0	0.632636	0	0	0.951292	0	135.861	0	0	0	0	0	0	0	0	0		-0.0514632	-0.0506829	-0.0444414	-0.0657672	-0.0518655	-0.0402229	-0.0557969	-0.0478804	-0.047836	-0.0549237	-0.0577916	-0.0485189	-0.0527199	-0.05017	0.076055	-0.0471756	-0.0495595	-0.0464892	-0.0484776
URS0000095367_9606	tRNA	AB059865	GENECARDS:AB059865:URS0000095367_9606	GENECARDS	tRNA-Pro	2.95363	0	0	5.93169	0	0	14.5087	0	0	3.79582	0	0	2.85388	0	0	4.9205	0	0	0	0	0	0	0	0		-0.0502575	-0.0506829	-0.0444414	-0.0614175	-0.0518655	-0.0402229	-0.0494568	-0.0478804	-0.047836	-0.0534669	-0.0577916	-0.0485189	-0.0518262	-0.05017	-0.0372362	-0.0454356	-0.0495595	-0.0464892	-0.0484776
URS0000095BFD_9606	tRNA	AF465954-001	GENECARDS:AF465954-001:URS0000095BFD_9606	GENECARDS	tRNA-Glu	1.26584	0.721898	0	5.27261	1.74017	0	5.52711	1.39986	0	5.06109	0.510759	1.56421	6.1834	1.00748	0	5.74058	1.20012	0	2.94085	0	1.54885	0	1.97823	0		-0.0510613	-0.0486377	-0.0444414	-0.0619008	-0.0465313	-0.0402229	-0.0533816	-0.0446188	-0.047836	-0.0528842	-0.056167	-0.0439413	-0.0502621	-0.0476427	-0.0372362	-0.0451456	-0.0463381	-0.0464892	-0.0413219
URS0000096022_9606	miRNA	miRNA	hsa-miR-22-3p	MIRBASE	hsa-miR-22-3p	4016.51	70.746	16.5989	3994.33	147.044	190.094	6620.1	78.392	44.053	5794.31	65.3772	64.9146	6827.9	165.226	49.4042	6967.43	238.823	8.00299	76.462	104.784	88.2842	11.4891	191.888	10.3918		1.86111	0.149747	-0.00649386	2.86324	0.398877	0.154681	2.83707	0.134768	0.0707705	2.61335	0.150159	0.141454	3.15428	0.364309	0.00396058	2.4167	0.591498	-0.0258934	0.137572
URS00000981B8_9606	lncRNA	LINC01218	LINC01218:1	LNCIPEDIA	long intergenic non-protein coding RNA 1218 (LINC01218)	0	0	0	0	0	0	0	0	0	0	0	0	6.65904	0	0	0.820084	0	0.889222	0	0	0	0	0	2.30928		-0.0516641	-0.0506829	-0.0444414	-0.0657672	-0.0518655	-0.0402229	-0.0557969	-0.0478804	-0.047836	-0.0552151	-0.0577916	-0.0485189	-0.0500387	-0.05017	-0.0372362	-0.0468856	-0.0495595	-0.0442008	-0.0484776
URS000009AC8B_9606	tRNA	tRNA-Gly-GCC-3-1	GTRNADB:tRNA-Gly-GCC-3-1:CM000678.1:70812114-70812184	GTRNADB	tRNA-Gly (anticodon GCC) 3-1 (TRG-GCC3-1)	19.4095	0.721898	2.92922	10.5452	0.870084	0	10.3633	2.09979	2.93686	9.48954	0	3.91052	16.172	1.00748	0	4.10042	0	4.44611	0	0	0	3.82971	0.989116	1.15464		-0.0424208	-0.0486377	-0.0377447	-0.0580345	-0.0491984	-0.0402229	-0.0512683	-0.042988	-0.0399289	-0.0508447	-0.0577916	-0.0370748	-0.0455699	-0.0476427	-0.0372362	-0.0457256	-0.0495595	-0.0350471	-0.0484776
URS000009BC0D_9606	lncRNA	LINC01496	LINC01496:1	LNCIPEDIA	long intergenic non-protein coding RNA 1496	2.10973	0	0	0.329538	0	0	1.38178	0	0	0	0	0	7.61034	0	0	4.9205	0	0	0	0	0	0	0	0		-0.0506594	-0.0506829	-0.0444414	-0.0655255	-0.0518655	-0.0402229	-0.0551931	-0.0478804	-0.047836	-0.0552151	-0.0577916	-0.0485189	-0.0495918	-0.05017	-0.0372362	-0.0454356	-0.0495595	-0.0464892	-0.0484776
URS000009C1FC_9606	piRNA		piR-hsa-28488	PIRBASE	piR-36339	405.069	70.0241	84.9475	411.264	8.70084	73.9253	504.349	111.289	95.9376	749.041	90.4044	150.164	508.466	47.3513	242.904	388.72	56.4055	147.611	2.94085	145.085	145.592	7.65941	90.9986	120.083		0.141241	0.147702	0.149761	0.235809	-0.0251944	0.0355732	0.164595	0.211416	0.210462	0.289755	0.229766	0.390937	0.185688	0.0686137	0.165315	0.0902865	0.101846	0.333389	-0.0413219
URS000009CD00_9606	piRNA		piR-hsa-168697	PIRBASE	Homo_sapiens piRNA piR-hsa-168697	1442.64	5.77519	0	1432.83	6.09059	7.04051	3714.91	38.4961	4.89477	2783.6	8.17215	11.7315	2209.85	15.1121	28.8191	4560.48	20.402	3.55689	22.0563	24.1808	26.3304	7.65941	73.1946	3.46393		0.635358	-0.0343213	-0.0444414	0.984916	-0.0331957	-0.0330042	1.56755	0.0418133	-0.0346575	1.22677	-0.0317978	-0.0141865	0.984924	-0.0122603	-0.0132047	1.56554	0.00520416	-0.0373355	0.00519052
URS000009DDCA_9606	tRNA	tRNA-Val-CAC-2-1	GTRNADB:tRNA-Val-CAC-2-1:CM000668.1:27248049-27248121	GTRNADB	tRNA-Val (anticodon CAC) 2-1 (TRV-CAC2-1)	3274.31	93.1249	141.579	1540.92	36.5435	21.1215	1730.68	54.5944	48.9477	1831.48	215.03	111.059	1196.73	112.837	57.6382	1340.02	0	129.826	60.2874	221.657	165.727	903.811	98.9116	65.8146		1.50765	0.213149	0.279228	1.06418	0.0601533	-0.0185669	0.700479	0.0793215	0.0839489	0.788273	0.626172	0.276495	0.509002	0.232889	0.0108267	0.426692	-0.0495595	0.28762	0.0982153
URS000009E0A9_9606	lncRNA	lnc-SPANXB1-1	lnc-SPANXB1-1:2	LNCIPEDIA	novel transcript	0	0	0	0	0	0	0	0	0	0.632636	0	0	0	0	0	0	0	19.5629	0	0	0	0	0	0		-0.0516641	-0.0506829	-0.0444414	-0.0657672	-0.0518655	-0.0402229	-0.0557969	-0.0478804	-0.047836	-0.0549237	-0.0577916	-0.0485189	-0.0531668	-0.05017	-0.0372362	-0.0471756	-0.0495595	0.0038561	-0.0484776
URS000009EA8F_9606	miRNA	miRNA	hsa-miR-1275	MIRBASE	hsa-miR-1275	168.779	0	0	150.599	71.3469	0	109.16	0.699928	0	161.955	22.4734	0	150.304	18.1346	0	105.791	0	0	0	0	35.6235	0	0	0		0.0287129	-0.0506829	-0.0444414	0.0446657	0.166838	-0.0402229	-0.00809563	-0.0462496	-0.047836	0.0193731	0.0136915	-0.0485189	0.0174395	-0.00467838	-0.0372362	-0.00976502	-0.0495595	-0.0464892	-0.0484776
URS00000A0499_9606	tRNA	MT-TQ	GENECARDS:MT-TQ:URS00000A0499_9606	GENECARDS	tRNA-Gln	3.79752	1.4438	0	3.62492	1.74017	0	2.07267	0	0	0.632636	0.510759	0.782103	1.90258	3.02243	0	2.46025	0	0	0	0	4.64654	0	0.989116	0		-0.0498556	-0.0465925	-0.0444414	-0.0631091	-0.0465313	-0.0402229	-0.0548912	-0.0478804	-0.047836	-0.0549237	-0.056167	-0.0462301	-0.0522731	-0.0425881	-0.0372362	-0.0463056	-0.0495595	-0.0464892	-0.0484776
URS00000A07C1_9606	miRNA	miRNA	hsa-let-7d-5p	MIRBASE	hsa-let-7d-5p	14142	581.128	53.7025	11775.4	249.714	95.0468	13840.6	391.26	20.5581	15106.1	861.14	31.2841	16014.1	771.726	370.531	14287.5	289.228	27.5659	379.369	177.326	467.752	107.232	218.595	128.165		6.68312	1.59571	0.07833	8.56902	0.713597	0.0572292	5.9923	0.863733	0.00751368	6.90188	2.68131	0.0430343	7.46953	1.88575	0.27174	5.00528	0.726796	0.0244519	0.874615
URS00000A1A88_9606	tRNA	tRNA-Thr-AGT-1-1	GTRNADB:tRNA-Thr-AGT-1-1:CM000679.1:8090478-8090551	GTRNADB	tRNA-Thr (anticodon AGT) 1-1 (TRT-AGT1 1 to 3)	15.1901	6.49709	0	16.1474	0	0	2.76356	0	0	16.4485	10.7259	0	3.32952	0	0	5.74058	0	0	10.293	0	0	0	0	0		-0.0444302	-0.0322761	-0.0444414	-0.0539265	-0.0518655	-0.0402229	-0.0545892	-0.0478804	-0.047836	-0.0476397	-0.0236747	-0.0485189	-0.0516028	-0.05017	-0.0372362	-0.0451456	-0.0495595	-0.0464892	-0.0234325
URS00000A2C49_9606	miRNA	miRNA	hsa-miR-4497	MIRBASE	hsa-miR-4497	15.1901	0	0	2.30677	0	0	0.690889	0	0	1.26527	0	0	0	0	0	4.10042	0	0	0	0	0	0	0	0		-0.0444302	-0.0506829	-0.0444414	-0.0640757	-0.0518655	-0.0402229	-0.055495	-0.0478804	-0.047836	-0.0546324	-0.0577916	-0.0485189	-0.0531668	-0.05017	-0.0372362	-0.0457256	-0.0495595	-0.0464892	-0.0484776
URS00000A33DB_9606	miRNA	miRNA	hsa-miR-127-5p	MIRBASE	hsa-miR-127-5p	100.423	0	0	71.1803	0	0	158.214	0	0	108.181	0	0	143.169	0	0	113.172	0	0	0	0	0	0	0	0		-0.00383981	-0.0506829	-0.0444414	-0.0135713	-0.0518655	-0.0402229	0.0133397	-0.0478804	-0.047836	-0.00539249	-0.0577916	-0.0485189	0.0140879	-0.05017	-0.0372362	-0.00715498	-0.0495595	-0.0464892	-0.0484776
URS00000A3750_9606	lncRNA	ENSG00000250135	GENECARDS:ENSG00000250135:URS00000A3750_9606	GENECARDS	novel transcript	2.53168	0	0	3.29538	0	0	0.690889	0	0	0	0	0	6.65904	0	0	0.820084	0	0	0	0	0	0	0	0		-0.0504585	-0.0506829	-0.0444414	-0.0633507	-0.0518655	-0.0402229	-0.055495	-0.0478804	-0.047836	-0.0552151	-0.0577916	-0.0485189	-0.0500387	-0.05017	-0.0372362	-0.0468856	-0.0495595	-0.0464892	-0.0484776
URS00000A6F22_9606	lncRNA	NRG1-IT1	NRG1-IT1:8	LNCIPEDIA	NRG1 intronic transcript 1	0	0	0	0.329538	0	0	0	0	0	0	0	0	0	0	0	0	0	0	42.6423	0	0	0	0	0		-0.0516641	-0.0506829	-0.0444414	-0.0655255	-0.0518655	-0.0402229	-0.0557969	-0.0478804	-0.047836	-0.0552151	-0.0577916	-0.0485189	-0.0531668	-0.05017	-0.0372362	-0.0471756	-0.0495595	-0.0464892	0.0552808
URS00000A939F_9606	miRNA	miRNA	hsa-miR-326	MIRBASE	hsa-miR-326	19.4095	0	0	44.4877	0	0	22.1084	0	0	18.3464	0	0	26.6362	0	0	15.5816	0	0	0	0	0	0	0	0		-0.0424208	-0.0506829	-0.0444414	-0.0331448	-0.0518655	-0.0402229	-0.0461359	-0.0478804	-0.047836	-0.0467656	-0.0577916	-0.0485189	-0.0406543	-0.05017	-0.0372362	-0.0416655	-0.0495595	-0.0464892	-0.0484776
URS00000A9FB9_9606	miRNA	miRNA	hsa-miR-3605-3p	MIRBASE	hsa-miR-3605-3p	2.53168	0	0	8.56799	0	0	6.218	0	0	7.59163	0	0	7.13469	0	0	7.38075	0	0	0	0	0	0	0	0		-0.0504585	-0.0506829	-0.0444414	-0.0594844	-0.0518655	-0.0402229	-0.0530797	-0.0478804	-0.047836	-0.0517188	-0.0577916	-0.0485189	-0.0498153	-0.05017	-0.0372362	-0.0445656	-0.0495595	-0.0464892	-0.0484776
URS00000AA031_9606	tRNA	MT-TQ	GENECARDS:MT-TQ:URS00000AA031_9606	GENECARDS	tRNA-Gln	3.79752	2.1657	0	3.29538	5.22051	0	0.690889	0	0	1.89791	2.04304	1.56421	0.951292	2.01495	0	1.64017	0	0	0	0	3.09769	3.82971	0.989116	0		-0.0498556	-0.0445473	-0.0444414	-0.0633507	-0.0358628	-0.0402229	-0.055495	-0.0478804	-0.047836	-0.054341	-0.0512932	-0.0439413	-0.0527199	-0.0451154	-0.0372362	-0.0465956	-0.0495595	-0.0464892	-0.0484776
URS00000AA464_9606	miRNA	miRNA	hsa-miR-193b-3p	MIRBASE	hsa-miR-193b-3p	1291.58	7.94088	0.976408	1302.34	47.8546	66.8848	1251.89	0.699928	0	1172.27	7.66139	0.782103	1232.4	5.03738	4.11701	660.167	0	0.889222	0	8.06027	0	11.4891	0.989116	2.30928		0.563421	-0.0281856	-0.0422092	0.889224	0.0948258	0.0283545	0.491258	-0.0462496	-0.047836	0.484675	-0.0334224	-0.0462301	0.52576	-0.0375334	-0.0338031	0.186278	-0.0495595	-0.0442008	-0.0484776
URS00000AA9EF_9606	piRNA		piR-hsa-30636	PIRBASE	piR-38502	3.79752	0	0	5.27261	0	0	3.45444	0	0	1.89791	0	0	0.951292	0	0	9.02092	0	0	0	0	0	0	0	0		-0.0498556	-0.0506829	-0.0444414	-0.0619008	-0.0518655	-0.0402229	-0.0542873	-0.0478804	-0.047836	-0.054341	-0.0577916	-0.0485189	-0.0527199	-0.05017	-0.0372362	-0.0439855	-0.0495595	-0.0464892	-0.0484776
URS00000AAE06_9606	piRNA		piR-hsa-137463	PIRBASE	Homo_sapiens piRNA piR-hsa-137463	27052.3	688.691	90.806	16410	890.966	577.322	45539.3	789.519	123.348	43584.8	863.183	251.837	36207.1	1324.83	1564.47	54515.1	998.498	127.159	422.011	789.906	1349.05	448.076	563.796	161.65		12.8314	1.90045	0.163154	11.9676	2.67926	0.551708	19.8441	1.79165	0.284262	20.0178	2.68781	0.688485	16.9554	3.27325	1.26733	19.2309	2.63064	0.280755	0.978373
URS00000AB71A_9606	lncRNA	lnc-EPCAM-8	lnc-EPCAM-8:2	LNCIPEDIA	non-protein coding lnc-EPCAM-8:2	6.3292	0.721898	0	4.284	1.74017	3.52025	2.76356	2.09979	0	5.06109	1.53228	0	1.42694	4.0299	4.11701	2.46025	1.20012	0	1.47042	0	0	3.82971	1.97823	0		-0.04865	-0.0486377	-0.0444414	-0.0626258	-0.0465313	-0.0366135	-0.0545892	-0.042988	-0.047836	-0.0528842	-0.0529178	-0.0485189	-0.0524965	-0.0400608	-0.0338031	-0.0463056	-0.0463381	-0.0464892	-0.0448998
URS00000AD002_9606	miRNA	miRNA	hsa-miR-455-5p	MIRBASE	hsa-miR-455-5p	68.3554	0	0	83.0436	0	0	153.377	0.699928	0	123.997	0	0.782103	157.914	1.00748	0	147.615	0	0	0	0	0	0	0	0		-0.0191114	-0.0506829	-0.0444414	-0.00487202	-0.0518655	-0.0402229	0.0112264	-0.0462496	-0.047836	0.00189152	-0.0577916	-0.0462301	0.0210145	-0.0476427	-0.0372362	0.00502521	-0.0495595	-0.0464892	-0.0484776
URS00000AD02D_9606	miRNA	miRNA	hsa-miR-548n	MIRBASE	hsa-miR-548n	5.90725	0	0	1.31815	0	0	3.45444	0	0	1.26527	0	0	4.75646	0	0	4.9205	0	0	0	0	0	0	0	0		-0.0488509	-0.0506829	-0.0444414	-0.0648006	-0.0518655	-0.0402229	-0.0542873	-0.0478804	-0.047836	-0.0546324	-0.0577916	-0.0485189	-0.0509324	-0.05017	-0.0372362	-0.0454356	-0.0495595	-0.0464892	-0.0484776
URS00000AED6F_9606	tRNA	tRNA-Gly-TCC-1-1	GTRNADB:tRNA-Gly-TCC-1-1:CM000681.1:4724082-4724153	GTRNADB	tRNA-Gly (anticodon TCC) 1-1 (TRG-TCC1-1)	751.487	96.7344	59.5609	395.446	73.0871	63.3646	474.641	27.9971	17.6212	440.947	217.583	58.6577	379.566	25.1869	12.351	349.356	19.2019	2.66766	1.47042	0	272.597	91.913	95.9442	122.392		0.306214	0.223375	0.0917232	0.22421	0.172172	0.0247452	0.151613	0.0173514	-0.000393421	0.147863	0.634295	0.123143	0.125136	0.0130128	-0.026937	0.0763663	0.00198277	-0.0396239	-0.0448998
URS00000AF78A_9606	lncRNA	RNF219-AS1	RNF219-AS1:1	LNCIPEDIA	OBI1 antisense RNA 1	0	0	0	0	0	0	0	0	73.4216	2.53054	0	0	0	0	4.11701	3.28033	0	0	0	0	0	3.82971	0	0		-0.0516641	-0.0506829	-0.0444414	-0.0657672	-0.0518655	-0.0402229	-0.0557969	-0.0478804	0.149841	-0.0540496	-0.0577916	-0.0485189	-0.0531668	-0.05017	-0.0338031	-0.0460156	-0.0495595	-0.0464892	-0.0484776
URS00000AF93C_9606	miRNA	miRNA	hsa-mir-21	MIRBASE	microRNA hsa-mir-21 precursor	136507	5481.37	1957.7	79645.1	9125.44	8466.21	227197	6597.52	1521.3	222718	8293.2	2129.67	192175	14108.7	10539.6	308914	14063	2320.87	4042.19	8205.36	11009.2	6100.72	8159.21	1984.83		64.9568	15.4786	4.43113	58.3373	27.9208	8.64023	99.2253	15.324	4.04804	102.517	26.3211	6.18397	90.2221	35.3423	8.75141	109.193	37.6987	5.92629	9.78711
URS00000AFB62_9606	tRNA		GU595397.1:1..527:ncRNA	ENA	spliced polyadenylated non-coding RNA	0.421947	0	4.88204	0	1.74017	0	0	0	0.978955	0	0	0	0	2.01495	0	0	0	8.89222	0	12.0904	0	7.65941	1.97823	4.61857		-0.0514632	-0.0506829	-0.0332803	-0.0657672	-0.0465313	-0.0402229	-0.0557969	-0.0478804	-0.0452003	-0.0552151	-0.0577916	-0.0485189	-0.0531668	-0.0451154	-0.0372362	-0.0471756	-0.0495595	-0.023605	-0.0484776
URS00000AFFDD_9606	miRNA	miRNA	hsa-miR-4652-3p	MIRBASE	hsa-miR-4652-3p	7.17309	0	0	3.29538	0	0	2.76356	0	0	5.69372	0	0	2.37823	0	0	0.820084	0	0	0	0	0	0	0	0		-0.0482481	-0.0506829	-0.0444414	-0.0633507	-0.0518655	-0.0402229	-0.0545892	-0.0478804	-0.047836	-0.0525928	-0.0577916	-0.0485189	-0.0520496	-0.05017	-0.0372362	-0.0468856	-0.0495595	-0.0464892	-0.0484776
URS00000B09B7_9606	tRNA	AB196727	GENECARDS:AB196727:URS00000B09B7_9606	GENECARDS	tRNA-Ser	9.70477	0	0	15.4883	0	0	13.1269	0	0	2.53054	0	0	13.3181	0	0	17.2218	0	0	0	0	0	0	0	0		-0.0470424	-0.0506829	-0.0444414	-0.0544098	-0.0518655	-0.0402229	-0.0500606	-0.0478804	-0.047836	-0.0540496	-0.0577916	-0.0485189	-0.0469106	-0.05017	-0.0372362	-0.0410855	-0.0495595	-0.0464892	-0.0484776
URS00000B0E50_9606	miRNA	miRNA	hsa-miR-582-5p	MIRBASE	hsa-miR-582-5p	402.537	0	0.976408	517.045	46.1145	0	840.812	1.39986	8.81059	426.397	1.02152	2.34631	749.142	36.2691	8.23403	975.899	0	0	2.94085	0	1.54885	3.82971	0	2.30928		0.140035	-0.0506829	-0.0422092	0.313378	0.0894916	-0.0402229	0.311623	-0.0446188	-0.0241147	0.141162	-0.0545424	-0.0416524	0.298747	0.0408132	-0.0303701	0.29793	-0.0495595	-0.0464892	-0.0413219
URS00000B589B_9606	snoRNA	snoRNA	SNORA38	SNODB	small nucleolar RNA, H/ACA box 38 (SNORA38)	23.2071	54.8643	0	15.4883	0	24.6418	15.8904	0	0	21.5096	10.2152	0	11.4155	9.06728	0	13.1213	0	0	0	0	0	0	0	0		-0.0406123	0.104753	-0.0444414	-0.0544098	-0.0518655	-0.0149575	-0.048853	-0.0478804	-0.047836	-0.0453088	-0.0252993	-0.0485189	-0.0478043	-0.0274242	-0.0372362	-0.0425355	-0.0495595	-0.0464892	-0.0484776
URS00000B6A69_9606	lncRNA	lnc-KIAA0930-3	lnc-KIAA0930-3:1	LNCIPEDIA	novel transcript	0	0.721898	0	0.329538	0	0	0	0	0	0	0	14.0779	1.42694	0	0	0	0	0	0	0	0	0	0	0		-0.0516641	-0.0486377	-0.0444414	-0.0655255	-0.0518655	-0.0402229	-0.0557969	-0.0478804	-0.047836	-0.0552151	-0.0577916	-0.00731997	-0.0524965	-0.05017	-0.0372362	-0.0471756	-0.0495595	-0.0464892	-0.0484776
URS00000B6FA7_9606	piRNA		piR-hsa-57508	PIRBASE	Homo_sapiens piRNA piR-hsa-57508	13.9242	0	0	12.5225	0	0	13.8178	0.699928	0	10.1222	0	0	1.90258	0	0	3.28033	1.20012	0	0	0	0	0	0	0		-0.045033	-0.0506829	-0.0444414	-0.0565846	-0.0518655	-0.0402229	-0.0497587	-0.0462496	-0.047836	-0.0505533	-0.0577916	-0.0485189	-0.0522731	-0.05017	-0.0372362	-0.0460156	-0.0463381	-0.0464892	-0.0484776
URS00000B7E30_9606	miRNA	miRNA	hsa-miR-223-3p	MIRBASE	hsa-miR-223-3p	0	13.7161	0	0.329538	0	0	0.690889	0	0	0	0	0	0	0	0	0	0	0	0	8.06027	0	0	0	0		-0.0516641	-0.011824	-0.0444414	-0.0655255	-0.0518655	-0.0402229	-0.055495	-0.0478804	-0.047836	-0.0552151	-0.0577916	-0.0485189	-0.0531668	-0.05017	-0.0372362	-0.0471756	-0.0495595	-0.0464892	-0.0484776
URS00000B9295_9606	lncRNA	lnc-ACE-1	lnc-ACE-1:1	LNCIPEDIA	novel transcript	4.21947	0	0	7.57938	0	0	2.76356	0	0	0	0	0	9.03727	0	0	3.28033	0	0	0	0	0	0	0	0		-0.0496547	-0.0506829	-0.0444414	-0.0602093	-0.0518655	-0.0402229	-0.0545892	-0.0478804	-0.047836	-0.0552151	-0.0577916	-0.0485189	-0.0489215	-0.05017	-0.0372362	-0.0460156	-0.0495595	-0.0464892	-0.0484776
URS00000BA725_9606	tRNA	MT-TE	GENECARDS:MT-TE:URS00000BA725_9606	GENECARDS	tRNA-Glu	2.10973	0.721898	0.976408	6.9203	0.870084	0	4.14533	0	0	8.8569	0	0	2.37823	1.00748	0	5.74058	0	0	0	0	1.54885	0	0	0		-0.0506594	-0.0486377	-0.0422092	-0.0606926	-0.0491984	-0.0402229	-0.0539854	-0.0478804	-0.047836	-0.051136	-0.0577916	-0.0485189	-0.0520496	-0.0476427	-0.0372362	-0.0451456	-0.0495595	-0.0464892	-0.0484776
URS00000BB646_9606	piRNA		piR-hsa-140861	PIRBASE	Homo_sapiens piRNA piR-hsa-140861	193.252	3.60949	0	120.941	0.870084	0	229.375	0.699928	0	232.177	12.769	0	152.207	30.2243	0	182.879	0	0	1.47042	0	1.54885	0	0.989116	0		0.0403675	-0.0404569	-0.0444414	0.0229174	-0.0491984	-0.0402229	0.0444361	-0.0462496	-0.047836	0.0517141	-0.0171762	-0.0485189	0.0183332	0.0256494	-0.0372362	0.0174954	-0.0495595	-0.0464892	-0.0448998
URS00000BD1DE_9606	miRNA	miRNA	hsa-miR-219a	MIRBASE	hsa-miR-219a-1-3p	14.3462	0	0	5.27261	0	0	6.218	0	0	28.4686	0	0	10.4642	0	0	11.4812	0	0	0	0	0	0	0	0		-0.0448321	-0.0506829	-0.0444414	-0.0619008	-0.0518655	-0.0402229	-0.0530797	-0.0478804	-0.047836	-0.0421039	-0.0577916	-0.0485189	-0.0482512	-0.05017	-0.0372362	-0.0431155	-0.0495595	-0.0464892	-0.0484776
URS00000BE495_9606	miRNA	miRNA	hsa-miR-423-3p	MIRBASE	hsa-miR-423-3p	3880.22	98.9001	3.90563	3127.65	93.9691	193.614	4087.99	25.1974	0	5339.45	192.045	44.5799	3221.07	87.6503	8.23403	2555.38	3.60035	8.00299	79.4029	40.3014	275.695	30.6377	45.4993	12.7011		1.7962	0.229511	-0.0355125	2.22771	0.236183	0.158291	1.73058	0.0108282	-0.047836	2.40386	0.553064	0.0819445	1.45995	0.169706	-0.0303701	0.856478	-0.0398953	-0.0258934	0.144728
URS00000C0921_9606	miRNA	miRNA	hsa-miR-154-3p	MIRBASE	hsa-miR-154-3p	683.132	0.721898	1.95282	582.294	41.764	0	1021.82	1.39986	1.95791	735.123	6.12911	0.782103	811.452	4.0299	4.11701	1245.71	0	0.889222	0	8.06027	1.54885	0	0.989116	1.15464		0.273662	-0.0486377	-0.0399769	0.361224	0.076156	-0.0402229	0.390723	-0.0446188	-0.0425646	0.283345	-0.0382962	-0.0462301	0.328018	-0.0400608	-0.0338031	0.393341	-0.0495595	-0.0442008	-0.0484776
URS00000C0D3F_9606	miRNA	miRNA	hsa-miR-26a	MIRBASE	hsa-miR-26a-1-3p	12.6584	0	0	10.8748	0	0	22.1084	0	0	14.5506	0	0	15.6963	0	0	22.1423	0	0	0	0	0	3.82971	0	0		-0.0456358	-0.0506829	-0.0444414	-0.0577928	-0.0518655	-0.0402229	-0.0461359	-0.0478804	-0.047836	-0.0485138	-0.0577916	-0.0485189	-0.0457934	-0.05017	-0.0372362	-0.0393455	-0.0495595	-0.0464892	-0.0484776
URS00000C18F2_9606	tRNA	tRNA-Pro-CGG-1-1	GTRNADB:tRNA-Pro-CGG-1-1:CM000663.1:167683962-167684033	GTRNADB	tRNA-Pro (anticodon CGG) 1-1 (TRP-CGG1 1 to 3)	8.01699	0	0	3.95446	0	0	10.3633	5.59943	0	2.53054	0	0	1.90258	0	0	4.9205	0	0	0	0	0	0	0	0		-0.0478462	-0.0506829	-0.0444414	-0.0628674	-0.0518655	-0.0402229	-0.0512683	-0.034834	-0.047836	-0.0540496	-0.0577916	-0.0485189	-0.0522731	-0.05017	-0.0372362	-0.0454356	-0.0495595	-0.0464892	-0.0484776
URS00000C1EBF_9606	lncRNA	lnc-ERVV-1-10	lnc-ERVV-1-10:1	LNCIPEDIA	novel transcript	1.68779	0.721898	0	4.284	0	0	1.38178	0	0	0	0.510759	0.782103	0.951292	0	0	2.46025	0	0	0	0	0	0	0	1.15464		-0.0508603	-0.0486377	-0.0444414	-0.0626258	-0.0518655	-0.0402229	-0.0551931	-0.0478804	-0.047836	-0.0552151	-0.056167	-0.0462301	-0.0527199	-0.05017	-0.0372362	-0.0463056	-0.0495595	-0.0464892	-0.0484776
URS00000C304D_9606	snoRNA	snoRNA	SNORD104	SNODB	small nucleolar RNA, C/D box 104 (SNORD104)	299.582	6.49709	0.976408	415.218	3.48034	7.04051	335.081	26.5973	0	216.994	41.3715	1.56421	473.268	4.0299	8.23403	564.217	1.20012	0	1.47042	0	1.54885	0	0.989116	0		0.091005	-0.0322761	-0.0422092	0.238709	-0.041197	-0.0330042	0.0906278	0.0140898	-0.047836	0.0447215	0.0738024	-0.0439413	0.169154	-0.0400608	-0.0303701	0.152347	-0.0463381	-0.0464892	-0.0448998
URS00000C37EC_9606	precursor_RNA	X17624-001	GENECARDS:X17624-001:URS00000C37EC_9606	GENECARDS	partial precursor RNA	13.5023	0	0	6.26123	0	0	6.90889	0	0	5.06109	0	0	6.65904	31.2317	0	5.74058	0	3.55689	0	0	0	0	0	0		-0.045234	-0.0506829	-0.0444414	-0.0611759	-0.0518655	-0.0402229	-0.0527778	-0.0478804	-0.047836	-0.0528842	-0.0577916	-0.0485189	-0.0500387	0.0281767	-0.0372362	-0.0451456	-0.0495595	-0.0373355	-0.0484776
URS00000C38D3_9606	lncRNA	lnc-ZBED4-2	lnc-ZBED4-2:1	LNCIPEDIA	novel transcript	1.26584	0	0	2.63631	0	0	1.38178	0	0	0	0	0	0.475646	0	160.564	0.820084	0	0	0	4.03014	1.54885	0	0	0		-0.0510613	-0.0506829	-0.0444414	-0.063834	-0.0518655	-0.0402229	-0.0551931	-0.0478804	-0.047836	-0.0552151	-0.0577916	-0.0485189	-0.0529434	-0.05017	0.0966534	-0.0468856	-0.0495595	-0.0464892	-0.0484776
URS00000C39CA_9606	rRNA	AF152922	GENECARDS:AF152922:URS00000C39CA_9606	GENECARDS	partial 28S ribosomal RNA	0	0	0	0	0	0	0	0	0	0	0	0	0	0	247.021	0.820084	0	0	0	0	1.54885	0	0	0		-0.0516641	-0.0506829	-0.0444414	-0.0657672	-0.0518655	-0.0402229	-0.0557969	-0.0478804	-0.047836	-0.0552151	-0.0577916	-0.0485189	-0.0531668	-0.05017	0.168748	-0.0468856	-0.0495595	-0.0464892	-0.0484776
URS00000C48FA_9606	miRNA	miRNA	hsa-miR-4742-3p	MIRBASE	hsa-miR-4742-3p	1.68779	0	0	3.95446	0	0	5.52711	0	0	6.95899	0	0	4.28081	0	0	3.28033	0	0	0	0	0	0	0	0		-0.0508603	-0.0506829	-0.0444414	-0.0628674	-0.0518655	-0.0402229	-0.0533816	-0.0478804	-0.047836	-0.0520101	-0.0577916	-0.0485189	-0.0511559	-0.05017	-0.0372362	-0.0460156	-0.0495595	-0.0464892	-0.0484776
URS00000C4BBB_9606	lncRNA	lnc-RPL36AL-1	lnc-RPL36AL-1:1	LNCIPEDIA	novel transcript	0	0	0	0.988615	0	0	0	0	0	0	0	0	5.23211	0	0	0.820084	0	0	0	4.03014	0	0	0	0		-0.0516641	-0.0506829	-0.0444414	-0.0650422	-0.0518655	-0.0402229	-0.0557969	-0.0478804	-0.047836	-0.0552151	-0.0577916	-0.0485189	-0.050709	-0.05017	-0.0372362	-0.0468856	-0.0495595	-0.0464892	-0.0484776
URS00000C54D4_9606	tRNA	MT-TE	GENECARDS:MT-TE:URS00000C54D4_9606	GENECARDS	tRNA-Glu	2.53168	0.721898	0	4.284	0.870084	0	4.14533	0	0	10.1222	0	0	4.75646	0	0	2.46025	0	0	1.47042	0	0	0	0	0		-0.0504585	-0.0486377	-0.0444414	-0.0626258	-0.0491984	-0.0402229	-0.0539854	-0.0478804	-0.047836	-0.0505533	-0.0577916	-0.0485189	-0.0509324	-0.05017	-0.0372362	-0.0463056	-0.0495595	-0.0464892	-0.0448998
URS00000C5BAA_9606	miRNA	miRNA	hsa-miR-411-5p	MIRBASE	hsa-miR-411-5p	646.844	0.721898	0.976408	536.159	0	197.134	974.153	24.4975	0	826.222	10.7259	0	1040.24	5.03738	0	1030.02	0	0.889222	0	4.03014	0	3.82971	0	0		0.256381	-0.0486377	-0.0422092	0.327393	-0.0518655	0.1619	0.369891	0.0091974	-0.047836	0.325301	-0.0236747	-0.0485189	0.435491	-0.0375334	-0.0372362	0.31707	-0.0495595	-0.0442008	-0.0484776
URS00000C6674_9606	tRNA		mitochondrially encoded tRNA-Gly (GGN) (MT-TG)	RFAM	mitochondrially encoded tRNA-Gly (GGN) (MT-TG)	43.0386	5.77519	0.976408	50.4193	0	0	45.5987	0	0	84.7732	5.61835	0	54.2236	1.00748	0	60.6862	0	13.3383	0	0	1.54885	0	0	0		-0.031168	-0.0343213	-0.0422092	-0.0287951	-0.0518655	-0.0402229	-0.035871	-0.0478804	-0.047836	-0.0161728	-0.0399208	-0.0485189	-0.0276949	-0.0476427	-0.0372362	-0.0257153	-0.0495595	-0.0121628	-0.0484776
URS00000C7992_9606	piRNA		piR-hsa-15023	PIRBASE	piR-51810	28.2704	0	0	30.3175	0	0	25.5629	0	15.6633	14.5506	0	0	19.5015	15.1121	0	23.7824	0	0	0	0	0	0	0	0		-0.038201	-0.0506829	-0.0444414	-0.0435356	-0.0518655	-0.0402229	-0.0446263	-0.0478804	-0.00566482	-0.0485138	-0.0577916	-0.0485189	-0.0440059	-0.0122603	-0.0372362	-0.0387655	-0.0495595	-0.0464892	-0.0484776
URS00000C85B2_9606	miRNA	miRNA	hsa-mir-25	MIRBASE	microRNA hsa-mir-25 precursor	160.762	31.7635	0	133.463	0	7.04051	180.322	0	0	250.524	27.0702	0	137.937	32.2392	0	153.356	0	0	0	0	0	0	27.6952	0		0.024895	0.0393062	-0.0444414	0.0321	-0.0518655	-0.0330042	0.0230008	-0.0478804	-0.047836	0.0601636	0.0283131	-0.0485189	0.0116301	0.030704	-0.0372362	0.00705524	-0.0495595	-0.0464892	-0.0484776
URS00000C8812_9606	lncRNA	lnc-NUMB-4	lnc-NUMB-4:1	LNCIPEDIA	novel transcript, sense intronic to HEATR4	3.79752	0	0	0.329538	0	0	0	0	0	6.95899	0	0	1.90258	0	0	1.64017	0	0	0	0	0	0	0	0		-0.0498556	-0.0506829	-0.0444414	-0.0655255	-0.0518655	-0.0402229	-0.0557969	-0.0478804	-0.047836	-0.0520101	-0.0577916	-0.0485189	-0.0522731	-0.05017	-0.0372362	-0.0465956	-0.0495595	-0.0464892	-0.0484776
URS00000CB720_9606	piRNA		piR-hsa-26608	PIRBASE	piR-34458	0.421947	0	0	2.30677	0	0	1.38178	0	0	0	0	0	6.1834	0	0	1.64017	0	0	0	0	0	0	0	0		-0.0514632	-0.0506829	-0.0444414	-0.0640757	-0.0518655	-0.0402229	-0.0551931	-0.0478804	-0.047836	-0.0552151	-0.0577916	-0.0485189	-0.0502621	-0.05017	-0.0372362	-0.0465956	-0.0495595	-0.0464892	-0.0484776
URS00000CBE63_9606	miRNA	miRNA	hsa-mir-33a	MIRBASE	microRNA hsa-mir-33a precursor	83.5454	0	0	118.634	0	0	147.159	0	0	94.2627	2.04304	0	206.906	0	0	151.715	1.20012	0	0	0	0	0	0	0		-0.0118775	-0.0506829	-0.0444414	0.0212259	-0.0518655	-0.0402229	0.00850923	-0.0478804	-0.047836	-0.0118024	-0.0512932	-0.0485189	0.0440285	-0.05017	-0.0372362	0.00647523	-0.0463381	-0.0464892	-0.0484776
URS00000CC06A_9606	tRNA	tRNA-Arg-TCG-1-1	GTRNADB:tRNA-Arg-TCG-1-1:CM000677.1:89878304-89878376	GTRNADB	tRNA-Arg (anticodon TCG) 1-1 (TRR-TCG1-1)	414.352	308.972	1131.66	332.834	81.7879	352.025	446.314	712.527	1083.7	417.54	368.768	804.784	432.838	186.383	201.734	270.628	747.673	1270.7	713.155	141.055	185.862	578.286	555.883	1416.75		0.145661	0.824666	2.54269	0.178297	0.198843	0.320711	0.139235	1.61227	2.86988	0.137083	1.11518	2.30669	0.150161	0.417383	0.130984	0.0485259	1.95737	3.22367	1.68679
URS00000CC074_9606	snoRNA	snoRNA	SNORA57	SNODB	small nucleolar RNA, H/ACA box 57 (SNORA57)	9.28283	30.3197	0	2.63631	0	0	2.07267	0	0.978955	8.8569	0	0	7.61034	0	0	2.46025	0	0	44.1127	0	0	0	0	0		-0.0472434	0.0352158	-0.0444414	-0.063834	-0.0518655	-0.0402229	-0.0548912	-0.0478804	-0.0452003	-0.051136	-0.0577916	-0.0485189	-0.0495918	-0.05017	-0.0372362	-0.0463056	-0.0495595	-0.0464892	0.0588587
URS00000CDC85_9606	tRNA	AF346969-001	GENECARDS:AF346969-001:URS00000CDC85_9606	GENECARDS	tRNA-Met	2.10973	0.721898	0	6.59076	0	0	2.76356	0	0	4.42845	0	0	2.85388	0	0	10.6611	0	0	0	0	0	0	0	0		-0.0506594	-0.0486377	-0.0444414	-0.0609342	-0.0518655	-0.0402229	-0.0545892	-0.0478804	-0.047836	-0.0531756	-0.0577916	-0.0485189	-0.0518262	-0.05017	-0.0372362	-0.0434055	-0.0495595	-0.0464892	-0.0484776
URS00000CF1D2_9606	miRNA	miRNA	hsa-miR-361-5p	MIRBASE	hsa-miR-361-5p	3607.22	44.7577	4.88204	3057.46	29.5829	10.5608	3773.64	6.29936	0.978955	3149.26	11.7475	3.91052	3011.79	13.0972	111.159	2864.55	10.8011	19.5629	1.47042	12.0904	0	3.82971	1.97823	3.46393		1.66619	0.07612	-0.0332803	2.17624	0.0388164	-0.0293949	1.59322	-0.0332032	-0.0452003	1.39518	-0.0204254	-0.0370748	1.36164	-0.0173149	0.0554566	0.96581	-0.020567	0.0038561	-0.0448998
URS00000CFF4A_9606	piRNA		piR-hsa-102989	PIRBASE	Homo_sapiens piRNA piR-hsa-102989	6.3292	0	0	4.94307	0	0	13.1269	0	0	5.06109	0	0	7.61034	0	0	2.46025	0	0	0	0	0	0	0	1.15464		-0.04865	-0.0506829	-0.0444414	-0.0621425	-0.0518655	-0.0402229	-0.0500606	-0.0478804	-0.047836	-0.0528842	-0.0577916	-0.0485189	-0.0495918	-0.05017	-0.0372362	-0.0463056	-0.0495595	-0.0464892	-0.0484776
URS00000D0874_9606	miRNA	miRNA	hsa-miR-1260a	MIRBASE	hsa-miR-1260a	0.421947	69.3022	115.216	1.97723	19.1419	7.04051	4.14533	443.755	272.149	1.89791	225.245	166.588	0.951292	77.5756	90.5743	6.56067	142.814	224.084	52.9352	72.5424	4.64654	91.913	196.834	227.465		-0.0514632	0.145657	0.218959	-0.0643173	0.00681103	-0.0330042	-0.0539854	0.986043	0.684888	-0.054341	0.658665	0.439002	-0.0527199	0.144433	0.0382912	-0.0448556	0.333786	0.530193	0.0803259
URS00000D0BB4_9606	miRNA	miRNA	hsa-miR-3679-5p	MIRBASE	hsa-miR-3679-5p	7.59504	0	0	13.5111	10.441	0	15.8904	0	0	8.8569	0	0	12.3668	0	0	7.38075	0	0	0	0	0	0	0	0		-0.0480471	-0.0506829	-0.0444414	-0.0558596	-0.0198601	-0.0402229	-0.048853	-0.0478804	-0.047836	-0.051136	-0.0577916	-0.0485189	-0.0473574	-0.05017	-0.0372362	-0.0445656	-0.0495595	-0.0464892	-0.0484776
URS00000D2680_9606	miRNA	miRNA	hsa-miR-548e-3p	MIRBASE	hsa-miR-548e-3p	93.2502	0	0	67.5553	0	0	159.595	0	0	108.181	0	0	125.095	0	0	194.36	0	0	0	0	0	3.82971	0	0		-0.00725583	-0.0506829	-0.0444414	-0.0162295	-0.0518655	-0.0402229	0.0139436	-0.0478804	-0.047836	-0.00539249	-0.0577916	-0.0485189	0.00559727	-0.05017	-0.0372362	0.0215555	-0.0495595	-0.0464892	-0.0484776
URS00000D3430_9606	piRNA		piR-hsa-400470	PIRBASE	Homo_sapiens piRNA piR-hsa-400470	2.95363	0	0	1.97723	0	0	4.14533	0	0	1.89791	11.7475	16.4242	2.37823	0	0	2.46025	0	30.2335	0	0	0	0	0	0		-0.0502575	-0.0506829	-0.0444414	-0.0643173	-0.0518655	-0.0402229	-0.0539854	-0.0478804	-0.047836	-0.054341	-0.0204254	-0.000453474	-0.0520496	-0.05017	-0.0372362	-0.0463056	-0.0495595	0.0313172	-0.0484776
URS00000D37A5_9606	lncRNA	TBILA	TBILA:3	LNCIPEDIA	TGF-beta induced lncRNA (TBILA)	0.843893	0.721898	0	0	0	0	0	0	0	1.26527	0	0	0	19.142	0	0	0	0	0	0	0	0	0	0		-0.0512622	-0.0486377	-0.0444414	-0.0657672	-0.0518655	-0.0402229	-0.0557969	-0.0478804	-0.047836	-0.0546324	-0.0577916	-0.0485189	-0.0531668	-0.00215107	-0.0372362	-0.0471756	-0.0495595	-0.0464892	-0.0484776
URS00000D42CC_9606	tRNA	MT-TH	GENECARDS:MT-TH:URS00000D42CC_9606	GENECARDS	tRNA-His	7.17309	33.9292	7.81127	9.88615	4.35042	0	41.4533	14.6985	2.93686	18.9791	15.8335	0	9.51292	33.2467	4.11701	23.7824	9.60094	3.55689	4.41127	0	3.09769	0	5.93469	2.30928		-0.0482481	0.0454419	-0.0265837	-0.0585178	-0.0385299	-0.0402229	-0.0376825	-0.0136337	-0.0399289	-0.0464743	-0.00742849	-0.0485189	-0.0486981	0.0332313	-0.0338031	-0.0387655	-0.0237884	-0.0373355	-0.037744
URS00000D55EA_9606	snoRNA	snoRNA	SNORA70	SNODB	small nucleolar RNA, H/ACA box 70 (SNORA70)	4.21947	12.2723	0	2.63631	0	0	5.52711	0	0	4.42845	0.510759	0	0.475646	0	0	2.46025	0	0	0	0	0	0	0	0		-0.0496547	-0.0159144	-0.0444414	-0.063834	-0.0518655	-0.0402229	-0.0533816	-0.0478804	-0.047836	-0.0531756	-0.056167	-0.0485189	-0.0529434	-0.05017	-0.0372362	-0.0463056	-0.0495595	-0.0464892	-0.0484776
URS00000D6378_9606	miRNA	miRNA	hsa-mir-196a	MIRBASE	microRNA hsa-mir-196a precursor (hsa-mir-196a-2)	1072.59	15.1599	3.90563	767.824	0	14.081	1652.61	27.2972	12.7264	1333.6	6.63987	25.0273	858.065	4.0299	4.11701	1395.78	92.4091	40.9042	116.163	12.0904	55.7585	3.82971	2.96735	0		0.459132	-0.00773355	-0.0355125	0.497271	-0.0518655	-0.0257855	0.666364	0.0157206	-0.0135719	0.558972	-0.0366716	0.0247237	0.349915	-0.0400608	-0.0338031	0.446412	0.198488	0.0587782	0.234175
URS00000D6C3F_9606	miRNA	miRNA	hsa-miR-2277-5p	MIRBASE	hsa-miR-2277-5p	32.9118	0	0	24.7154	0	0	35.9262	0	0	29.1013	0	0	19.0258	0	4.11701	21.3222	0	0	0	0	0	0	0	0		-0.0359906	-0.0506829	-0.0444414	-0.0476436	-0.0518655	-0.0402229	-0.0400977	-0.0478804	-0.047836	-0.0418125	-0.0577916	-0.0485189	-0.0442293	-0.05017	-0.0338031	-0.0396355	-0.0495595	-0.0464892	-0.0484776
URS00000D7FB8_9606	lncRNA	HPN-AS1	HPN-AS1:1	LNCIPEDIA	HPN antisense RNA 1	0.421947	0.721898	349.554	0.659076	2.61025	0	0	0	88.1059	0	28.0918	39.1052	0.475646	3.02243	0	0	0	0	0	16.1205	0	0	0	0		-0.0514632	-0.0486377	0.754688	-0.0652839	-0.0438642	-0.0402229	-0.0557969	-0.0478804	0.189377	-0.0552151	0.0315623	0.0659226	-0.0529434	-0.0425881	-0.0372362	-0.0471756	-0.0495595	-0.0464892	-0.0484776
URS00000D8D96_9606	lncRNA	lnc-TMEM38A-2	lnc-TMEM38A-2:1	LNCIPEDIA	novel transcript, antisense C19orf42	0	0	0	0	0	0	0	0	0	0	0	0	0	0	0	0	0	0	0	80.6027	0	0	0	0		-0.0516641	-0.0506829	-0.0444414	-0.0657672	-0.0518655	-0.0402229	-0.0557969	-0.0478804	-0.047836	-0.0552151	-0.0577916	-0.0485189	-0.0531668	-0.05017	-0.0372362	-0.0471756	-0.0495595	-0.0464892	-0.0484776
URS00000D904D_9606	lncRNA	ENSG00000227673	GENECARDS:ENSG00000227673:URS00000D904D_9606	GENECARDS	novel transcript, antisense to DAP3	0	0	0	0	0	0	0	0	0	0	0	0	9.98857	0	0	0	0	0	0	0	0	0	0	0		-0.0516641	-0.0506829	-0.0444414	-0.0657672	-0.0518655	-0.0402229	-0.0557969	-0.0478804	-0.047836	-0.0552151	-0.0577916	-0.0485189	-0.0484746	-0.05017	-0.0372362	-0.0471756	-0.0495595	-0.0464892	-0.0484776
URS00000DA6A7_9606	miRNA	miRNA	hsa-miR-196a-5p	MIRBASE	hsa-miR-196a-5p	4654.49	116.948	5.85845	3398.2	4.35042	10.5608	6007.28	240.775	3.91582	4935.19	180.809	5.47472	4644.68	149.106	24.7021	6065.34	7.20071	42.6826	7.35212	40.3014	300.476	30.6377	44.5102	27.7114		2.16493	0.280641	-0.0310481	2.4261	-0.0385299	-0.0293949	2.56928	0.513113	-0.0372932	2.21769	0.517323	-0.0324971	2.1287	0.323872	-0.0166378	2.0977	-0.0302312	0.0633551	-0.0305883
URS00000DD411_9606	lncRNA	lnc-FAM78A-3	lnc-FAM78A-3:14	LNCIPEDIA	novel transcript, antisense to NUP214	0.421947	0	0	3.62492	0	0	0.690889	0	0	0.632636	0	0	2.37823	0	0	1.64017	0	0	0	0	0	0	0	0		-0.0514632	-0.0506829	-0.0444414	-0.0631091	-0.0518655	-0.0402229	-0.055495	-0.0478804	-0.047836	-0.0549237	-0.0577916	-0.0485189	-0.0520496	-0.05017	-0.0372362	-0.0465956	-0.0495595	-0.0464892	-0.0484776
URS00000DD591_9606	miRNA	miRNA	hsa-mir-181a	MIRBASE	microRNA hsa-mir-181a precursor (hsa-mir-181a-2)	136.711	0.721898	0	113.032	0	0	136.796	0	20.5581	177.771	0	0	91.7997	1.00748	0	104.971	0	0	0	0	0	0	0	0		0.0134412	-0.0486377	-0.0444414	0.0171179	-0.0518655	-0.0402229	0.00398064	-0.0478804	0.00751368	0.0266571	-0.0577916	-0.0485189	-0.0100434	-0.0476427	-0.0372362	-0.010055	-0.0495595	-0.0464892	-0.0484776
URS00000DDC77_9606	lncRNA	lnc-RNFT1-2	lnc-RNFT1-2:2	LNCIPEDIA	non-protein coding lnc-RNFT1-2:2	1.68779	0	0	6.59076	0	0	0.690889	0	0	0	0	0	11.8912	0	0	11.4812	0	0	0	0	0	0	0	0		-0.0508603	-0.0506829	-0.0444414	-0.0609342	-0.0518655	-0.0402229	-0.055495	-0.0478804	-0.047836	-0.0552151	-0.0577916	-0.0485189	-0.0475809	-0.05017	-0.0372362	-0.0431155	-0.0495595	-0.0464892	-0.0484776
URS00000DDD35_9606	miRNA	miRNA	hsa-mir-93	MIRBASE	microRNA hsa-mir-93 precursor	1175.97	0	0	881.844	19.1419	0	1802.53	17.4982	0	1422.8	22.4734	1.56421	1055.46	3.02243	8.23403	1668.05	0	0.889222	42.6423	4.03014	12.3908	7.65941	0	1.15464		0.508363	-0.0506829	-0.0444414	0.580881	0.00681103	-0.0402229	0.731877	-0.00711054	-0.047836	0.600054	0.0136915	-0.0439413	0.442641	-0.0425881	-0.0303701	0.542693	-0.0495595	-0.0442008	0.0552808
URS00000DDDCA_9606	misc_RNA	TRM-CAT1-1	GENECARDS:TRM-CAT1-1:URS00000DDDCA_9606	GENECARDS	miscellaneous RNA	1.68779	0	0	4.61354	0	0	4.83622	0	0	1.89791	0	0	4.28081	0	8.23403	0.820084	0	0	0	4.03014	0	0	0	0		-0.0508603	-0.0506829	-0.0444414	-0.0623841	-0.0518655	-0.0402229	-0.0536835	-0.0478804	-0.047836	-0.054341	-0.0577916	-0.0485189	-0.0511559	-0.05017	-0.0303701	-0.0468856	-0.0495595	-0.0464892	-0.0484776
URS00000DE3E2_9606	snoRNA	snoRNA	SNORA73A	SNODB	small nucleolar RNA, H/ACA box 73A (SNORA73A)	38.3971	0	0	15.8178	0	0	7.59978	0.699928	0	6.95899	0	0	2.85388	0	0	14.7615	0	0	0	0	0	0	0	0		-0.0333784	-0.0506829	-0.0444414	-0.0541681	-0.0518655	-0.0402229	-0.0524759	-0.0462496	-0.047836	-0.0520101	-0.0577916	-0.0485189	-0.0518262	-0.05017	-0.0372362	-0.0419555	-0.0495595	-0.0464892	-0.0484776
URS00000DE490_9606	lncRNA	lnc-REEP3-2	lnc-REEP3-2:4	LNCIPEDIA	novel transcript	0.421947	0.721898	0	0	0	0	0	0	0	0	0	0.782103	0	1.00748	0	0	0	0	0	318.381	0	0	0.989116	0		-0.0514632	-0.0486377	-0.0444414	-0.0657672	-0.0518655	-0.0402229	-0.0557969	-0.0478804	-0.047836	-0.0552151	-0.0577916	-0.0462301	-0.0531668	-0.0476427	-0.0372362	-0.0471756	-0.0495595	-0.0464892	-0.0484776
URS00000DF453_9606	lncRNA	LINC02097	LINC02097:4	LNCIPEDIA	long intergenic non-protein coding RNA 2097	0	0	0	0	27.8427	0	0	0	0	0	0	0	1.42694	0	0	0	0	0	0	0	0	0	0	0		-0.0516641	-0.0506829	-0.0444414	-0.0657672	0.0334822	-0.0402229	-0.0557969	-0.0478804	-0.047836	-0.0552151	-0.0577916	-0.0485189	-0.0524965	-0.05017	-0.0372362	-0.0471756	-0.0495595	-0.0464892	-0.0484776
URS00000E07AE_9606	tRNA		partial precursor RNA	RFAM	partial precursor RNA	2.53168	2.1657	0	1.97723	0	0	6.218	0	0	8.8569	0	0	1.42694	0	0	0	0	0	0	0	1.54885	0	0	0		-0.0504585	-0.0445473	-0.0444414	-0.0643173	-0.0518655	-0.0402229	-0.0530797	-0.0478804	-0.047836	-0.051136	-0.0577916	-0.0485189	-0.0524965	-0.05017	-0.0372362	-0.0471756	-0.0495595	-0.0464892	-0.0484776
URS00000E1DC5_9606	miRNA	miRNA	hsa-miR-193b-5p	MIRBASE	hsa-miR-193b-5p	118.989	29.5978	0	156.86	27.8427	0	199.667	0.699928	0.978955	302.4	67.931	0	176.94	44.3289	4.11701	152.536	0	0	79.4029	4.03014	41.8189	0	22.7497	1.15464		0.00500166	0.0331706	-0.0444414	0.049257	0.0334822	-0.0402229	0.0314541	-0.0462496	-0.0452003	0.0840551	0.158282	-0.0485189	0.029952	0.0610317	-0.0338031	0.00676524	-0.0495595	-0.0464892	0.144728
URS00000E2A07_9606	tRNA	MT-TF	GENECARDS:MT-TF:URS00000E2A07_9606	GENECARDS	tRNA-Phe	5.48531	0	0	0.988615	0.870084	0	2.76356	0.699928	0	2.53054	0.510759	0	0.475646	0	0	4.9205	0	0	0	0	0	0	0.989116	0		-0.0490519	-0.0506829	-0.0444414	-0.0650422	-0.0491984	-0.0402229	-0.0545892	-0.0462496	-0.047836	-0.0540496	-0.056167	-0.0485189	-0.0529434	-0.05017	-0.0372362	-0.0454356	-0.0495595	-0.0464892	-0.0484776
URS00000E9A93_9606	snoRNA	snoRNA	ENSG00000200785.1	SNODB	small nucleolar RNA, C/D box 8 (ENSG00000200785.1)	2.53168	10.1066	0	0.659076	0	0	3.45444	0	19.5791	5.69372	0	0	0.951292	0	0	0.820084	0	0	0	0	0	0	0	10.3918		-0.0504585	-0.02205	-0.0444414	-0.0652839	-0.0518655	-0.0402229	-0.0542873	-0.0478804	0.00487798	-0.0525928	-0.0577916	-0.0485189	-0.0527199	-0.05017	-0.0372362	-0.0468856	-0.0495595	-0.0464892	-0.0484776
URS00000EA6BC_9606	miRNA	miRNA	hsa-miR-5701	MIRBASE	hsa-miR-5701	1.26584	0	0	2.63631	0	0	0	0	24.4739	0.632636	0	0	2.85388	0	0	0	0	0	0	0	0	0	0	0		-0.0510613	-0.0506829	-0.0444414	-0.063834	-0.0518655	-0.0402229	-0.0557969	-0.0478804	0.0180565	-0.0549237	-0.0577916	-0.0485189	-0.0518262	-0.05017	-0.0372362	-0.0471756	-0.0495595	-0.0464892	-0.0484776
URS00000EC1BE_9606	miRNA	miRNA	hsa-mir-744	MIRBASE	microRNA hsa-mir-744 precursor	2.95363	0	0	5.60215	0	0	6.90889	0	0	8.22427	0	0	3.32952	0	0	1.64017	0	0	0	0	0	0	0	0		-0.0502575	-0.0506829	-0.0444414	-0.0616592	-0.0518655	-0.0402229	-0.0527778	-0.0478804	-0.047836	-0.0514274	-0.0577916	-0.0485189	-0.0516028	-0.05017	-0.0372362	-0.0465956	-0.0495595	-0.0464892	-0.0484776
URS00000ED600_9606	miRNA	miRNA	hsa-miR-375-3p	MIRBASE	hsa-miR-375-3p	3.37557	0	0	3.62492	0	0	4.14533	0	0	3.79582	0	0	4.28081	0	0	3.28033	0	0	0	0	0	0	0	0		-0.0500566	-0.0506829	-0.0444414	-0.0631091	-0.0518655	-0.0402229	-0.0539854	-0.0478804	-0.047836	-0.0534669	-0.0577916	-0.0485189	-0.0511559	-0.05017	-0.0372362	-0.0460156	-0.0495595	-0.0464892	-0.0484776
URS00000ED997_9606	lncRNA	lnc-CCL2-1	lnc-CCL2-1:1	LNCIPEDIA	novel transcript	0.421947	0	0	0	0	0	0.690889	0	0	0.632636	0	0	3.32952	0	0	0	0	0	1.47042	60.452	0	0	0	0		-0.0514632	-0.0506829	-0.0444414	-0.0657672	-0.0518655	-0.0402229	-0.055495	-0.0478804	-0.047836	-0.0549237	-0.0577916	-0.0485189	-0.0516028	-0.05017	-0.0372362	-0.0471756	-0.0495595	-0.0464892	-0.0448998
URS00000EED18_9606	miRNA	miRNA	hsa-miR-34a-3p	MIRBASE	hsa-miR-34a-3p	8.43893	0	0	13.8406	0	0	22.1084	0.699928	0	10.7548	0	0	17.5989	0	0	14.7615	0	0	0	0	0	0	0	0		-0.0476453	-0.0506829	-0.0444414	-0.055618	-0.0518655	-0.0402229	-0.0461359	-0.0462496	-0.047836	-0.050262	-0.0577916	-0.0485189	-0.0448996	-0.05017	-0.0372362	-0.0419555	-0.0495595	-0.0464892	-0.0484776
URS00000EEE35_9606	miRNA	miRNA	hsa-miR-501-3p	MIRBASE	hsa-miR-501-3p	102.111	0	0	83.3732	0.870084	0	108.47	0	0	132.854	12.2582	0	78.4816	25.1869	0	80.3682	1.20012	0	45.5831	4.03014	0	0	0	0		-0.00303604	-0.0506829	-0.0444414	-0.00463037	-0.0491984	-0.0402229	-0.00839754	-0.0478804	-0.047836	0.00597056	-0.0188008	-0.0485189	-0.0162996	0.0130128	-0.0372362	-0.0187552	-0.0463381	-0.0464892	0.0624366
URS00000EEF5F_9606	miRNA	miRNA	hsa-miR-1307-5p	MIRBASE	hsa-miR-1307-5p	13.9242	0	0	15.1588	0	0	19.3449	0	0	7.59163	0	0	21.8797	0	0	38.5439	0	0	0	0	0	0	0.989116	0		-0.045033	-0.0506829	-0.0444414	-0.0546514	-0.0518655	-0.0402229	-0.0473435	-0.0478804	-0.047836	-0.0517188	-0.0577916	-0.0485189	-0.0428887	-0.05017	-0.0372362	-0.0335454	-0.0495595	-0.0464892	-0.0484776
URS00000F0F49_9606	miRNA	miRNA	hsa-miR-424-5p	MIRBASE	hsa-miR-424-5p	239.666	0.721898	0.976408	228.37	0.870084	0	426.969	1.39986	1.95791	308.094	0	0.782103	513.222	1.00748	4.11701	465.807	0	0	0	0	10.8419	0	0	0		0.0624712	-0.0486377	-0.0422092	0.101695	-0.0491984	-0.0402229	0.130781	-0.0446188	-0.0425646	0.0866773	-0.0577916	-0.0462301	0.187922	-0.0476427	-0.0338031	0.117547	-0.0495595	-0.0464892	-0.0484776
URS00000F30A4_9606	tRNA	tRNA-Thr-TGT-5-1	GTRNADB:tRNA-Thr-TGT-5-1:CM000676.1:21149849-21149921	GTRNADB	tRNA-Thr (anticodon TGT) 5-1 (TRT-TGT5-1)	12.6584	0	0	8.23846	0	3.52025	17.9631	0	0	27.836	0	0	11.4155	0	0	6.56067	0	0	0	0	74.3446	0	0	10.3918		-0.0456358	-0.0506829	-0.0444414	-0.059726	-0.0518655	-0.0366135	-0.0479473	-0.0478804	-0.047836	-0.0423952	-0.0577916	-0.0485189	-0.0478043	-0.05017	-0.0372362	-0.0448556	-0.0495595	-0.0464892	-0.0484776
URS00000F31F4_9606	miRNA	miRNA	hsa-mir-215	MIRBASE	microRNA hsa-mir-215 precursor	3.37557	0	0	2.96584	0	0	8.98156	0	0	8.8569	0	0	4.28081	0	0	5.74058	0	0	0	0	0	0	0	0		-0.0500566	-0.0506829	-0.0444414	-0.0635924	-0.0518655	-0.0402229	-0.0518721	-0.0478804	-0.047836	-0.051136	-0.0577916	-0.0485189	-0.0511559	-0.05017	-0.0372362	-0.0451456	-0.0495595	-0.0464892	-0.0484776
URS00000F3F5E_9606	tRNA		mitochondrially encoded tRNA-Tyr (UAU/C) (MT-TY)	RFAM	mitochondrially encoded tRNA-Tyr (UAU/C) (MT-TY)	375.533	9.38468	0	513.091	0	0	576.892	39.8959	0	535.843	11.2367	16.4242	510.368	23.1719	0	816.803	20.402	0	1.47042	4.03014	102.224	3.82971	0	3.46393		0.127175	-0.0240952	-0.0444414	0.310478	-0.0518655	-0.0402229	0.196295	0.0450749	-0.047836	0.191567	-0.02205	-0.000453474	0.186582	0.00795818	-0.0372362	0.241669	0.00520416	-0.0464892	-0.0448998
URS00000F4AC3_9606	miRNA	miRNA	hsa-mir-197	MIRBASE	microRNA hsa-mir-197 precursor	9.70477	0	0	5.27261	0	0	3.45444	0	0.978955	5.69372	0	0	6.65904	0	0	6.56067	0	0	0	0	0	0	0	0		-0.0470424	-0.0506829	-0.0444414	-0.0619008	-0.0518655	-0.0402229	-0.0542873	-0.0478804	-0.0452003	-0.0525928	-0.0577916	-0.0485189	-0.0500387	-0.05017	-0.0372362	-0.0448556	-0.0495595	-0.0464892	-0.0484776
URS00000F6E49_9606	miRNA	miRNA	hsa-miR-503-5p	MIRBASE	hsa-miR-503-5p	791.572	2.88759	0.976408	520.011	7.83076	7.04051	985.208	0	1.95791	1093.19	5.61835	0.782103	614.535	66.4934	0	718.393	1.20012	0	0	8.06027	0	3.82971	0	0		0.325304	-0.0425021	-0.0422092	0.315553	-0.0278615	-0.0330042	0.374722	-0.0478804	-0.0425646	0.448255	-0.0399208	-0.0462301	0.235515	0.116633	-0.0372362	0.206868	-0.0463381	-0.0464892	-0.0484776
URS00000F8A5F_9606	snoRNA	snoRNA	SNORA28	SNODB	small nucleolar RNA, H/ACA box 28 (SNORA28)	17.7218	33.9292	0	8.89753	0	0	9.67245	0	0	17.7138	1.02152	0.782103	6.65904	0	0	5.74058	0	0	0	0	0	0	0	0		-0.0432245	0.0454419	-0.0444414	-0.0592427	-0.0518655	-0.0402229	-0.0515702	-0.0478804	-0.047836	-0.047057	-0.0545424	-0.0462301	-0.0500387	-0.05017	-0.0372362	-0.0451456	-0.0495595	-0.0464892	-0.0484776
URS00000F96B1_9606	lncRNA	lnc-GRAP-4	lnc-GRAP-4:1	LNCIPEDIA	novel transcript, antisense to GRAPL	1.26584	0	0	1.31815	0	0	1.38178	0	0	0.632636	0	0	1.90258	1.00748	0	3.28033	0	0	0	0	1.54885	65.105	0	0		-0.0510613	-0.0506829	-0.0444414	-0.0648006	-0.0518655	-0.0402229	-0.0551931	-0.0478804	-0.047836	-0.0549237	-0.0577916	-0.0485189	-0.0522731	-0.0476427	-0.0372362	-0.0460156	-0.0495595	-0.0464892	-0.0484776
URS00000FA8B2_9606	tRNA	TRY-GTA2-1	GENECARDS:TRY-GTA2-1:URS00000FA8B2_9606	GENECARDS	tRNA Tyr 9PA	2922.4	628.052	687.391	4059.58	187.938	376.667	4523.25	522.846	593.247	4448.7	690.036	899.419	4253.23	634.709	345.829	2891.61	324.032	769.177	447.009	1035.74	650.516	183.826	692.381	1130.39		1.34006	1.72865	1.52703	2.91109	0.524231	0.345976	1.92079	1.17032	1.5494	1.99363	2.13707	2.58364	1.94481	1.54204	0.251141	0.97538	0.820217	1.933	1.0392
URS00000FB1B1_9606	miRNA	miRNA	hsa-miR-93-3p	MIRBASE	hsa-miR-93-3p	303.802	11.5504	1.95282	272.528	0	3.52025	294.319	0	0	282.156	19.4088	0	273.972	1.00748	0	254.226	0	0.889222	19.1155	4.03014	0	0	0.989116	1.15464		0.0930145	-0.0179596	-0.0399769	0.134075	-0.0518655	-0.0366135	0.0728153	-0.0478804	-0.047836	0.0747316	0.00394383	-0.0485189	0.0755332	-0.0476427	-0.0372362	0.0427258	-0.0495595	-0.0442008	-0.00196523
URS00000FB60D_9606	tRNA	tRNA-Leu-CAG-2-1	GTRNADB:tRNA-Leu-CAG-2-1:CM000678.1:57333863-57333945	GTRNADB	tRNA-Leu (anticodon CAG) 2-1 (TRL-CAG2-1, TRL-CAG2-2)	0	0	18.5518	0.988615	0	0	1.38178	0	0	1.89791	0	0	0.951292	0	0	0.820084	0	0	0	0	0	0	0	0		-0.0516641	-0.0506829	-0.00202945	-0.0650422	-0.0518655	-0.0402229	-0.0551931	-0.0478804	-0.047836	-0.054341	-0.0577916	-0.0485189	-0.0527199	-0.05017	-0.0372362	-0.0468856	-0.0495595	-0.0464892	-0.0484776
URS00000FBE82_9606	misc_RNA	JA662197	GENECARDS:JA662197:URS00000FBE82_9606	GENECARDS	miscellaneous RNA	0.421947	0	1.95282	4.61354	0	0	0	0	0	0	0	0	3.32952	0	0	1.64017	0	0	0	0	0	0	0	0		-0.0514632	-0.0506829	-0.0399769	-0.0623841	-0.0518655	-0.0402229	-0.0557969	-0.0478804	-0.047836	-0.0552151	-0.0577916	-0.0485189	-0.0516028	-0.05017	-0.0372362	-0.0465956	-0.0495595	-0.0464892	-0.0484776
URS00000FC8EB_9606	miRNA	miRNA	hsa-miR-1301-3p	MIRBASE	hsa-miR-1301-3p	226.585	0.721898	0	171.03	0	0	266.683	0	0	253.687	3.57531	0.782103	140.316	0	4.11701	154.176	0	0	0	4.03014	0	0	0	0		0.056242	-0.0486377	-0.0444414	0.0596479	-0.0518655	-0.0402229	0.0607391	-0.0478804	-0.047836	0.0616204	-0.0464193	-0.0462301	0.0127473	-0.05017	-0.0338031	0.00734525	-0.0495595	-0.0464892	-0.0484776
URS00000FCDE9_9606	tRNA		mitochondrially encoded tRNA-Thr (ACN) (MT-TT)	RFAM	mitochondrially encoded tRNA-Thr (ACN) (MT-TT)	55.697	1.4438	0	84.3618	0.870084	0	129.887	1.39986	19.5791	70.8552	0.510759	15.6421	135.083	0	0	122.192	0	2.66766	2.94085	16.1205	40.27	0	0	0		-0.0251397	-0.0465925	-0.0444414	-0.00390543	-0.0491984	-0.0402229	0.00096157	-0.0446188	0.00487798	-0.0225827	-0.056167	-0.00274231	0.0102895	-0.05017	-0.0372362	-0.00396493	-0.0495595	-0.0396239	-0.0413219
URS00000FE5B7_9606	lncRNA	lnc-PAX1-2	lnc-PAX1-2:1	LNCIPEDIA	novel transcript	0	0	0	0	0	0	0	0	13.7054	0	0	0	0	0	0	0	0	0	0	0	0	0	0	0		-0.0516641	-0.0506829	-0.0444414	-0.0657672	-0.0518655	-0.0402229	-0.0557969	-0.0478804	-0.0109362	-0.0552151	-0.0577916	-0.0485189	-0.0531668	-0.05017	-0.0372362	-0.0471756	-0.0495595	-0.0464892	-0.0484776
URS00000FE63A_9606	piRNA		piR-hsa-582649	PIRBASE	Homo_sapiens piRNA piR-hsa-582649	4.64141	0	0	2.63631	0	0	4.83622	0.699928	29.3686	5.69372	0.510759	17.9884	5.70775	0	0	0.820084	1.20012	0.889222	0	0	0	0	1.97823	1.15464		-0.0494537	-0.0506829	-0.0444414	-0.063834	-0.0518655	-0.0402229	-0.0536835	-0.0462496	0.031235	-0.0525928	-0.056167	0.00412419	-0.0504856	-0.05017	-0.0372362	-0.0468856	-0.0463381	-0.0442008	-0.0484776
URS00000FE9C1_9606	lncRNA	LINC01154	LINC01154:8	LNCIPEDIA	long intergenic non-protein coding RNA 1154 (LINC01154)	0	0	0	0.329538	0	3.52025	0.690889	0	0	0	0	0	0	0	0	0.820084	0	0	1.47042	0	0	168.507	0	0		-0.0516641	-0.0506829	-0.0444414	-0.0655255	-0.0518655	-0.0366135	-0.055495	-0.0478804	-0.047836	-0.0552151	-0.0577916	-0.0485189	-0.0531668	-0.05017	-0.0372362	-0.0468856	-0.0495595	-0.0464892	-0.0448998
URS00000FF184_9606	lncRNA	lnc-PAWR-2	lnc-PAWR-2:1	LNCIPEDIA	novel transcript, antisense to SYT1	0	0	0.976408	0	0	7.04051	1.38178	0	0	0	0	0	0	24.1794	0	0	0	0	0	0	0	0	0	0		-0.0516641	-0.0506829	-0.0422092	-0.0657672	-0.0518655	-0.0330042	-0.0551931	-0.0478804	-0.047836	-0.0552151	-0.0577916	-0.0485189	-0.0531668	0.0104855	-0.0372362	-0.0471756	-0.0495595	-0.0464892	-0.0484776
URS00000FFC8B_9606	miRNA	miRNA	hsa-mir-24	MIRBASE	microRNA hsa-mir-24 precursor (hsa-mir-24-2)	1110.99	5.77519	1.95282	1047.27	15.6615	84.4861	2341.42	0.699928	1.95791	1767.58	15.8335	1.56421	1240.48	15.1121	12.351	1630.33	70.8069	0.889222	0	40.3014	1.54885	3.82971	1.97823	2.30928		0.477417	-0.0343213	-0.0399769	0.702189	-0.00385744	0.0464012	0.967365	-0.0462496	-0.0425646	0.758845	-0.00742849	-0.0439413	0.529558	-0.0122603	-0.026937	0.529353	0.140503	-0.0442008	-0.0484776
URS0000100615_9606	piRNA		piR-hsa-23087	PIRBASE	piR-59892	132.491	0	0.976408	115.009	0	0	151.996	0	0	131.588	0	0	105.593	0	0	104.151	0	0.889222	0	0	0	0	0	0		0.0114318	-0.0506829	-0.0422092	0.0185678	-0.0518655	-0.0402229	0.0106226	-0.0478804	-0.047836	0.00538784	-0.0577916	-0.0485189	-0.00356367	-0.05017	-0.0372362	-0.010345	-0.0495595	-0.0442008	-0.0484776
URS00001012BC_9606	miRNA	miRNA	hsa-miR-766-3p	MIRBASE	hsa-miR-766-3p	7.59504	0	0	8.56799	0	0	5.52711	0	0	3.16318	0	0	8.08598	0	0	8.20084	0	0	0	0	0	0	0	0		-0.0480471	-0.0506829	-0.0444414	-0.0594844	-0.0518655	-0.0402229	-0.0533816	-0.0478804	-0.047836	-0.0537583	-0.0577916	-0.0485189	-0.0493684	-0.05017	-0.0372362	-0.0442755	-0.0495595	-0.0464892	-0.0484776
URS0000103047_9606	Y_RNA		RNA, Ro60-associated Y1 (RNY1)	RFAM	RNA, Ro60-associated Y1 (RNY1)	9426.29	238.948	13.6697	12564.6	472.456	418.91	10690.1	111.989	9.78955	13857.3	240.568	38.3231	13011.3	418.102	98.8083	14035.7	105.61	12.4491	85.2846	177.326	241.62	76.5941	31.6517	38.1032		4.43739	0.626281	-0.0131905	9.14777	1.39638	0.389288	4.6156	0.213047	-0.021479	6.32674	0.707403	0.0636338	6.05897	0.998665	0.0451574	4.91625	0.233923	-0.0144513	0.159039
URS0000107480_9606	lncRNA	lnc-KCNA6-2	lnc-KCNA6-2:1	LNCIPEDIA	novel transcript	4.21947	0	0	4.94307	0	0	4.83622	0	0	4.42845	0	0	5.70775	0	0	4.10042	0	0	0	0	0	0	0	0		-0.0496547	-0.0506829	-0.0444414	-0.0621425	-0.0518655	-0.0402229	-0.0536835	-0.0478804	-0.047836	-0.0531756	-0.0577916	-0.0485189	-0.0504856	-0.05017	-0.0372362	-0.0457256	-0.0495595	-0.0464892	-0.0484776
URS0000107EA9_9606	piRNA		piR-hsa-10282	PIRBASE	piR-48154	0	0	0	0	0	0	0	0.699928	0	0	0	0	0	1.00748	0	0	0	0	0	0	0	245.101	0	0		-0.0516641	-0.0506829	-0.0444414	-0.0657672	-0.0518655	-0.0402229	-0.0557969	-0.0462496	-0.047836	-0.0552151	-0.0577916	-0.0485189	-0.0531668	-0.0476427	-0.0372362	-0.0471756	-0.0495595	-0.0464892	-0.0484776
URS000010927D_9606	lncRNA	lnc-OCA2-2	lnc-OCA2-2:1	LNCIPEDIA	novel transcript, antisense to GABRG3	6.75115	0	0	0	0	0	0	0	0	0	0	0	0	0	0	3.28033	0	0	0	0	0	0	0	0		-0.048449	-0.0506829	-0.0444414	-0.0657672	-0.0518655	-0.0402229	-0.0557969	-0.0478804	-0.047836	-0.0552151	-0.0577916	-0.0485189	-0.0531668	-0.05017	-0.0372362	-0.0460156	-0.0495595	-0.0464892	-0.0484776
URS000010A08B_9606	lncRNA	lnc-TMEM99-1	lnc-TMEM99-1:2	LNCIPEDIA	novel transcript	2.53168	0	0	2.63631	0	0	1.38178	0	0	0	0	0	10.9399	0	0	9.02092	0	0	0	0	0	0	0	0		-0.0504585	-0.0506829	-0.0444414	-0.063834	-0.0518655	-0.0402229	-0.0551931	-0.0478804	-0.047836	-0.0552151	-0.0577916	-0.0485189	-0.0480278	-0.05017	-0.0372362	-0.0439855	-0.0495595	-0.0464892	-0.0484776
URS000010B9D2_9606	precursor_RNA	AF074918	GENECARDS:AF074918:URS000010B9D2_9606	GENECARDS	precursor RNA	1.26584	0	0	4.284	0	0	1.38178	0	0	1.89791	0	0	7.61034	0	0	1.64017	0	0	0	0	0	0	0	0		-0.0510613	-0.0506829	-0.0444414	-0.0626258	-0.0518655	-0.0402229	-0.0551931	-0.0478804	-0.047836	-0.054341	-0.0577916	-0.0485189	-0.0495918	-0.05017	-0.0372362	-0.0465956	-0.0495595	-0.0464892	-0.0484776
URS000011166D_9606	miRNA	miRNA	hsa-miR-3615	MIRBASE	hsa-miR-3615	19.4095	0	0	19.4428	0	0	18.654	0	0	20.2443	6.12911	0	9.98857	0	0	24.6025	0	0	0	0	0	0	0	0		-0.0424208	-0.0506829	-0.0444414	-0.05151	-0.0518655	-0.0402229	-0.0476454	-0.0478804	-0.047836	-0.0458916	-0.0382962	-0.0485189	-0.0484746	-0.05017	-0.0372362	-0.0384755	-0.0495595	-0.0464892	-0.0484776
URS00001123BD_9606	miRNA	miRNA	hsa-miR-29b-1-5p	MIRBASE	hsa-miR-29b-1-5p	583.552	25.2664	0.976408	322.947	6.09059	3.52025	522.312	39.8959	2.93686	599.106	0	0.782103	378.139	3.02243	4.11701	454.326	0	0	0	4.03014	13.9396	0	0	0		0.226239	0.0208994	-0.0422092	0.171047	-0.0331957	-0.0366135	0.172445	0.0450749	-0.0399289	0.220703	-0.0577916	-0.0462301	0.124466	-0.0425881	-0.0338031	0.113487	-0.0495595	-0.0464892	-0.0484776
URS0000113CD7_9606	tRNA	MT-TE	GENECARDS:MT-TE:URS0000113CD7_9606	GENECARDS	tRNA-Glu	24.8949	1.4438	0	43.1695	4.35042	0	28.3264	0	0	49.9782	3.57531	0.782103	29.9657	10.0748	0	42.6443	0	0	0	0	3.09769	0	0	0		-0.0398085	-0.0465925	-0.0444414	-0.0341114	-0.0385299	-0.0402229	-0.0434187	-0.0478804	-0.047836	-0.0321976	-0.0464193	-0.0462301	-0.0390902	-0.0248969	-0.0372362	-0.0320954	-0.0495595	-0.0464892	-0.0484776
URS0000115369_9606	piRNA		piR-hsa-5936	PIRBASE	piR-43770	6.75115	3.60949	1.95282	7.57938	6.09059	0	10.3633	0.699928	0.978955	13.918	6.63987	4.69262	8.08598	5.03738	4.11701	4.10042	0	0.889222	2.94085	0	9.29308	0	4.94558	2.30928		-0.048449	-0.0404569	-0.0399769	-0.0602093	-0.0331957	-0.0402229	-0.0512683	-0.0462496	-0.0452003	-0.0488052	-0.0366716	-0.034786	-0.0493684	-0.0375334	-0.0338031	-0.0457256	-0.0495595	-0.0442008	-0.0413219
URS0000116A70_9606	miRNA	miRNA	hsa-miR-660-5p	MIRBASE	hsa-miR-660-5p	75.9504	0	0	63.6009	2.61025	0	145.778	0.699928	0	88.569	0	0	112.252	0	0	122.192	0	0	0	0	0	0	0	0		-0.0154945	-0.0506829	-0.0444414	-0.0191292	-0.0438642	-0.0402229	0.00790542	-0.0462496	-0.047836	-0.0144247	-0.0577916	-0.0485189	-0.000435543	-0.05017	-0.0372362	-0.00396493	-0.0495595	-0.0464892	-0.0484776
URS0000117279_9606	lncRNA	lnc-TNFRSF13B-2	lnc-TNFRSF13B-2:1	LNCIPEDIA	novel transcript	0	0	0	0.329538	0	0	0	0	0	0	6.63987	0	0.475646	0	0	0	0	0	0	0	0	0	0	0		-0.0516641	-0.0506829	-0.0444414	-0.0655255	-0.0518655	-0.0402229	-0.0557969	-0.0478804	-0.047836	-0.0552151	-0.0366716	-0.0485189	-0.0529434	-0.05017	-0.0372362	-0.0471756	-0.0495595	-0.0464892	-0.0484776
URS000011C227_9606	lncRNA	lnc-POTEM-4	lnc-POTEM-4:16	LNCIPEDIA	non-protein coding lnc-POTEM-4:16	4.21947	0	0	1.31815	0	0	3.45444	0	0	3.16318	0	0	1.90258	0	0	0.820084	0	0	0	0	0	0	0	0		-0.0496547	-0.0506829	-0.0444414	-0.0648006	-0.0518655	-0.0402229	-0.0542873	-0.0478804	-0.047836	-0.0537583	-0.0577916	-0.0485189	-0.0522731	-0.05017	-0.0372362	-0.0468856	-0.0495595	-0.0464892	-0.0484776
URS000011CFE8_9606	misc_RNA	TRE-CTC1-1	GENECARDS:TRE-CTC1-1:URS000011CFE8_9606	GENECARDS	miscellaneous RNA	1.26584	2.1657	17.5753	0.329538	0	10.5608	0.690889	4.19957	0.978955	0.632636	2.5538	0.782103	0	4.0299	4.11701	0	2.40024	0.889222	1.47042	0	0	0	0	2.30928		-0.0510613	-0.0445473	-0.00426165	-0.0655255	-0.0518655	-0.0293949	-0.055495	-0.0380956	-0.0452003	-0.0549237	-0.0496685	-0.0462301	-0.0531668	-0.0400608	-0.0338031	-0.0471756	-0.0431167	-0.0442008	-0.0448998
URS000011E0DE_9606	snoRNA	snoRNA	SNORD109A, SNORD109B	SNODB	small nucleolar RNA, C/D box 109A (SNORD109A, SNORD109B)	9.28283	0	0	4.284	0	0	7.59978	0	0	14.5506	0	0	16.6476	0	0	13.1213	0	0	0	0	0	0	0	0		-0.0472434	-0.0506829	-0.0444414	-0.0626258	-0.0518655	-0.0402229	-0.0524759	-0.0478804	-0.047836	-0.0485138	-0.0577916	-0.0485189	-0.0453465	-0.05017	-0.0372362	-0.0425355	-0.0495595	-0.0464892	-0.0484776
URS000011FE24_9606	lncRNA	TTLL10-AS1	TTLL10-AS1:1	LNCIPEDIA	TTLL10 antisense RNA 1 (TTLL10-AS1)	0.421947	0	0	1.64769	0	0	0.690889	0	0	0	0.510759	0	0	0	0	0	0	0.889222	26.4676	0	0	0	0	0		-0.0514632	-0.0506829	-0.0444414	-0.0645589	-0.0518655	-0.0402229	-0.055495	-0.0478804	-0.047836	-0.0552151	-0.056167	-0.0485189	-0.0531668	-0.05017	-0.0372362	-0.0471756	-0.0495595	-0.0442008	0.0159241
URS0000120E41_9606	tRNA	tRNA-Leu-AAG-2-1	GTRNADB:tRNA-Leu-AAG-2-1:CM000667.1:180614701-180614782	GTRNADB	tRNA-Leu (anticodon AAG) 2-1 (TRL-AAG2 1 to 4)	1.26584	0	0	12.1929	2.61025	0	13.8178	0	0	8.8569	4.08607	4.69262	9.51292	0	0	4.9205	3.60035	0.889222	0	0	1.54885	0	0	5.77321		-0.0510613	-0.0506829	-0.0444414	-0.0568262	-0.0438642	-0.0402229	-0.0497587	-0.0478804	-0.047836	-0.051136	-0.0447947	-0.034786	-0.0486981	-0.05017	-0.0372362	-0.0454356	-0.0398953	-0.0442008	-0.0484776
URS0000121288_9606	piRNA		piR-hsa-170656	PIRBASE	Homo_sapiens piRNA piR-hsa-170656	9082.82	150.877	42.962	6103.38	172.277	418.91	15646.6	261.073	33.2845	15528.7	246.186	61.7862	12406.8	301.235	312.893	18588	649.264	41.7934	132.338	145.085	342.295	84.2536	347.18	39.2578		4.27382	0.376766	0.0537757	4.40979	0.476223	0.389288	6.78148	0.560406	0.0417778	7.09651	0.725274	0.132299	5.77498	0.705496	0.223677	6.52607	1.69321	0.0610666	0.273531
URS0000121433_9606	tRNA	tRNA-iMet-CAT-2-1	GTRNADB:tRNA-iMet-CAT-2-1:CM000668.1:27745664-27745735	GTRNADB	tRNA-iMet (anticodon CAT) 2-1 (TRX-CAT2-1)	13.9242	1.4438	0	15.1588	0.870084	0	26.2538	0	0	13.2854	1.53228	0	36.1491	0	0	26.2427	0	0	0	0	0	0	0	0		-0.045033	-0.0465925	-0.0444414	-0.0546514	-0.0491984	-0.0402229	-0.0443244	-0.0478804	-0.047836	-0.0490965	-0.0529178	-0.0485189	-0.0361856	-0.05017	-0.0372362	-0.0378955	-0.0495595	-0.0464892	-0.0484776
URS0000122ED0_9606	miRNA	miRNA	hsa-miR-98-3p	MIRBASE	hsa-miR-98-3p	4.21947	0	0	7.24984	0	63.3646	23.4902	0	0	2.53054	0	0	19.5015	0	0	31.9833	0	0	0	0	0	0	0	0		-0.0496547	-0.0506829	-0.0444414	-0.0604509	-0.0518655	0.0247452	-0.045532	-0.0478804	-0.047836	-0.0540496	-0.0577916	-0.0485189	-0.0440059	-0.05017	-0.0372362	-0.0358654	-0.0495595	-0.0464892	-0.0484776
URS00001230A0_9606	miRNA	miRNA	hsa-miR-101-3p	MIRBASE	hsa-miR-101-3p	2399.61	1.4438	10.7405	1362.64	73.0871	24.6418	3755.67	20.9979	0.978955	2466.65	10.7259	1.56421	4243.24	59.441	16.4681	4517.84	1.20012	1.77844	8.82254	12.0904	6.19539	3.82971	2.96735	2.30928		1.0911	-0.0465925	-0.0198871	0.933445	0.172172	-0.0149575	1.58537	0.00104343	-0.0452003	1.0808	-0.0236747	-0.0439413	1.94012	0.0989414	-0.0235039	1.55046	-0.0463381	-0.0419123	-0.0270104
URS00001234DF_9606	miRNA	miRNA	hsa-miR-378d	MIRBASE	hsa-miR-378d	16.034	0.721898	0	10.5452	0	0	12.436	0	0	16.4485	0	0	8.08598	0	0	9.841	0	0	0	0	0	0	0	0		-0.0440283	-0.0486377	-0.0444414	-0.0580345	-0.0518655	-0.0402229	-0.0503626	-0.0478804	-0.047836	-0.0476397	-0.0577916	-0.0485189	-0.0493684	-0.05017	-0.0372362	-0.0436955	-0.0495595	-0.0464892	-0.0484776
URS000012396D_9606	tRNA		mitochondrially encoded tRNA-Trp (UGA/G) (MT-TW)	RFAM	mitochondrially encoded tRNA-Trp (UGA/G) (MT-TW)	375.111	0.721898	0.976408	371.39	33.0632	0	266.683	5.59943	0	250.524	3.57531	2.34631	243.531	1.00748	0	423.983	0	0	0	0	26.3304	0	0	0		0.126974	-0.0486377	-0.0422092	0.20657	0.0494849	-0.0402229	0.0607391	-0.034834	-0.047836	0.0601636	-0.0464193	-0.0416524	0.0612332	-0.0476427	-0.0372362	0.102757	-0.0495595	-0.0464892	-0.0484776
URS0000123C03_9606	lncRNA	LINC01713	LINC01713:3	LNCIPEDIA	long intergenic non-protein coding RNA 1713	0	0	0	0	0	0	0	0	0	0	11.2367	0	3.32952	0	0	0	0	0	0	0	0	0	0	0		-0.0516641	-0.0506829	-0.0444414	-0.0657672	-0.0518655	-0.0402229	-0.0557969	-0.0478804	-0.047836	-0.0552151	-0.02205	-0.0485189	-0.0516028	-0.05017	-0.0372362	-0.0471756	-0.0495595	-0.0464892	-0.0484776
URS000012560A_9606	tRNA	AF346969-001	GENECARDS:AF346969-001:URS000012560A_9606	GENECARDS	tRNA-Met	2.95363	0	0	3.62492	0.870084	0	2.07267	0	0	2.53054	0.510759	0	2.37823	1.00748	0	0.820084	0	0	0	0	0	0	0	0		-0.0502575	-0.0506829	-0.0444414	-0.0631091	-0.0491984	-0.0402229	-0.0548912	-0.0478804	-0.047836	-0.0540496	-0.056167	-0.0485189	-0.0520496	-0.0476427	-0.0372362	-0.0468856	-0.0495595	-0.0464892	-0.0484776
URS0000126811_9606	rRNA	MT-RNR2	GENECARDS:MT-RNR2:URS0000126811_9606	GENECARDS	16S ribosomal RNA	2.95363	0	0	3.29538	1.74017	0	4.83622	0	0	1.89791	0	0	3.80517	0	0	4.9205	0	0	0	0	0	0	0	0		-0.0502575	-0.0506829	-0.0444414	-0.0633507	-0.0465313	-0.0402229	-0.0536835	-0.0478804	-0.047836	-0.054341	-0.0577916	-0.0485189	-0.0513793	-0.05017	-0.0372362	-0.0454356	-0.0495595	-0.0464892	-0.0484776
URS00001270D3_9606	miRNA	miRNA	hsa-miR-33b-3p	MIRBASE	hsa-miR-33b-3p	222.366	5.77519	0	261.324	0	0	207.958	1.39986	0	234.075	2.04304	0	179.794	0	0	80.3682	0	0	1.47042	4.03014	0	0	0	0		0.0542326	-0.0343213	-0.0444414	0.125859	-0.0518655	-0.0402229	0.035077	-0.0446188	-0.047836	0.0525882	-0.0512932	-0.0485189	0.0312926	-0.05017	-0.0372362	-0.0187552	-0.0495595	-0.0464892	-0.0448998
URS0000127FCA_9606	lncRNA	lnc-KDM5A-1	lnc-KDM5A-1:1	LNCIPEDIA	novel transcript	1.26584	0	1.95282	1.97723	0	0	0	0	0	1.89791	0	0	1.90258	1.00748	0	1.64017	0	0	0	0	0	103.402	0	0		-0.0510613	-0.0506829	-0.0399769	-0.0643173	-0.0518655	-0.0402229	-0.0557969	-0.0478804	-0.047836	-0.054341	-0.0577916	-0.0485189	-0.0522731	-0.0476427	-0.0372362	-0.0465956	-0.0495595	-0.0464892	-0.0484776
URS000012930C_9606	miRNA	miRNA	hsa-miR-548aa	MIRBASE	hsa-miR-548aa	31.2241	0	0	36.2492	0	0	61.4891	0	0	28.4686	3.57531	0	39.4786	0	0	69.7071	0	0	0	0	0	0	0	0		-0.0367944	-0.0506829	-0.0444414	-0.039186	-0.0518655	-0.0402229	-0.0289272	-0.0478804	-0.047836	-0.0421039	-0.0464193	-0.0485189	-0.0346215	-0.05017	-0.0372362	-0.0225252	-0.0495595	-0.0464892	-0.0484776
URS000012ABB4_9606	lncRNA	lnc-AEBP2-3	lnc-AEBP2-3:1	LNCIPEDIA	novel transcript	0.843893	0	0	0.329538	0	0	0.690889	0.699928	0	0	0	31.2841	2.37823	0	0	3.28033	0	0	0	0	0	0	0	0		-0.0512622	-0.0506829	-0.0444414	-0.0655255	-0.0518655	-0.0402229	-0.055495	-0.0462496	-0.047836	-0.0552151	-0.0577916	0.0430343	-0.0520496	-0.05017	-0.0372362	-0.0460156	-0.0495595	-0.0464892	-0.0484776
URS000012F7C1_9606	piRNA		piR-hsa-23289	PIRBASE	piR-33123	0.843893	2.88759	0.976408	0.659076	1.74017	0	0.690889	0.699928	0	1.26527	1.53228	0.782103	0	0	0	4.10042	0	0	0	0	0	153.188	0	0		-0.0512622	-0.0425021	-0.0422092	-0.0652839	-0.0465313	-0.0402229	-0.055495	-0.0462496	-0.047836	-0.0546324	-0.0529178	-0.0462301	-0.0531668	-0.05017	-0.0372362	-0.0457256	-0.0495595	-0.0464892	-0.0484776
URS0000131DAB_9606	piRNA		piR-hsa-135514	PIRBASE	Homo_sapiens piRNA piR-hsa-135514	122.365	83.0183	385.681	163.78	0	17.6013	346.826	222.577	193.833	153.098	97.0442	279.993	308.694	62.4635	181.149	472.368	366.036	614.452	82.3437	221.657	46.4654	15.3188	317.506	196.289		0.0066092	0.184516	0.83728	0.0543316	-0.0518655	-0.0221762	0.0957602	0.470712	0.474032	0.0152941	0.250886	0.770883	0.0918442	0.106523	0.113819	0.119867	0.932965	1.53481	0.151883
URS0000132D2E_9606	piRNA		piR-hsa-26491	PIRBASE	Homo_sapiens piRNA piR-hsa-26491	18.5657	0	0	12.1929	0	0	6.218	0	0	12.0201	3.06455	0	7.61034	0	0	5.74058	0	0	0	0	0	0	0	0		-0.0428226	-0.0506829	-0.0444414	-0.0568262	-0.0518655	-0.0402229	-0.0530797	-0.0478804	-0.047836	-0.0496792	-0.0480439	-0.0485189	-0.0495918	-0.05017	-0.0372362	-0.0451456	-0.0495595	-0.0464892	-0.0484776
URS0000137EDE_9606	miRNA	miRNA	hsa-mir-30c	MIRBASE	microRNA hsa-mir-30c precursor (hsa-mir-30c-2)	83.9674	0	0	68.8735	0	0	109.851	0.699928	0	147.404	0.510759	0	81.3355	0	0	126.293	0	0	0	4.03014	0	0	0	0		-0.0116766	-0.0506829	-0.0444414	-0.0152629	-0.0518655	-0.0402229	-0.00779372	-0.0462496	-0.047836	0.0126718	-0.056167	-0.0485189	-0.014959	-0.05017	-0.0372362	-0.00251491	-0.0495595	-0.0464892	-0.0484776
URS000013899F_9606	tRNA	tRNA-Asp-GTC-1-1	GTRNADB:tRNA-Asp-GTC-1-1:CM000674.1:98897281-98897352	GTRNADB	tRNA-Asp (anticodon GTC) 1-1 (TRD-GTC1-1)	1255.29	536.37	461.841	2523.6	457.664	369.627	6337.52	288.37	349.487	2876.6	736.515	302.674	1969.17	806.987	41.1701	3425.49	432.042	337.904	323.493	221.657	579.269	49.7862	289.811	250.557		0.54614	1.46891	1.01139	1.78477	1.35104	0.338757	2.71359	0.624007	0.893109	1.2696	2.28491	0.837259	0.871865	1.97421	-0.00290555	1.16417	1.11014	0.823111	0.738655
URS000013A1FE_9606	piRNA		piR-hsa-13643	PIRBASE	piR-50446	0.421947	0	0	6.9203	0	0	2.07267	0	0	0.632636	0	0	10.4642	0	0	1.64017	0	0	0	0	0	0	0	0		-0.0514632	-0.0506829	-0.0444414	-0.0606926	-0.0518655	-0.0402229	-0.0548912	-0.0478804	-0.047836	-0.0549237	-0.0577916	-0.0485189	-0.0482512	-0.05017	-0.0372362	-0.0465956	-0.0495595	-0.0464892	-0.0484776
URS000013B42D_9606	tRNA	tRNA-Gly-GCC-2-1	GTRNADB:tRNA-Gly-GCC-2-1:CM000663.1:161493637-161493707	GTRNADB	tRNA-Gly (anticodon GCC) 2-1 (TRG-GCC2 1 to 6)	408.866	2587.28	108.381	631.395	958.833	63.3646	1394.9	485.75	59.7163	1048.91	1728.41	80.5566	510.368	3796.17	152.329	790.561	909.689	56.9102	183.803	56.4219	1423.39	30.6377	455.982	55.4228		0.143049	7.27934	0.203333	0.397229	2.8873	0.0247452	0.553753	1.08389	0.112942	0.42786	5.43991	0.187231	0.186582	9.47274	0.0897872	0.232389	2.39226	0.0999698	0.398757
URS000013C9F2_9606	lncRNA	lnc-AUH-6	lnc-AUH-6:1	LNCIPEDIA	novel transcript	1.26584	0	0	2.30677	0	0	2.07267	0.699928	0	0	0	0	0	2.01495	4.11701	0	1.20012	0.889222	0	0	0	0	0	12.7011		-0.0510613	-0.0506829	-0.0444414	-0.0640757	-0.0518655	-0.0402229	-0.0548912	-0.0462496	-0.047836	-0.0552151	-0.0577916	-0.0485189	-0.0531668	-0.0451154	-0.0338031	-0.0471756	-0.0463381	-0.0442008	-0.0484776
URS000013D17D_9606	miRNA	miRNA	hsa-miR-19b-3p	MIRBASE	hsa-miR-19b-3p	7037.23	20.2132	12.6933	4546.31	80.9178	35.2025	8561.5	32.8966	2.93686	5743.7	25.538	53.9651	6749.42	96.7176	57.6382	6923.15	165.616	8.00299	23.5268	48.3616	12.3908	38.2971	24.7279	9.23714		3.29965	0.00658291	-0.0154227	3.268	0.196176	-0.00412952	3.68543	0.0287669	-0.0399289	2.59004	0.0234392	0.10941	3.11741	0.192452	0.0108267	2.40104	0.394993	-0.0258934	0.0087684
URS000013E79D_9606	miRNA	miRNA	hsa-miR-382-3p	MIRBASE	hsa-miR-382-3p	163.715	0	0	185.53	0.870084	0	310.9	17.4982	0	173.342	0	0	235.92	2.01495	4.11701	364.937	0	0.889222	0	4.03014	0	0	0	0		0.0263016	-0.0506829	-0.0444414	0.0702803	-0.0491984	-0.0402229	0.0800611	-0.00711054	-0.047836	0.0246176	-0.0577916	-0.0485189	0.0576582	-0.0451154	-0.0338031	0.0818764	-0.0495595	-0.0442008	-0.0484776
URS000013EC89_9606	lncRNA	LINC01243	LINC01243:1	LNCIPEDIA	long intergenic non-protein coding RNA 1243	0	0.721898	34.1743	0	0	3.52025	0	0	0	0	0	0	0	0	0	0	0	0	1.47042	0	0	0	0	0		-0.0516641	-0.0486377	0.0336858	-0.0657672	-0.0518655	-0.0366135	-0.0557969	-0.0478804	-0.047836	-0.0552151	-0.0577916	-0.0485189	-0.0531668	-0.05017	-0.0372362	-0.0471756	-0.0495595	-0.0464892	-0.0448998
URS000013F1A3_9606	lncRNA	MIR646HG	MIR646HG:19	LNCIPEDIA	MIR646 host gene	0	0	0.976408	0	0	214.735	0.690889	0	0	0	0	0	0	0	0	0	0	0	0	0	0	0	0	0		-0.0516641	-0.0506829	-0.0422092	-0.0657672	-0.0518655	0.179947	-0.055495	-0.0478804	-0.047836	-0.0552151	-0.0577916	-0.0485189	-0.0531668	-0.05017	-0.0372362	-0.0471756	-0.0495595	-0.0464892	-0.0484776
URS000013FC6A_9606	lncRNA	LINC02201	LINC02201:9	LNCIPEDIA	long intergenic non-protein coding RNA 2201	0.421947	0	0	4.94307	0	0	1.38178	0	0	0.632636	0	0	4.28081	0	0	6.56067	0	0	0	0	0	0	0	0		-0.0514632	-0.0506829	-0.0444414	-0.0621425	-0.0518655	-0.0402229	-0.0551931	-0.0478804	-0.047836	-0.0549237	-0.0577916	-0.0485189	-0.0511559	-0.05017	-0.0372362	-0.0448556	-0.0495595	-0.0464892	-0.0484776
URS00001400D7_9606	piRNA		piR-hsa-30734	PIRBASE	piR-38600	6.75115	0	0	9.22707	0	0	2.07267	0	0	2.53054	0	0	3.80517	0	0	5.74058	0	0	0	0	0	0	0	0		-0.048449	-0.0506829	-0.0444414	-0.0590011	-0.0518655	-0.0402229	-0.0548912	-0.0478804	-0.047836	-0.0540496	-0.0577916	-0.0485189	-0.0513793	-0.05017	-0.0372362	-0.0451456	-0.0495595	-0.0464892	-0.0484776
URS0000140217_9606	lncRNA	lnc-RNF14-1	lnc-RNF14-1:1	LNCIPEDIA	novel transcript, antisense to PCDH12	0.843893	0	0	0	0	0	0	0	0	0.632636	9.19366	0	0	0	0	0	0	0	0	0	0	0	0	0		-0.0512622	-0.0506829	-0.0444414	-0.0657672	-0.0518655	-0.0402229	-0.0557969	-0.0478804	-0.047836	-0.0549237	-0.0285485	-0.0485189	-0.0531668	-0.05017	-0.0372362	-0.0471756	-0.0495595	-0.0464892	-0.0484776
URS0000142DC3_9606	miRNA	miRNA	hsa-miR-22-5p	MIRBASE	hsa-miR-22-5p	1385.25	1.4438	0	880.856	0.870084	3.52025	1325.82	1.39986	0	1155.19	0	0.782103	991.246	6.04485	4.11701	1054.63	0	0.889222	0	12.0904	21.6839	3.82971	0.989116	0		0.60803	-0.0465925	-0.0444414	0.580157	-0.0491984	-0.0366135	0.523562	-0.0446188	-0.047836	0.476809	-0.0577916	-0.0462301	0.412477	-0.0350061	-0.0338031	0.32577	-0.0495595	-0.0442008	-0.0484776
URS00001434C2_9606	piRNA		piR-hsa-2562164	PIRBASE	Homo_sapiens piRNA piR-hsa-2562164	1.26584	54.1424	35.1507	1.64769	0	3.52025	2.76356	0	0	0	0	0	0.475646	0	494.042	0.820084	32.4032	1.77844	0	403.014	0	0	0	0		-0.0510613	0.102708	0.0359181	-0.0645589	-0.0518655	-0.0366135	-0.0545892	-0.0478804	-0.047836	-0.0552151	-0.0577916	-0.0485189	-0.0529434	-0.05017	0.374732	-0.0468856	0.0374181	-0.0419123	-0.0484776
URS0000145C5E_9606	tRNA	tRNA-Met-CAT-1-1	GTRNADB:tRNA-Met-CAT-1-1:CM000670.1:124169470-124169542	GTRNADB	tRNA-Met (anticodon CAT) 1-1 (TRM-CAT1-1)	20.6754	9.38468	24.4102	27.6812	0	0	20.7267	0	1.95791	48.0803	8.17215	9.38524	29.9657	6.04485	234.67	18.0418	0	0	0	2667.95	1.54885	3.82971	0	0		-0.0418179	-0.0240952	0.0113638	-0.0454688	-0.0518655	-0.0402229	-0.0467397	-0.0478804	-0.0425646	-0.0330717	-0.0317978	-0.021053	-0.0390902	-0.0350061	0.158449	-0.0407955	-0.0495595	-0.0464892	-0.0484776
URS000014736A_9606	lncRNA	lnc-MTHFSD-62	lnc-MTHFSD-62:4	LNCIPEDIA	novel transcript	0.843893	0	0.976408	0.988615	0	172.492	0	0	0	0	0	0	0	0	0	1.64017	0	0	0	0	0	0	0	0		-0.0512622	-0.0506829	-0.0422092	-0.0650422	-0.0518655	0.136635	-0.0557969	-0.0478804	-0.047836	-0.0552151	-0.0577916	-0.0485189	-0.0531668	-0.05017	-0.0372362	-0.0465956	-0.0495595	-0.0464892	-0.0484776
URS0000148398_9606	snoRNA	snoRNA	SNORA74A	SNODB	small nucleolar RNA, H/ACA box 74A (SNORA74A)	164.137	41.8701	31.2451	159.826	2.61025	130.249	243.193	14.6985	0.978955	192.954	58.2265	17.9884	125.095	1.00748	28.8191	141.874	0	0	35.2902	0	0	0	0	1.15464		0.0265025	0.0679392	0.0269892	0.0514318	-0.0438642	0.0933225	0.0504743	-0.0136337	-0.0452003	0.0336498	0.127415	0.00412419	0.00559727	-0.0476427	-0.0132047	0.00299518	-0.0495595	-0.0464892	0.0373914
URS0000148B91_9606	miRNA	miRNA	hsa-miR-342-3p	MIRBASE	hsa-miR-342-3p	154.432	1.4438	0	104.464	0	3.52025	190.685	0.699928	0	199.913	10.2152	0	79.9085	2.01495	4.11701	150.075	0	0.889222	0	0	0	0	0	0		0.0218808	-0.0465925	-0.0444414	0.0108351	-0.0518655	-0.0366135	0.0275294	-0.0462496	-0.047836	0.0368547	-0.0252993	-0.0485189	-0.0156293	-0.0451154	-0.0338031	0.00589522	-0.0495595	-0.0442008	-0.0484776
URS0000149178_9606	snRNA		RNA, U4 small nuclear 2 (RNU4-2)	RFAM	RNA, U4 small nuclear 2 (RNU4-2)	15.612	2.1657	24.4102	8.89753	0	3.52025	11.7451	0	0	10.7548	0	0	9.03727	0	0	9.02092	0	0	0	0	0	0	0	0		-0.0442292	-0.0445473	0.0113638	-0.0592427	-0.0518655	-0.0366135	-0.0506645	-0.0478804	-0.047836	-0.050262	-0.0577916	-0.0485189	-0.0489215	-0.05017	-0.0372362	-0.0439855	-0.0495595	-0.0464892	-0.0484776
URS0000149452_9606	miRNA	miRNA	hsa-miR-93-5p	MIRBASE	hsa-miR-93-5p	10163	85.184	11.7169	7848.61	257.545	235.857	17371.7	49.6949	35.2424	12492	138.416	36.7589	10361	248.846	111.159	15047.7	222.022	61.3563	45.5831	169.266	328.355	91.913	98.9116	51.9589		4.78824	0.190652	-0.0176549	5.68955	0.737601	0.201603	7.53534	0.067906	0.0470492	5.69798	0.38248	0.0590562	4.81397	0.574076	0.0554566	5.27412	0.546398	0.111412	0.0624366
URS000014C145_9606	miRNA	miRNA	hsa-mir-196a	MIRBASE	microRNA hsa-mir-196a precursor (hsa-mir-196a-1)	51.4775	0	0	41.5218	0	0	64.9436	0.699928	0	51.8761	0	0	51.3698	0	0	64.7866	0	0.889222	0	0	0	0	0	0		-0.0271491	-0.0506829	-0.0444414	-0.0353196	-0.0518655	-0.0402229	-0.0274177	-0.0462496	-0.047836	-0.0313235	-0.0577916	-0.0485189	-0.0290356	-0.05017	-0.0372362	-0.0242652	-0.0495595	-0.0442008	-0.0484776
URS000014C7B9_9606	tRNA	TRV-AAC1-2	GENECARDS:TRV-AAC1-2:URS000014C7B9_9606	GENECARDS	precursor RNA	125.74	51.9767	0	38.2264	0.870084	3.52025	43.526	0.699928	0	53.7741	0.510759	0	66.5904	0	0	51.6653	0	0	0	12.0904	49.5631	0	0	1.15464		0.00821674	0.0965721	-0.0444414	-0.0377361	-0.0491984	-0.0366135	-0.0367768	-0.0462496	-0.047836	-0.0304495	-0.056167	-0.0485189	-0.0218856	-0.05017	-0.0372362	-0.0289053	-0.0495595	-0.0464892	-0.0484776
URS000014D40F_9606	tRNA	tRNA-Cys-GCA-4-1	GTRNADB:tRNA-Cys-GCA-4-1:CM000679.1:37025545-37025616	GTRNADB	tRNA-Cys (anticodon GCA) 4-1 (TRC-GCA4-1)	1.26584	0	0	0.329538	0	0	0.690889	0	0	0.632636	6.63987	0	0	0	0	1.64017	0	0	5.88169	0	0	0	0	0		-0.0510613	-0.0506829	-0.0444414	-0.0655255	-0.0518655	-0.0402229	-0.055495	-0.0478804	-0.047836	-0.0549237	-0.0366716	-0.0485189	-0.0531668	-0.05017	-0.0372362	-0.0465956	-0.0495595	-0.0464892	-0.0341661
URS000014D9C1_9606	miRNA	miRNA	hsa-miR-200b-3p	MIRBASE	hsa-miR-200b-3p	27.4265	0	0	37.5674	0	3.52025	53.1985	0	0	25.9381	0	0	41.3812	0	0	32.8033	0	0	0	0	0	0	0	0		-0.0386029	-0.0506829	-0.0444414	-0.0382194	-0.0518655	-0.0366135	-0.0325501	-0.0478804	-0.047836	-0.0432693	-0.0577916	-0.0485189	-0.0337277	-0.05017	-0.0372362	-0.0355754	-0.0495595	-0.0464892	-0.0484776
URS000014E2EC_9606	piRNA		piR-hsa-189801	PIRBASE	Homo_sapiens piRNA piR-hsa-189801	58.6506	0.721898	0	38.2264	0	3.52025	69.7798	0	0	53.1414	0	0	21.8797	0	0	53.3054	0	0	0	0	0	0	0	0		-0.0237331	-0.0486377	-0.0444414	-0.0377361	-0.0518655	-0.0366135	-0.0253043	-0.0478804	-0.047836	-0.0307408	-0.0577916	-0.0485189	-0.0428887	-0.05017	-0.0372362	-0.0283253	-0.0495595	-0.0464892	-0.0484776
URS000014FF3E_9606	snoRNA	snoRNA	SCARNA12	SNODB	small Cajal body-specific RNA 12 (SCARNA12)	74.2626	0	0	134.452	0	3.52025	75.9978	0	0	86.6711	0	0	188.831	2.01495	0	156.636	0	0	0	0	0	0	0	0		-0.0162982	-0.0506829	-0.0444414	0.032825	-0.0518655	-0.0366135	-0.0225871	-0.0478804	-0.047836	-0.0152987	-0.0577916	-0.0485189	0.0355379	-0.0451154	-0.0372362	0.00821526	-0.0495595	-0.0464892	-0.0484776
URS0000150A7D_9606	miRNA	miRNA	hsa-mir-29b	MIRBASE	microRNA hsa-mir-29b precursor (hsa-mir-29b-1)	27.4265	0	0	14.4997	12.1812	0	44.9078	0	0	48.713	0	0	32.8196	0	0	56.5858	0	0	0	0	0	0	0	0		-0.0386029	-0.0506829	-0.0444414	-0.0551347	-0.0145259	-0.0402229	-0.0361729	-0.0478804	-0.047836	-0.0327803	-0.0577916	-0.0485189	-0.0377496	-0.05017	-0.0372362	-0.0271653	-0.0495595	-0.0464892	-0.0484776
URS0000150BA4_9606	piRNA		piR-hsa-23538	PIRBASE	Homo_sapiens piRNA piR-hsa-23538	19.4095	0	0	27.3517	0.870084	0	22.7993	0	0	12.6527	0	22.681	16.6476	0	0	11.4812	0	0	0	0	0	0	0	0		-0.0424208	-0.0506829	-0.0444414	-0.0457104	-0.0491984	-0.0402229	-0.045834	-0.0478804	-0.047836	-0.0493879	-0.0577916	0.0178572	-0.0453465	-0.05017	-0.0372362	-0.0431155	-0.0495595	-0.0464892	-0.0484776
URS000015220E_9606	rRNA	MT-RNR2	GENECARDS:MT-RNR2:URS000015220E_9606	GENECARDS	16S ribosomal RNA	2.10973	0	0	0.988615	0	0	2.76356	0	0	3.16318	0	0	0.951292	0	0	9.02092	0	0	0	0	0	0	0	0		-0.0506594	-0.0506829	-0.0444414	-0.0650422	-0.0518655	-0.0402229	-0.0545892	-0.0478804	-0.047836	-0.0537583	-0.0577916	-0.0485189	-0.0527199	-0.05017	-0.0372362	-0.0439855	-0.0495595	-0.0464892	-0.0484776
URS0000153377_9606	miRNA	miRNA	hsa-miR-222-5p	MIRBASE	hsa-miR-222-5p	17.7218	0	0	9.22707	11.3111	0	11.7451	0	0	34.1623	0	0	11.4155	0	0	9.02092	0	0	0	0	0	0	0	0		-0.0432245	-0.0506829	-0.0444414	-0.0590011	-0.017193	-0.0402229	-0.0506645	-0.0478804	-0.047836	-0.0394816	-0.0577916	-0.0485189	-0.0478043	-0.05017	-0.0372362	-0.0439855	-0.0495595	-0.0464892	-0.0484776
URS0000153677_9606	piRNA		piR-hsa-1100	PIRBASE	piR-30961	2.53168	0	0	0.988615	20.0119	0	6.218	0	0	0	0	0	2.37823	0	0	0	0	0	1.47042	16.1205	0	0	0	0		-0.0504585	-0.0506829	-0.0444414	-0.0650422	0.00947814	-0.0402229	-0.0530797	-0.0478804	-0.047836	-0.0552151	-0.0577916	-0.0485189	-0.0520496	-0.05017	-0.0372362	-0.0471756	-0.0495595	-0.0464892	-0.0448998
URS0000153780_9606	RNase_MRP_RNA	RMRP	GENECARDS:RMRP:URS0000153780_9606	GENECARDS	miscellaneous RNA	0	0	0	2.30677	0	0	2.76356	0	0	8.22427	0	0	0.475646	0	0	0.820084	0	0	0	0	0	0	0	0		-0.0516641	-0.0506829	-0.0444414	-0.0640757	-0.0518655	-0.0402229	-0.0545892	-0.0478804	-0.047836	-0.0514274	-0.0577916	-0.0485189	-0.0529434	-0.05017	-0.0372362	-0.0468856	-0.0495595	-0.0464892	-0.0484776
URS0000155642_9606	miRNA	miRNA	hsa-miR-192-5p	MIRBASE	hsa-miR-192-5p	39.241	0	0	31.3061	0	0	44.9078	0	0	27.836	0	0	40.9056	1.00748	0	43.4644	0	0	0	0	1.54885	0	27.6952	0		-0.0329765	-0.0506829	-0.0444414	-0.0428107	-0.0518655	-0.0402229	-0.0361729	-0.0478804	-0.047836	-0.0423952	-0.0577916	-0.0485189	-0.0339512	-0.0476427	-0.0372362	-0.0318054	-0.0495595	-0.0464892	-0.0484776
URS0000156390_9606	miRNA	miRNA	hsa-miR-4746-5p	MIRBASE	hsa-miR-4746-5p	2.53168	0	0	3.95446	0	0	0.690889	0	0	3.79582	0	0	1.90258	0	0	4.10042	0	0	0	0	0	0	0	0		-0.0504585	-0.0506829	-0.0444414	-0.0628674	-0.0518655	-0.0402229	-0.055495	-0.0478804	-0.047836	-0.0534669	-0.0577916	-0.0485189	-0.0522731	-0.05017	-0.0372362	-0.0457256	-0.0495595	-0.0464892	-0.0484776
URS000015672D_9606	piRNA		piR-hsa-26819	PIRBASE	piR-34669	9.28283	0	0	6.9203	3.48034	0	8.29067	0.699928	0	20.877	12.769	0	9.03727	0	0	7.38075	0	0.889222	0	0	0	0	0	0		-0.0472434	-0.0506829	-0.0444414	-0.0606926	-0.041197	-0.0402229	-0.052174	-0.0462496	-0.047836	-0.0456002	-0.0171762	-0.0485189	-0.0489215	-0.05017	-0.0372362	-0.0445656	-0.0495595	-0.0442008	-0.0484776
URS0000157026_9606	miRNA	miRNA	hsa-miR-99a-5p	MIRBASE	hsa-miR-99a-5p	15530.2	121.279	29.2922	13231.3	415.9	91.5266	17630.1	305.869	21.537	13819.3	116.964	31.2841	17877.2	241.794	201.734	17449.7	92.4091	54.2425	105.87	197.477	113.066	72.7644	197.823	76.2064		7.34422	0.292912	0.0225248	9.63662	1.22302	0.0536198	7.64826	0.664776	0.0101494	6.30926	0.314246	0.0430343	8.34474	0.556385	0.130984	6.12354	0.198488	0.0931046	0.20913
URS0000157620_9606	lncRNA	lnc-GFM1-4	lnc-GFM1-4:2	LNCIPEDIA	novel transcript, antisense to RARRES1	0	0	0	1.64769	0.870084	0	0	0	0	1.89791	11.2367	0	0.951292	0	0	0	0	0	0	4.03014	0	0	0	0		-0.0516641	-0.0506829	-0.0444414	-0.0645589	-0.0491984	-0.0402229	-0.0557969	-0.0478804	-0.047836	-0.054341	-0.02205	-0.0485189	-0.0527199	-0.05017	-0.0372362	-0.0471756	-0.0495595	-0.0464892	-0.0484776
URS00001597DC_9606	miRNA	miRNA	hsa-miR-331-5p	MIRBASE	hsa-miR-331-5p	36.2874	0	0	33.2834	0	0	42.1442	0	0	59.4678	0	0	46.6133	1.00748	0	33.6234	0	0	0	0	0	0	0	0		-0.0343831	-0.0506829	-0.0444414	-0.0413608	-0.0518655	-0.0402229	-0.0373806	-0.0478804	-0.047836	-0.0278272	-0.0577916	-0.0485189	-0.0312699	-0.0476427	-0.0372362	-0.0352854	-0.0495595	-0.0464892	-0.0484776
URS000015A7CF_9606	snoRNA	snoRNA	SNORD28	SNODB	small nucleolar RNA, C/D box 28 (SNORD28)	64.9798	0	0	64.26	0	0	86.3611	0	0	76.5489	7.15063	0.782103	52.3211	0	0	69.7071	0	0	0	0	0	0	0	0		-0.020719	-0.0506829	-0.0444414	-0.0186459	-0.0518655	-0.0402229	-0.0180585	-0.0478804	-0.047836	-0.0199605	-0.035047	-0.0462301	-0.0285887	-0.05017	-0.0372362	-0.0225252	-0.0495595	-0.0464892	-0.0484776
URS000015B295_9606	miRNA	miRNA	hsa-miR-487b-3p	MIRBASE	hsa-miR-487b-3p	2273.87	20.2132	3.90563	2839.63	93.9691	70.4051	4391.29	9.09907	1.95791	3291.6	63.3341	1.56421	3662.95	65.4859	20.5851	4376.79	1.20012	8.89222	7.35212	28.2109	51.1119	15.3188	86.0531	5.77321		1.03121	0.00658291	-0.0355125	2.01651	0.236183	0.0319638	1.86312	-0.0266801	-0.0425646	1.46073	0.143661	-0.0439413	1.66753	0.114105	-0.0200709	1.50058	-0.0463381	-0.023605	-0.0305883
URS000015D23B_9606	miRNA	miRNA	hsa-miR-26a	MIRBASE	hsa-miR-26a-2-3p	19.8315	0	0	46.7944	0	0	91.8882	0	0	22.7749	0	0	82.2868	0	0	133.674	0	0	0	0	0	0	0	0		-0.0422198	-0.0506829	-0.0444414	-0.0314532	-0.0518655	-0.0402229	-0.0156433	-0.0478804	-0.047836	-0.0447261	-0.0577916	-0.0485189	-0.0145121	-0.05017	-0.0372362	9.51346e-05	-0.0495595	-0.0464892	-0.0484776
URS000015F227_9606	snoRNA	snoRNA	SCARNA16	SNODB	small Cajal body-specific RNA 16 (SCARNA16)	96.6258	0	0	45.4763	0	0	37.308	0	0	43.6519	6.12911	0	27.1118	0	0	53.3054	0	0	1.47042	0	0	0	0	0		-0.00564829	-0.0506829	-0.0444414	-0.0324198	-0.0518655	-0.0402229	-0.0394939	-0.0478804	-0.047836	-0.0351112	-0.0382962	-0.0485189	-0.0404309	-0.05017	-0.0372362	-0.0283253	-0.0495595	-0.0464892	-0.0448998
URS000015F70F_9606	miRNA	miRNA	hsa-mir-95	MIRBASE	microRNA hsa-mir-95 precursor	2.10973	0	0	2.96584	0	0	3.45444	0	0	6.32636	0	0	2.85388	0	0	9.02092	0	0	0	0	0	0	0	0		-0.0506594	-0.0506829	-0.0444414	-0.0635924	-0.0518655	-0.0402229	-0.0542873	-0.0478804	-0.047836	-0.0523015	-0.0577916	-0.0485189	-0.0518262	-0.05017	-0.0372362	-0.0439855	-0.0495595	-0.0464892	-0.0484776
URS0000161522_9606	miRNA	miRNA	hsa-miR-7-5p	MIRBASE	hsa-miR-7-5p	3646.89	28.8759	2.92922	1485.56	47.8546	369.627	4016.14	118.988	16.6422	5066.15	35.7531	59.4399	2699.29	79.5905	37.0531	5123.06	80.4079	7.11377	1.47042	52.3918	334.551	26.8079	117.705	4.61857		1.68508	0.0311254	-0.0377447	1.02358	0.0948258	0.338757	1.69919	0.229355	-0.00302912	2.278	0.0559316	0.125432	1.21484	0.149488	-0.00633862	1.76448	0.166274	-0.0281818	-0.0448998
URS0000161979_9606	tRNA	tRNA-Val-AAC-2-1	GTRNADB:tRNA-Val-AAC-2-1:CM000667.1:180615416-180615488	GTRNADB	tRNA-Val (anticodon AAC) 2-1 (TRV-AAC2-1)	749.377	52.6986	32.2215	517.705	6.96067	133.77	592.092	51.0948	41.1161	430.192	78.6569	76.6461	518.454	52.3887	111.159	410.042	0	98.7036	52.9352	120.904	6.19539	30.6377	44.5102	21.9382		0.30521	0.0986173	0.0292214	0.313861	-0.0305286	0.0969319	0.202937	0.0711675	0.0628634	0.14291	0.192399	0.175787	0.19038	0.0812502	0.0554566	0.0978266	-0.0495595	0.207526	0.0803259
URS0000162C88_9606	rRNA	RNA45SN1	GENECARDS:RNA45SN1:URS0000162C88_9606	GENECARDS	rRNA LSU-S 5.8S	8.86088	15.8818	17.5753	5.27261	1.74017	0	4.14533	0	0.978955	1.89791	0	1.56421	1.42694	0	4.11701	6.56067	0	56.021	24.9972	4.03014	3.09769	7.65941	60.336	0		-0.0474443	-0.00568834	-0.00426165	-0.0619008	-0.0465313	-0.0402229	-0.0539854	-0.0478804	-0.0452003	-0.054341	-0.0577916	-0.0439413	-0.0524965	-0.05017	-0.0338031	-0.0448556	-0.0495595	0.0976814	0.0123463
URS0000164B86_9606	snoRNA	snoRNA	SNORD29	SNODB	small nucleolar RNA, C/D box 29 (SNORD29)	302.114	0.721898	0	180.257	6.96067	7.04051	169.959	0	24.4739	281.523	0.510759	4.69262	147.45	1.00748	0	207.481	0	0	0	4.03014	0	3.82971	1.97823	0		0.0922107	-0.0486377	-0.0444414	0.066414	-0.0305286	-0.0330042	0.0184722	-0.0478804	0.0180565	0.0744402	-0.056167	-0.034786	0.0160988	-0.0476427	-0.0372362	0.0261955	-0.0495595	-0.0464892	-0.0484776
URS0000166D4E_9606	piRNA		piR-hsa-23566	PIRBASE	piR-33415	513.087	288.037	261.677	486.069	13.9213	42.243	522.312	749.623	407.245	662.37	348.338	315.188	438.07	79.5905	144.095	367.397	178.818	195.629	88.2254	523.918	298.927	22.9782	655.784	394.888		0.192682	0.765355	0.55379	0.290663	-0.00919167	0.00308915	0.172445	1.6987	1.04861	0.249839	1.0502	0.87388	0.152619	0.149488	0.0829211	0.0827464	0.430428	0.456964	0.166195
URS000016A0FC_9606	lncRNA	lnc-PRM1-2	lnc-PRM1-2:1	LNCIPEDIA	novel transcript, antisense to RMI2	0.421947	0	0	0	0	0	0	0	0	0	0	19.5526	0	0	0	0	0	0	0	0	0	0	0	0		-0.0514632	-0.0506829	-0.0444414	-0.0657672	-0.0518655	-0.0402229	-0.0557969	-0.0478804	-0.047836	-0.0552151	-0.0577916	0.00870185	-0.0531668	-0.05017	-0.0372362	-0.0471756	-0.0495595	-0.0464892	-0.0484776
URS000016C318_9606	miRNA	miRNA	hsa-miR-151a-3p	MIRBASE	hsa-miR-151a-3p	2769.66	2.88759	0.976408	2355.87	62.6461	3.52025	3725.27	24.4975	0.978955	3223.28	32.6886	0.782103	1213.37	24.1794	16.4681	2440.57	0	3.55689	7.35212	16.1205	1.54885	7.65941	13.8476	0		1.26732	-0.0425021	-0.0422092	1.66177	0.140167	-0.0366135	1.57208	0.0091974	-0.0452003	1.42927	0.0461839	-0.0462301	0.516823	0.0104855	-0.0235039	0.815878	-0.0495595	-0.0373355	-0.0305883
URS000016D1BD_9606	lncRNA	SIRLNT	SIRLNT:14	LNCIPEDIA	SIRT1 regulating lncRNA tumor promoter (SIRLNT)	0.421947	0	0	10.2157	0	0	4.83622	0	0	0.632636	0	0	15.6963	0	0	19.682	0	0	0	0	0	0	0	0		-0.0514632	-0.0506829	-0.0444414	-0.0582761	-0.0518655	-0.0402229	-0.0536835	-0.0478804	-0.047836	-0.0549237	-0.0577916	-0.0485189	-0.0457934	-0.05017	-0.0372362	-0.0402155	-0.0495595	-0.0464892	-0.0484776
URS000016D2D4_9606	miRNA	miRNA	hsa-miR-10a-5p	MIRBASE	hsa-miR-10a-5p	1789.9	9.38468	32.2215	2246.13	117.461	190.094	4177.81	69.9928	3.91582	3306.79	42.9038	10.1673	3179.22	58.4336	32.9361	4504.72	130.813	5.33533	41.1719	28.2109	44.9165	19.1485	119.683	3.46393		0.800734	-0.0240952	0.0292214	1.5813	0.308195	0.154681	1.76983	0.115199	-0.0372932	1.46772	0.0786762	-0.0187641	1.44029	0.0964141	-0.00977168	1.54582	0.301572	-0.0327586	0.0517029
URS000016E46F_9606	miRNA	miRNA	hsa-miR-1185	MIRBASE	hsa-miR-1185-1-3p	22.3632	0	0	19.1132	0	0	53.1985	0	0	39.8561	0	0	39.4786	0	0	60.6862	0	0	0	0	0	0	0	0		-0.0410142	-0.0506829	-0.0444414	-0.0517516	-0.0518655	-0.0402229	-0.0325501	-0.0478804	-0.047836	-0.0368594	-0.0577916	-0.0485189	-0.0346215	-0.05017	-0.0372362	-0.0257153	-0.0495595	-0.0464892	-0.0484776
URS000016F361_9606	piRNA		piR-hsa-1159122	PIRBASE	Homo_sapiens piRNA piR-hsa-1159122	5.90725	0	0	6.26123	0	0	8.98156	0	0	22.7749	0	0	2.85388	0	0	2.46025	0	0	0	0	0	0	0	0		-0.0488509	-0.0506829	-0.0444414	-0.0611759	-0.0518655	-0.0402229	-0.0518721	-0.0478804	-0.047836	-0.0447261	-0.0577916	-0.0485189	-0.0518262	-0.05017	-0.0372362	-0.0463056	-0.0495595	-0.0464892	-0.0484776
URS000016FD1B_9606	miRNA	miRNA	hsa-miR-487a-3p	MIRBASE	hsa-miR-487a-3p	94.938	0	0	96.5547	0	0	139.56	0.699928	0	128.425	0	0	127.949	0	4.11701	153.356	1.20012	0	0	0	0	0	0	0		-0.00645206	-0.0506829	-0.0444414	0.00503553	-0.0518655	-0.0402229	0.00518826	-0.0462496	-0.047836	0.00393104	-0.0577916	-0.0485189	0.0069379	-0.05017	-0.0338031	0.00705524	-0.0463381	-0.0464892	-0.0484776
URS000016FF9C_9606	miRNA	miRNA	hsa-miR-96-5p	MIRBASE	hsa-miR-96-5p	143.884	0	0	214.529	0.870084	0	438.024	0.699928	0	170.812	0.510759	0	458.998	3.02243	0	568.318	0	0	0	12.0904	0	0	0	0		0.0168573	-0.0506829	-0.0444414	0.0915453	-0.0491984	-0.0402229	0.135612	-0.0462496	-0.047836	0.0234522	-0.056167	-0.0485189	0.16245	-0.0425881	-0.0372362	0.153798	-0.0495595	-0.0464892	-0.0484776
URS0000170CF4_9606	miRNA	miRNA	hsa-miR-221-3p	MIRBASE	hsa-miR-221-3p	9925.87	52.6986	9.76408	9323.62	167.926	221.776	15391.6	62.9936	8.81059	10552.4	111.345	32.8483	8422.74	76.5681	267.606	13660.1	86.4085	10.6707	17.6451	104.784	46.4654	57.4456	3.95646	43.8764		4.67531	0.0986173	-0.0221193	6.77117	0.462888	0.187165	6.67008	0.098891	-0.0241147	4.80467	0.296375	0.047612	3.90347	0.141906	0.185913	4.78343	0.182381	-0.0190281	-0.00554311
URS0000170DDE_9606	tRNA	MT-TQ	GENECARDS:MT-TQ:URS0000170DDE_9606	GENECARDS	tRNA-Gln	3.79752	0	0	5.27261	1.74017	0	1.38178	0	0	0	0	0	5.70775	0	0	3.28033	0	0	0	0	0	0	0	0		-0.0498556	-0.0506829	-0.0444414	-0.0619008	-0.0465313	-0.0402229	-0.0551931	-0.0478804	-0.047836	-0.0552151	-0.0577916	-0.0485189	-0.0504856	-0.05017	-0.0372362	-0.0460156	-0.0495595	-0.0464892	-0.0484776
URS00001710A5_9606	lncRNA	lnc-SLC39A11-1	lnc-SLC39A11-1:1	LNCIPEDIA	long intergenic non-protein coding RNA 511 (LINC00511)	0	0	0	0.659076	0	0	0	0	0	0	0	0	0.951292	0	0	0	0	0.889222	0	124.934	0	0	0	0		-0.0516641	-0.0506829	-0.0444414	-0.0652839	-0.0518655	-0.0402229	-0.0557969	-0.0478804	-0.047836	-0.0552151	-0.0577916	-0.0485189	-0.0527199	-0.05017	-0.0372362	-0.0471756	-0.0495595	-0.0442008	-0.0484776
URS0000171CD1_9606	miRNA	miRNA	hsa-mir-15a	MIRBASE	microRNA hsa-mir-15a precursor	264.139	0	0	189.814	0.870084	119.689	480.859	0.699928	0	329.603	0.510759	0.782103	363.394	12.0897	4.11701	427.264	0	0	1.47042	0	30.9769	0	0	0		0.0741259	-0.0506829	-0.0444414	0.0734218	-0.0491984	0.0824945	0.15433	-0.0462496	-0.047836	0.0965836	-0.056167	-0.0462301	0.11754	-0.0198423	-0.0338031	0.103917	-0.0495595	-0.0464892	-0.0448998
URS0000171FEC_9606	miRNA	miRNA	hsa-miR-1278	MIRBASE	hsa-miR-1278	7.17309	0	0	4.94307	0	0	13.1269	0	0	7.59163	0	0	23.3067	0	0	15.5816	0	0	0	0	0	0	0	0		-0.0482481	-0.0506829	-0.0444414	-0.0621425	-0.0518655	-0.0402229	-0.0500606	-0.0478804	-0.047836	-0.0517188	-0.0577916	-0.0485189	-0.0422184	-0.05017	-0.0372362	-0.0416655	-0.0495595	-0.0464892	-0.0484776
URS00001739A8_9606	lncRNA	lnc-PFAS-2	lnc-PFAS-2:1	LNCIPEDIA	novel transcript	0	0	0	0	0	0	0	0	0	0	0	0	0	0	0	0	0	0	0	0	43.3677	0	0	0		-0.0516641	-0.0506829	-0.0444414	-0.0657672	-0.0518655	-0.0402229	-0.0557969	-0.0478804	-0.047836	-0.0552151	-0.0577916	-0.0485189	-0.0531668	-0.05017	-0.0372362	-0.0471756	-0.0495595	-0.0464892	-0.0484776
URS0000173DCC_9606	lncRNA	lnc-NKD1-1	lnc-NKD1-1:1	LNCIPEDIA	non-protein coding lnc-NKD1-1:1	1.26584	0	0	1.64769	0	0	2.76356	0	0	0	11.7475	0	0.475646	0	0	0.820084	0	0	0	0	0	3.82971	0	0		-0.0510613	-0.0506829	-0.0444414	-0.0645589	-0.0518655	-0.0402229	-0.0545892	-0.0478804	-0.047836	-0.0552151	-0.0204254	-0.0485189	-0.0529434	-0.05017	-0.0372362	-0.0468856	-0.0495595	-0.0464892	-0.0484776
URS0000173F7B_9606	miRNA	miRNA	hsa-mir-219a	MIRBASE	microRNA hsa-mir-219a precursor (hsa-mir-219a-1)	5.06336	0	0	3.29538	0	0	4.14533	0	0	9.48954	0	0	5.23211	0	0	1.64017	0	0	0	0	0	0	0	0		-0.0492528	-0.0506829	-0.0444414	-0.0633507	-0.0518655	-0.0402229	-0.0539854	-0.0478804	-0.047836	-0.0508447	-0.0577916	-0.0485189	-0.050709	-0.05017	-0.0372362	-0.0465956	-0.0495595	-0.0464892	-0.0484776
URS0000173FF6_9606	piRNA		piR-hsa-1907005	PIRBASE	Homo_sapiens piRNA piR-hsa-1907005	0	0.721898	0	0	0	0	2.07267	0.699928	0	0	13.2797	0	0	0	0	0	0	63.1347	0	0	0	0	0	1.15464		-0.0516641	-0.0486377	-0.0444414	-0.0657672	-0.0518655	-0.0402229	-0.0548912	-0.0462496	-0.047836	-0.0552151	-0.0155516	-0.0485189	-0.0531668	-0.05017	-0.0372362	-0.0471756	-0.0495595	0.115989	-0.0484776
URS0000174BD8_9606	snoRNA		Small nucleolar RNA U3	RFAM	Small nucleolar RNA U3	3.79752	5.05329	4.88204	4.284	3.48034	3.52025	4.83622	0.699928	0.978955	2.53054	5.61835	0.782103	1.42694	0	0	3.28033	0	0	4.41127	0	4.64654	3.82971	3.95646	3.46393		-0.0498556	-0.0363665	-0.0332803	-0.0626258	-0.041197	-0.0366135	-0.0536835	-0.0462496	-0.0452003	-0.0540496	-0.0399208	-0.0462301	-0.0524965	-0.05017	-0.0372362	-0.0460156	-0.0495595	-0.0464892	-0.037744
URS00001799A3_9606	miRNA	miRNA	hsa-miR-28-3p	MIRBASE	hsa-miR-28-3p	2351.51	31.0416	21.481	1476.99	91.3589	14.081	2435.38	30.7968	0.978955	2371.75	36.2639	2.34631	1054.03	24.1794	8.23403	1304.75	51.6051	1.77844	60.2874	12.0904	0	3.82971	30.6626	1.15464		1.06819	0.037261	0.00466717	1.0173	0.228182	-0.0257855	1.00842	0.0238745	-0.0452003	1.03709	0.0575562	-0.0416524	0.441971	0.0104855	-0.0303701	0.414222	0.0889604	-0.0419123	0.0982153
URS000017A702_9606	misc_RNA	JA662179	GENECARDS:JA662179:URS000017A702_9606	GENECARDS	miscellaneous RNA	13.0803	0.721898	0	23.0677	0.870084	3.52025	15.1996	0	0	12.6527	0	0	19.5015	0	4.11701	16.4017	0	0.889222	0	0	0	0	0	11.5464		-0.0454349	-0.0486377	-0.0444414	-0.0488519	-0.0491984	-0.0366135	-0.0491549	-0.0478804	-0.047836	-0.0493879	-0.0577916	-0.0485189	-0.0440059	-0.05017	-0.0338031	-0.0413755	-0.0495595	-0.0442008	-0.0484776
URS000017CCCB_9606	miRNA	miRNA	hsa-miR-3173-3p	MIRBASE	hsa-miR-3173-3p	5.90725	0	0	1.64769	0	0	1.38178	0	0	3.79582	0	0.782103	0.475646	0	0	0	0	0	22.0563	0	0	0	0	0		-0.0488509	-0.0506829	-0.0444414	-0.0645589	-0.0518655	-0.0402229	-0.0551931	-0.0478804	-0.047836	-0.0534669	-0.0577916	-0.0462301	-0.0529434	-0.05017	-0.0372362	-0.0471756	-0.0495595	-0.0464892	0.00519052
URS000017DB24_9606	lncRNA	lnc-MBIP-3	lnc-MBIP-3:1	LNCIPEDIA	novel transcript	0	0	0	0.659076	0	0	0.690889	0	0	0.632636	0	0	1.42694	1.00748	0	0	0	0	0	0	0	0	0	13.8557		-0.0516641	-0.0506829	-0.0444414	-0.0652839	-0.0518655	-0.0402229	-0.055495	-0.0478804	-0.047836	-0.0549237	-0.0577916	-0.0485189	-0.0524965	-0.0476427	-0.0372362	-0.0471756	-0.0495595	-0.0464892	-0.0484776
URS000017DBB8_9606	miRNA	miRNA	hsa-miR-299-5p	MIRBASE	hsa-miR-299-5p	116.879	0	0.976408	139.724	0	0	121.596	0	0	94.2627	0	0	160.768	1.00748	0	115.632	0	0	0	0	0	3.82971	0	0		0.00399695	-0.0506829	-0.0422092	0.0366913	-0.0518655	-0.0402229	-0.00266131	-0.0478804	-0.047836	-0.0118024	-0.0577916	-0.0485189	0.0223551	-0.0476427	-0.0372362	-0.00628496	-0.0495595	-0.0464892	-0.0484776
URS000017EA6A_9606	miRNA	miRNA	hsa-miR-505-5p	MIRBASE	hsa-miR-505-5p	9.70477	0	0	4.61354	1.74017	0	11.7451	0.699928	0	5.06109	4.08607	0	3.32952	0	0	3.28033	0	0	0	0	0	0	0	0		-0.0470424	-0.0506829	-0.0444414	-0.0623841	-0.0465313	-0.0402229	-0.0506645	-0.0462496	-0.047836	-0.0528842	-0.0447947	-0.0485189	-0.0516028	-0.05017	-0.0372362	-0.0460156	-0.0495595	-0.0464892	-0.0484776
URS000017EB1C_9606	lncRNA	lnc-YTHDF1-4	lnc-YTHDF1-4:1	LNCIPEDIA	novel transcript	0.421947	9.38468	0	1.97723	0	0	0.690889	0	0.978955	0	0	0.782103	0.475646	0	0	0.820084	0	0	0	0	0	0	0	0		-0.0514632	-0.0240952	-0.0444414	-0.0643173	-0.0518655	-0.0402229	-0.055495	-0.0478804	-0.0452003	-0.0552151	-0.0577916	-0.0462301	-0.0529434	-0.05017	-0.0372362	-0.0468856	-0.0495595	-0.0464892	-0.0484776
URS000017EE98_9606	miRNA	miRNA	hsa-mir-16	MIRBASE	microRNA hsa-mir-16 precursor (hsa-mir-16-2)	2160.79	60.6395	1.95282	2402.33	51.335	123.209	4548.12	53.8945	0.978955	2675.42	3.06455	4.69262	3103.59	46.3439	20.5851	5110.76	49.2048	2.66766	2.94085	12.0904	52.6608	19.1485	2.96735	5.77321		0.977362	0.121115	-0.0399769	1.69584	0.105494	0.0861038	1.93165	0.0776907	-0.0452003	1.17695	-0.0480439	-0.034786	1.40476	0.0660864	-0.0200709	1.76013	0.0825176	-0.0396239	-0.0413219
URS000017F7E4_9606	tRNA	MT-TH	GENECARDS:MT-TH:URS000017F7E4_9606	GENECARDS	tRNA-His	0.421947	1.4438	0	2.30677	0	7.04051	8.98156	0	0.978955	1.26527	1.02152	10.1673	1.42694	4.0299	0	0.820084	3.60035	0	1.47042	0	0	0	0	0		-0.0514632	-0.0465925	-0.0444414	-0.0640757	-0.0518655	-0.0330042	-0.0518721	-0.0478804	-0.0452003	-0.0546324	-0.0545424	-0.0187641	-0.0524965	-0.0400608	-0.0372362	-0.0468856	-0.0398953	-0.0464892	-0.0448998
URS0000180559_9606	snoRNA	snoRNA	SCARNA14	SNODB	small Cajal body-specific RNA 14 (SCARNA14)	1.68779	2.1657	0	0.988615	0	0	4.83622	0	0	9.48954	0	0	4.28081	0	0	1.64017	0	0	0	0	0	0	0	0		-0.0508603	-0.0445473	-0.0444414	-0.0650422	-0.0518655	-0.0402229	-0.0536835	-0.0478804	-0.047836	-0.0508447	-0.0577916	-0.0485189	-0.0511559	-0.05017	-0.0372362	-0.0465956	-0.0495595	-0.0464892	-0.0484776
URS0000183E1C_9606	tRNA	TRR-CCG1-3	GENECARDS:TRR-CCG1-3:URS0000183E1C_9606	GENECARDS	tRNA-Arg	7.17309	0	0.976408	3.62492	0	0	8.29067	0	0.978955	6.95899	0.510759	8.60314	4.28081	0	4.11701	2.46025	0	0	4.41127	8.06027	0	0	0.989116	0		-0.0482481	-0.0506829	-0.0422092	-0.0631091	-0.0518655	-0.0402229	-0.052174	-0.0478804	-0.0452003	-0.0520101	-0.056167	-0.0233418	-0.0511559	-0.05017	-0.0338031	-0.0463056	-0.0495595	-0.0464892	-0.037744
URS0000184017_9606	miRNA	miRNA	hsa-mir-224	MIRBASE	microRNA hsa-mir-224 precursor	599.586	0	1.95282	441.581	1.74017	0	762.741	18.1981	0	683.247	0.510759	0.782103	558.408	2.01495	4.11701	682.31	0	0	0	0	0	0	10.8803	1.15464		0.233875	-0.0506829	-0.0399769	0.25804	-0.0465313	-0.0402229	0.277508	-0.00547974	-0.047836	0.259454	-0.056167	-0.0462301	0.209149	-0.0451154	-0.0338031	0.194108	-0.0495595	-0.0464892	-0.0484776
URS0000185C0B_9606	snoRNA	snoRNA	SNORD41	SNODB	small nucleolar RNA, C/D box 41 (SNORD41)	41.3508	0	0	34.6015	0	7.04051	22.7993	0	0	33.5297	6.63987	3.12841	26.1605	1.00748	0	21.3222	0	0	0	0	1.54885	0	0	0		-0.0319718	-0.0506829	-0.0444414	-0.0403942	-0.0518655	-0.0330042	-0.045834	-0.0478804	-0.047836	-0.039773	-0.0366716	-0.0393636	-0.0408777	-0.0476427	-0.0372362	-0.0396355	-0.0495595	-0.0464892	-0.0484776
URS00001872FD_9606	lncRNA	lnc-PABPC4-1	lnc-PABPC4-1:26	LNCIPEDIA	non-protein coding lnc-PABPC4-1:26	0	32.4854	0	0	0	0	1.38178	0	0	0	0	0	2.85388	0	0	0.820084	0	0	0	0	0	0	0	0		-0.0516641	0.0413514	-0.0444414	-0.0657672	-0.0518655	-0.0402229	-0.0551931	-0.0478804	-0.047836	-0.0552151	-0.0577916	-0.0485189	-0.0518262	-0.05017	-0.0372362	-0.0468856	-0.0495595	-0.0464892	-0.0484776
URS000018AA08_9606	miRNA	MIR21	GENECARDS:MIR21:URS000018AA08_9606	GENECARDS	microRNA pri-miR-21	7.17309	0	0	3.95446	0	0	5.52711	0	0	13.2854	0	0	2.85388	0	0	7.38075	0	0	0	4.03014	0	0	0	0		-0.0482481	-0.0506829	-0.0444414	-0.0628674	-0.0518655	-0.0402229	-0.0533816	-0.0478804	-0.047836	-0.0490965	-0.0577916	-0.0485189	-0.0518262	-0.05017	-0.0372362	-0.0445656	-0.0495595	-0.0464892	-0.0484776
URS000018C677_9606	miRNA	miRNA	hsa-miR-3605-5p	MIRBASE	hsa-miR-3605-5p	1.26584	0	0	2.96584	0	0	4.83622	0	0	6.32636	0	0	1.90258	1.00748	0	2.46025	0	0	0	0	0	0	0	0		-0.0510613	-0.0506829	-0.0444414	-0.0635924	-0.0518655	-0.0402229	-0.0536835	-0.0478804	-0.047836	-0.0523015	-0.0577916	-0.0485189	-0.0522731	-0.0476427	-0.0372362	-0.0463056	-0.0495595	-0.0464892	-0.0484776
URS000018C928_9606	miRNA	miRNA	hsa-miR-181c-5p	MIRBASE	hsa-miR-181c-5p	10.5487	0	0	23.0677	0	0	16.5813	0	0	22.7749	1.02152	0	22.3554	0	0	29.523	0	0	1.47042	0	0	0	0	0		-0.0466406	-0.0506829	-0.0444414	-0.0488519	-0.0518655	-0.0402229	-0.0485511	-0.0478804	-0.047836	-0.0447261	-0.0545424	-0.0485189	-0.0426653	-0.05017	-0.0372362	-0.0367354	-0.0495595	-0.0464892	-0.0448998
URS000018D6BD_9606	tRNA	MT-TH	GENECARDS:MT-TH:URS000018D6BD_9606	GENECARDS	tRNA-His	0.843893	6.49709	0.976408	5.27261	0.870084	0	5.52711	1.39986	3.91582	7.59163	3.06455	0	5.23211	3.02243	0	5.74058	3.60035	0.889222	0	0	0	0	0	0		-0.0512622	-0.0322761	-0.0422092	-0.0619008	-0.0491984	-0.0402229	-0.0533816	-0.0446188	-0.0372932	-0.0517188	-0.0480439	-0.0485189	-0.050709	-0.0425881	-0.0372362	-0.0451456	-0.0398953	-0.0442008	-0.0484776
URS000018E119_9606	tRNA		mitochondrially encoded tRNA-Cys (UGU/C) (MT-TC)	RFAM	mitochondrially encoded tRNA-Cys (UGU/C) (MT-TC)	75.1065	59.9176	1.95282	118.634	60.0358	3.52025	111.233	53.1946	0	53.7741	7.15063	0	147.45	14.1047	0	67.2469	0	0	64.6986	0	343.844	0	0.989116	0		-0.0158964	0.119069	-0.0399769	0.0212259	0.132165	-0.0366135	-0.00718991	0.0760599	-0.047836	-0.0304495	-0.035047	-0.0485189	0.0160988	-0.0147876	-0.0372362	-0.0233952	-0.0495595	-0.0464892	0.108949
URS000018E6CD_9606	miRNA	miRNA	hsa-miR-378g	MIRBASE	hsa-miR-378g	14.3462	0.721898	0	4.94307	0.870084	0	11.7451	0	0	12.6527	0.510759	0	6.1834	0	0	13.1213	0	0	0	0	0	0	0	0		-0.0448321	-0.0486377	-0.0444414	-0.0621425	-0.0491984	-0.0402229	-0.0506645	-0.0478804	-0.047836	-0.0493879	-0.056167	-0.0485189	-0.0502621	-0.05017	-0.0372362	-0.0425355	-0.0495595	-0.0464892	-0.0484776
URS000018E72A_9606	miRNA	miRNA	hsa-miR-323a-5p	MIRBASE	hsa-miR-323a-5p	10.9706	0	0	6.59076	0	0	2.76356	0	0	6.95899	0	0	1.90258	0	0	1.64017	0	0	0	0	29.4281	0	0	0		-0.0464396	-0.0506829	-0.0444414	-0.0609342	-0.0518655	-0.0402229	-0.0545892	-0.0478804	-0.047836	-0.0520101	-0.0577916	-0.0485189	-0.0522731	-0.05017	-0.0372362	-0.0465956	-0.0495595	-0.0464892	-0.0484776
URS000018EE18_9606	lncRNA	lnc-MANSC4-3	lnc-MANSC4-3:1	LNCIPEDIA	MRPS35 divergent transcript (MRPS35-DT)	0	11.5504	0.976408	0	0	3.52025	0	0	0	0	20.4304	0	0.951292	0	0	0	0	0	0	0	0	0	0	0		-0.0516641	-0.0179596	-0.0422092	-0.0657672	-0.0518655	-0.0366135	-0.0557969	-0.0478804	-0.047836	-0.0552151	0.00719306	-0.0485189	-0.0527199	-0.05017	-0.0372362	-0.0471756	-0.0495595	-0.0464892	-0.0484776
URS000019135F_9606	snoRNA	snoRNA	SNORA31	SNODB	small nucleolar RNA, H/ACA box 31 (SNORA31)	122.786	32.4854	0	57.6692	13.9213	0	44.2169	0	2.93686	74.0184	31.6671	0.782103	28.0631	0	0	85.2887	39.6039	0.889222	0	0	0	3.82971	23.7388	17.3196		0.00681014	0.0413514	-0.0444414	-0.0234789	-0.00919167	-0.0402229	-0.0364748	-0.0478804	-0.0399289	-0.0211259	0.0429346	-0.0462301	-0.039984	-0.05017	-0.0372362	-0.0170151	0.0567464	-0.0442008	-0.0484776
URS00001925C1_9606	miRNA	miRNA	hsa-miR-125b	MIRBASE	hsa-miR-125b-2-3p	143.04	0.721898	0	134.781	0	0	158.904	0	0	151.2	0.510759	0	126.997	18.1346	0	126.293	0	0.889222	0	0	0	0	0	0		0.0164554	-0.0486377	-0.0444414	0.0330666	-0.0518655	-0.0402229	0.0136416	-0.0478804	-0.047836	0.01442	-0.056167	-0.0485189	0.00649102	-0.00467838	-0.0372362	-0.00251491	-0.0495595	-0.0442008	-0.0484776
URS0000192F9C_9606	miRNA	miRNA	hsa-miR-200c-3p	MIRBASE	hsa-miR-200c-3p	159.074	9.38468	0	104.793	0	172.492	173.413	1.39986	0	138.547	4.08607	0	67.5417	19.142	0	133.674	0	0	0	4.03014	17.0373	30.6377	0.989116	0		0.0240912	-0.0240952	-0.0444414	0.0110767	-0.0518655	0.136635	0.0199817	-0.0446188	-0.047836	0.0085928	-0.0447947	-0.0485189	-0.0214387	-0.00215107	-0.0372362	9.51346e-05	-0.0495595	-0.0464892	-0.0484776
URS00001934CD_9606	miRNA	miRNA	hsa-miR-544a	MIRBASE	hsa-miR-544a	0.421947	0	0	0.329538	0	0	0	0	0	1.26527	0	0	4.75646	0	0	2.46025	0	0	0	0	0	0	0	0		-0.0514632	-0.0506829	-0.0444414	-0.0655255	-0.0518655	-0.0402229	-0.0557969	-0.0478804	-0.047836	-0.0546324	-0.0577916	-0.0485189	-0.0509324	-0.05017	-0.0372362	-0.0463056	-0.0495595	-0.0464892	-0.0484776
URS00001935FA_9606	miRNA	miRNA	hsa-miR-485-5p	MIRBASE	hsa-miR-485-5p	51.4775	0	0	31.3061	0	0	33.1627	0	0	48.0803	0.510759	0	41.8569	0	0	36.9038	0	0	0	0	0	0	0	0		-0.0271491	-0.0506829	-0.0444414	-0.0428107	-0.0518655	-0.0402229	-0.0413054	-0.0478804	-0.047836	-0.0330717	-0.056167	-0.0485189	-0.0335043	-0.05017	-0.0372362	-0.0341254	-0.0495595	-0.0464892	-0.0484776
URS00001948BB_9606	piRNA		piR-hsa-16886	PIRBASE	piR-53678	0	0	0	4.284	0	0	1.38178	0	0	1.89791	0	0	2.85388	0	0	4.10042	0	0	0	0	0	0	0	0		-0.0516641	-0.0506829	-0.0444414	-0.0626258	-0.0518655	-0.0402229	-0.0551931	-0.0478804	-0.047836	-0.054341	-0.0577916	-0.0485189	-0.0518262	-0.05017	-0.0372362	-0.0457256	-0.0495595	-0.0464892	-0.0484776
URS0000195E9D_9606	misc_RNA	ENSG00000284829	GENECARDS:ENSG00000284829:URS0000195E9D_9606	GENECARDS	miscellaneous RNA	1.68779	1.4438	0	4.284	3.48034	0	0	0	0	0	0.510759	0.782103	4.75646	0	4.11701	6.56067	0	0	1.47042	16.1205	0	0	0	0		-0.0508603	-0.0465925	-0.0444414	-0.0626258	-0.041197	-0.0402229	-0.0557969	-0.0478804	-0.047836	-0.0552151	-0.056167	-0.0462301	-0.0509324	-0.05017	-0.0338031	-0.0448556	-0.0495595	-0.0464892	-0.0448998
URS0000197BB5_9606	snoRNA	snoRNA	SNORD26	SNODB	small nucleolar RNA, C/D box 26 (SNORD26)	722.373	5.05329	0.976408	614.259	0.870084	17.6013	985.208	0.699928	0	1054.6	28.0918	1.56421	732.971	34.2542	8.23403	918.494	0	0.889222	1.47042	4.03014	80.54	11.4891	22.7497	0		0.292349	-0.0363665	-0.0422092	0.384664	-0.0491984	-0.0221762	0.374722	-0.0462496	-0.047836	0.430482	0.0315623	-0.0439413	0.291151	0.0357586	-0.0303701	0.277629	-0.0495595	-0.0442008	-0.0448998
URS0000198468_9606	tRNA	AF346969-001	GENECARDS:AF346969-001:URS0000198468_9606	GENECARDS	tRNA-Met	1.68779	0	0	4.284	1.74017	0	5.52711	0.699928	0	5.06109	0.510759	0	6.65904	1.00748	0	11.4812	0	0	0	4.03014	0	0	0	0		-0.0508603	-0.0506829	-0.0444414	-0.0626258	-0.0465313	-0.0402229	-0.0533816	-0.0462496	-0.047836	-0.0528842	-0.056167	-0.0485189	-0.0500387	-0.0476427	-0.0372362	-0.0431155	-0.0495595	-0.0464892	-0.0484776
URS0000198FFA_9606	piRNA		piR-hsa-148860	PIRBASE	Homo_sapiens piRNA piR-hsa-148860	8.86088	7.21898	56.6317	8.23846	5.22051	7.04051	8.29067	7.69921	1.95791	10.1222	15.3228	1.56421	6.65904	1.00748	4.11701	11.4812	1.20012	10.6707	1.47042	0	4.64654	3.82971	0	4.61857		-0.0474443	-0.0302308	0.0850266	-0.059726	-0.0358628	-0.0330042	-0.052174	-0.0299416	-0.0425646	-0.0505533	-0.00905311	-0.0439413	-0.0500387	-0.0476427	-0.0338031	-0.0431155	-0.0463381	-0.0190281	-0.0448998
URS000019907A_9606	miRNA	miRNA	hsa-miR-30c-5p	MIRBASE	hsa-miR-30c-5p	3183.17	19.4913	3.90563	2843.91	81.7879	7.04051	4192.31	35.6963	10.7685	3113.2	28.6025	58.6577	1843.6	16.1196	24.7021	4281.66	33.6033	0	24.9972	12.0904	15.4885	45.9565	4.94558	3.46393		1.46425	0.0045377	-0.0355125	2.01965	0.198843	-0.0330042	1.77617	0.0352901	-0.0188433	1.37857	0.0331869	0.123143	0.812877	-0.00973301	-0.0166378	1.46694	0.0406395	-0.0464892	0.0123463
URS000019995A_9606	miRNA		AY194161.1:1..23:ncRNA	ENA	microRNA miR-L-6a	13.9242	0	0	15.1588	1.74017	0	41.4533	0.699928	0	20.2443	1.02152	0	16.172	1.00748	0	29.523	1.20012	0	0	0	1.54885	0	0	0		-0.045033	-0.0506829	-0.0444414	-0.0546514	-0.0465313	-0.0402229	-0.0376825	-0.0462496	-0.047836	-0.0458916	-0.0545424	-0.0485189	-0.0455699	-0.0476427	-0.0372362	-0.0367354	-0.0463381	-0.0464892	-0.0484776
URS000019B0F7_9606	miRNA	miRNA	hsa-miR-26a-5p	MIRBASE	hsa-miR-26a-5p	22130.7	175.421	124.004	20982.7	328.892	538.599	31070.7	241.475	116.496	26892.7	354.978	91.5061	32420	525.902	399.35	34405.8	392.438	80.9192	152.924	302.26	317.514	199.145	100.89	53.1135		10.4876	0.446303	0.239049	15.3207	0.956304	0.512005	13.5215	0.514743	0.265812	12.3302	1.07132	0.219274	15.1763	1.26909	0.295771	12.1197	1.00384	0.161757	0.323622
URS000019B78E_9606	tRNA		mitochondrially encoded tRNA-Gln (CAA/G) (MT-TQ)	RFAM	mitochondrially encoded tRNA-Gln (CAA/G) (MT-TQ)	2005.09	63.5271	9.76408	2222.41	231.442	7.04051	1364.51	10.4989	0.978955	1003.99	131.776	53.183	1233.83	205.525	4.11701	1060.37	151.215	23.1198	52.9352	68.5123	113.066	122.551	25.717	1.15464		0.903214	0.129295	-0.0221193	1.5639	0.657587	-0.0330042	0.540469	-0.0234185	-0.0452003	0.407174	0.36136	0.107122	0.52643	0.465402	-0.0338031	0.3278	0.356336	0.0130098	0.0803259
URS000019D0A4_9606	lncRNA	lnc-MYNN-5	lnc-MYNN-5:1	LNCIPEDIA	novel transcript, antisense to ACTRT3	0.421947	0	0	0.988615	0	0	0	0	0	0	8.6829	0	0.951292	0	0	0.820084	0	0	0	0	0	0	0	0		-0.0514632	-0.0506829	-0.0444414	-0.0650422	-0.0518655	-0.0402229	-0.0557969	-0.0478804	-0.047836	-0.0552151	-0.0301731	-0.0485189	-0.0527199	-0.05017	-0.0372362	-0.0468856	-0.0495595	-0.0464892	-0.0484776
URS000019E0CD_9606	lncRNA	HELLPAR	GENECARDS:HELLPAR:URS000019E0CD_9606	GENECARDS	HELLP associated long non-coding RNA (HELLPAR)	24.8949	7.94088	2.92922	42.1809	6.09059	14.081	35.9262	4.19957	40.1372	22.1423	9.70442	3.12841	34.2465	5.03738	16.4681	40.1841	4.80047	31.1228	5.88169	20.1507	4.64654	7.65941	55.3905	2.30928		-0.0398085	-0.0281856	-0.0377447	-0.0348363	-0.0331957	-0.0257855	-0.0400977	-0.0380956	0.0602277	-0.0450175	-0.0269239	-0.0393636	-0.0370793	-0.0375334	-0.0235039	-0.0329654	-0.0366739	0.0336056	-0.0341661
URS000019F055_9606	miRNA	miRNA	hsa-miR-543	MIRBASE	hsa-miR-543	1875.13	44.0358	1.95282	1468.42	92.2289	10.5608	2157.65	4.19957	1.95791	2216.76	40.35	15.6421	1629.56	8.0598	4.11701	2133.04	13.2013	21.3413	16.1747	16.1205	12.3908	3.82971	69.2381	0		0.841324	0.0740748	-0.0399769	1.01101	0.230849	-0.0293949	0.887057	-0.0380956	-0.0425646	0.965711	0.0705531	-0.00274231	0.71233	-0.0299515	-0.0338031	0.707126	-0.0141242	0.00843295	-0.00912099
URS00001A3559_9606	tRNA	MT-TQ	GENECARDS:MT-TQ:URS00001A3559_9606	GENECARDS	tRNA-Gln	1.68779	0.721898	0	3.62492	1.74017	0	2.07267	0	0	2.53054	1.53228	0	2.37823	0	0	2.46025	0	0	0	0	0	0	0	0		-0.0508603	-0.0486377	-0.0444414	-0.0631091	-0.0465313	-0.0402229	-0.0548912	-0.0478804	-0.047836	-0.0540496	-0.0529178	-0.0485189	-0.0520496	-0.05017	-0.0372362	-0.0463056	-0.0495595	-0.0464892	-0.0484776
URS00001A405B_9606	miRNA	miRNA	hsa-miR-100-3p	MIRBASE	hsa-miR-100-3p	16.4559	0	0	12.5225	0	0	39.3807	0	0	25.9381	0	0	67.5417	1.00748	0	60.6862	0	0	0	0	0	0	0	0		-0.0438274	-0.0506829	-0.0444414	-0.0565846	-0.0518655	-0.0402229	-0.0385882	-0.0478804	-0.047836	-0.0432693	-0.0577916	-0.0485189	-0.0214387	-0.0476427	-0.0372362	-0.0257153	-0.0495595	-0.0464892	-0.0484776
URS00001A72CE_9606	tRNA	tRNA-Trp-CCA-2-1	GTRNADB:tRNA-Trp-CCA-2-1:CM000679.1:19411494-19411565	GTRNADB	tRNA-Trp (anticodon CCA) 2-1 (TRW-CCA2-1)	43.4605	5.05329	21.481	36.9083	66.9965	3.52025	41.4533	18.8981	24.4739	39.8561	40.8607	14.86	17.5989	78.5831	119.393	26.2427	1.20012	3.55689	0	4.03014	77.4423	0	30.6626	3.46393		-0.030967	-0.0363665	0.00466717	-0.0387027	0.153502	-0.0366135	-0.0376825	-0.00384895	0.0180565	-0.0368594	0.0721778	-0.00503114	-0.0448996	0.14696	0.0623227	-0.0378955	-0.0463381	-0.0373355	-0.0484776
URS00001A7F58_9606	miRNA	miRNA	hsa-miR-92b-5p	MIRBASE	hsa-miR-92b-5p	20.2534	23.1007	0	16.4769	0	0	29.7082	0	0	16.4485	0.510759	0.782103	24.7336	1.00748	0	34.4435	0	0	2.94085	0	0	3.82971	0	0		-0.0420189	0.0147637	-0.0444414	-0.0536848	-0.0518655	-0.0402229	-0.0428149	-0.0478804	-0.047836	-0.0476397	-0.056167	-0.0462301	-0.0415481	-0.0476427	-0.0372362	-0.0349954	-0.0495595	-0.0464892	-0.0413219
URS00001A86BB_9606	tRNA	tRNA-Val-CAC-14-1	GTRNADB:tRNA-Val-CAC-14-1:CM000663.2:145157157-145157229	GTRNADB	tRNA-Val (anticodon CAC) 14-1 (TRV-CAC14-1)	15.612	0.721898	0	3.62492	0.870084	0	1.38178	2.79971	1.95791	5.06109	1.02152	0	3.32952	0	0	4.9205	14.4014	0	0	12.0904	1.54885	0	1.97823	0		-0.0442292	-0.0486377	-0.0444414	-0.0631091	-0.0491984	-0.0402229	-0.0551931	-0.0413572	-0.0425646	-0.0528842	-0.0545424	-0.0485189	-0.0516028	-0.05017	-0.0372362	-0.0454356	-0.0109028	-0.0464892	-0.0484776
URS00001A87D2_9606	pre_miRNA	ENSG00000264063	GENECARDS:ENSG00000264063:URS00001A87D2_9606	GENECARDS	5' external transcribed spacer	4.21947	0	0	1.97723	0	0	0.690889	0	0	0.632636	0	0	0.951292	0	0	1.64017	0	0	0	4.03014	0	0	0	0		-0.0496547	-0.0506829	-0.0444414	-0.0643173	-0.0518655	-0.0402229	-0.055495	-0.0478804	-0.047836	-0.0549237	-0.0577916	-0.0485189	-0.0527199	-0.05017	-0.0372362	-0.0465956	-0.0495595	-0.0464892	-0.0484776
URS00001A8B88_9606	lncRNA	LINC02248	LINC02248:11	LNCIPEDIA	long intergenic non-protein coding RNA 2248	0	0	0	0.329538	0	0	0	0	0	0	0	0	0.475646	0	0	0	0	0	0	68.5123	0	0	0	0		-0.0516641	-0.0506829	-0.0444414	-0.0655255	-0.0518655	-0.0402229	-0.0557969	-0.0478804	-0.047836	-0.0552151	-0.0577916	-0.0485189	-0.0529434	-0.05017	-0.0372362	-0.0471756	-0.0495595	-0.0464892	-0.0484776
URS00001A9746_9606	miRNA	miRNA	hsa-miR-25-5p	MIRBASE	hsa-miR-25-5p	67.0895	0	0	34.9311	0	0	26.2538	0	0	58.8351	23.4949	0	48.9915	0	0	28.7029	0	0	0	0	46.4654	0	0	0		-0.0197143	-0.0506829	-0.0444414	-0.0401526	-0.0518655	-0.0402229	-0.0443244	-0.0478804	-0.047836	-0.0281186	0.0169408	-0.0485189	-0.0301527	-0.05017	-0.0372362	-0.0370254	-0.0495595	-0.0464892	-0.0484776
URS00001AB428_9606	misc_RNA	lnc-KRT9-2	GENECARDS:lnc-KRT9-2:URS00001AB428_9606	GENECARDS	miscellaneous RNA	5.06336	15.8818	0	3.62492	0	0	1.38178	0	0	1.89791	0.510759	0.782103	8.56163	1.00748	0	4.9205	0	0	0	0	0	0	0	0		-0.0492528	-0.00568834	-0.0444414	-0.0631091	-0.0518655	-0.0402229	-0.0551931	-0.0478804	-0.047836	-0.054341	-0.056167	-0.0462301	-0.0491449	-0.0476427	-0.0372362	-0.0454356	-0.0495595	-0.0464892	-0.0484776
URS00001AC6C1_9606	lncRNA	lnc-ZNF248-1	lnc-ZNF248-1:1	LNCIPEDIA	novel transcript	13.5023	0	0	29.3289	0	0	37.9989	0	0	12.6527	0	0	18.5502	0	0	27.8828	0	0	0	0	0	0	0	0		-0.045234	-0.0506829	-0.0444414	-0.0442606	-0.0518655	-0.0402229	-0.039192	-0.0478804	-0.047836	-0.0493879	-0.0577916	-0.0485189	-0.0444528	-0.05017	-0.0372362	-0.0373154	-0.0495595	-0.0464892	-0.0484776
URS00001AD596_9606	tRNA	tRNA-Lys-CTT-2-1	GTRNADB:tRNA-Lys-CTT-2-1:CM000663.1:145395522-145395594	GTRNADB	tRNA-Lys (anticodon CTT) 2-1 (TRK-CTT2 1 to 5)	2395.81	57.7519	63.4665	2296.88	103.54	221.776	2793.26	29.397	13.7054	3121.43	82.2322	7.03893	2377.28	68.5083	8.23403	2433.19	123.612	33.7904	97.0479	12.0904	15.4885	11.4891	1.97823	24.2475		1.08929	0.112934	0.100652	1.61852	0.265521	0.187165	1.16481	0.020613	-0.0109362	1.38236	0.203772	-0.0279195	1.06357	0.121687	-0.0303701	0.813268	0.282244	0.0404709	0.187662
URS00001AFC71_9606	miRNA	miRNA	hsa-miR-212-5p	MIRBASE	hsa-miR-212-5p	59.9164	0	0	46.1354	0	0	61.4891	0	0	82.2427	0	0	46.1377	0	0	47.5648	0	0	0	0	0	0	0	0		-0.0231303	-0.0506829	-0.0444414	-0.0319365	-0.0518655	-0.0402229	-0.0289272	-0.0478804	-0.047836	-0.0173383	-0.0577916	-0.0485189	-0.0314934	-0.05017	-0.0372362	-0.0303553	-0.0495595	-0.0464892	-0.0484776
URS00001B0B00_9606	tRNA	MT-TN	GENECARDS:MT-TN:URS00001B0B00_9606	GENECARDS	tRNA-Asn	1.26584	0	0	4.61354	0	0	1.38178	0	0	0.632636	0	0	2.85388	0	0	2.46025	0	0	0	0	0	0	0	0		-0.0510613	-0.0506829	-0.0444414	-0.0623841	-0.0518655	-0.0402229	-0.0551931	-0.0478804	-0.047836	-0.0549237	-0.0577916	-0.0485189	-0.0518262	-0.05017	-0.0372362	-0.0463056	-0.0495595	-0.0464892	-0.0484776
URS00001B0D1E_9606	miRNA	miRNA	hsa-miR-579-3p	MIRBASE	hsa-miR-579-3p	30.3802	0	0	21.7495	0	0	49.0531	0	0	29.1013	0	0	39.4786	0	0	51.6653	0	0	0	0	0	0	0	0		-0.0371963	-0.0506829	-0.0444414	-0.0498185	-0.0518655	-0.0402229	-0.0343615	-0.0478804	-0.047836	-0.0418125	-0.0577916	-0.0485189	-0.0346215	-0.05017	-0.0372362	-0.0289053	-0.0495595	-0.0464892	-0.0484776
URS00001B216D_9606	lncRNA	lnc-EDEM2-2	lnc-EDEM2-2:2	LNCIPEDIA	non-protein coding lnc-EDEM2-2:2	0	0	0	0	0	0	0.690889	0	0	0	0	0	0.475646	0	0	0	0	0	0	0	0	0	18.7932	0		-0.0516641	-0.0506829	-0.0444414	-0.0657672	-0.0518655	-0.0402229	-0.055495	-0.0478804	-0.047836	-0.0552151	-0.0577916	-0.0485189	-0.0529434	-0.05017	-0.0372362	-0.0471756	-0.0495595	-0.0464892	-0.0484776
URS00001B2620_9606	snoRNA	snoRNA	SCARNA11	SNODB	small Cajal body-specific RNA 11 (SCARNA11)	41.3508	36.0949	40.0327	30.6471	1.74017	3.52025	41.4533	1.39986	0.978955	63.2636	33.1993	3.12841	26.6362	29.2168	0	31.1632	0	65.8024	29.4085	4.03014	0	3.82971	0	10.3918		-0.0319718	0.0515775	0.0470791	-0.043294	-0.0465313	-0.0366135	-0.0376825	-0.0446188	-0.0452003	-0.0260791	0.0478085	-0.0393636	-0.0406543	0.0231221	-0.0372362	-0.0361554	-0.0495595	0.122854	0.0230799
URS00001B2E4F_9606	lncRNA	LINC02489	LINC02489:5	LNCIPEDIA	long intergenic non-protein coding RNA 2489	0	0	0	0	0	0	0	0	0	0	0	0.782103	0	0	78.2233	0	0	0	0	0	0	0	0	0		-0.0516641	-0.0506829	-0.0444414	-0.0657672	-0.0518655	-0.0402229	-0.0557969	-0.0478804	-0.047836	-0.0552151	-0.0577916	-0.0462301	-0.0531668	-0.05017	0.027992	-0.0471756	-0.0495595	-0.0464892	-0.0484776
URS00001B3106_9606	lncRNA	lnc-DDX51-6	lnc-DDX51-6:1	LNCIPEDIA	novel transcript	0	0	0	0.329538	0	0	2.07267	0	0	0	0	0	0	0	0	0	0	0.889222	0	56.4219	0	0	0	0		-0.0516641	-0.0506829	-0.0444414	-0.0655255	-0.0518655	-0.0402229	-0.0548912	-0.0478804	-0.047836	-0.0552151	-0.0577916	-0.0485189	-0.0531668	-0.05017	-0.0372362	-0.0471756	-0.0495595	-0.0442008	-0.0484776
URS00001B341F_9606	miRNA	miRNA	hsa-miR-27a-5p	MIRBASE	hsa-miR-27a-5p	847.691	2.1657	1.95282	553.295	0	0	1053.61	2.09979	1.95791	1275.39	15.8335	0	689.687	40.299	4.11701	618.343	0	0	45.5831	8.06027	0	0	19.7823	2.30928		0.352029	-0.0445473	-0.0399769	0.339959	-0.0518655	-0.0402229	0.404611	-0.042988	-0.0425646	0.532167	-0.00742849	-0.0485189	0.270818	0.0509225	-0.0338031	0.171488	-0.0495595	-0.0464892	0.0624366
URS00001B5691_9606	piRNA		piR-hsa-1881409	PIRBASE	Homo_sapiens piRNA piR-hsa-1881409	589.46	120.557	383.728	771.119	30.453	70.4051	793.141	599.839	465.004	966.668	399.414	394.18	829.051	92.6877	201.734	818.443	327.632	365.47	285.262	294.2	167.275	11.4891	519.286	341.774		0.229053	0.290867	0.832816	0.499688	0.0414835	0.0319638	0.290792	1.34971	1.20412	0.389983	1.21266	1.10505	0.336285	0.182343	0.130984	0.242249	0.829881	0.894052	0.64563
URS00001B7550_9606	lncRNA	lnc-TRIM36-2	lnc-TRIM36-2:1	LNCIPEDIA	novel transcript	0	0	38.0799	0	0	7.04051	0	1.39986	0	0	0	0	0	0	0	0	0	0	0	0	0	0	0	41.5671		-0.0516641	-0.0506829	0.0426147	-0.0657672	-0.0518655	-0.0330042	-0.0557969	-0.0446188	-0.047836	-0.0552151	-0.0577916	-0.0485189	-0.0531668	-0.05017	-0.0372362	-0.0471756	-0.0495595	-0.0464892	-0.0484776
URS00001B7FF8_9606	tRNA	MT-TP	GENECARDS:MT-TP:URS00001B7FF8_9606	GENECARDS	tRNA-Pro	447.685	199.966	491.133	624.475	80.0478	471.714	1033.57	444.455	637.3	561.148	365.193	800.092	718.701	78.5831	12.351	784	376.837	686.479	489.651	366.742	184.313	88.0833	426.309	958.353		0.161536	0.51584	1.07836	0.392155	0.193509	0.443428	0.395855	0.987673	1.668	0.203221	1.10381	2.29296	0.284447	0.14696	-0.026937	0.230069	0.961958	1.72017	1.14296
URS00001B80CF_9606	lncRNA	lnc-ARVCF-4	lnc-ARVCF-4:11	LNCIPEDIA	novel transcript, antisense to C22orf25	8.43893	16.6037	50.7732	8.23846	0	3.52025	8.98156	0	3.91582	18.9791	2.04304	3.12841	5.23211	0	0	3.28033	2.40024	8.00299	0	28.2109	0	26.8079	38.5755	6.92785		-0.0476453	-0.00364314	0.0716333	-0.059726	-0.0518655	-0.0366135	-0.0518721	-0.0478804	-0.0372932	-0.0464743	-0.0512932	-0.0393636	-0.050709	-0.05017	-0.0372362	-0.0460156	-0.0431167	-0.0258934	-0.0484776
URS00001B9622_9606	miRNA	miRNA	hsa-miR-19b-1-5p	MIRBASE	hsa-miR-19b-1-5p	16.034	0	0	12.1929	0	0	15.1996	0	0	12.6527	0	0	30.4413	0	0	13.9414	0	0	0	0	0	0	0	0		-0.0440283	-0.0506829	-0.0444414	-0.0568262	-0.0518655	-0.0402229	-0.0491549	-0.0478804	-0.047836	-0.0493879	-0.0577916	-0.0485189	-0.0388668	-0.05017	-0.0372362	-0.0422455	-0.0495595	-0.0464892	-0.0484776
URS00001B968D_9606	miRNA	miRNA	hsa-miR-3911	MIRBASE	hsa-miR-3911	2.10973	0	0	4.94307	0	0	4.83622	0	0	3.79582	0	0	4.75646	0	0	1.64017	0	0	0	0	0	0	0	0		-0.0506594	-0.0506829	-0.0444414	-0.0621425	-0.0518655	-0.0402229	-0.0536835	-0.0478804	-0.047836	-0.0534669	-0.0577916	-0.0485189	-0.0509324	-0.05017	-0.0372362	-0.0465956	-0.0495595	-0.0464892	-0.0484776
URS00001B96A3_9606	tRNA	MT-TH	GENECARDS:MT-TH:URS00001B96A3_9606	GENECARDS	tRNA-His	0	1.4438	9.76408	1.31815	0	0	4.14533	1.39986	0.978955	3.79582	1.53228	0	0.475646	5.03738	0	3.28033	0	0	0	4.03014	0	19.1485	0	2.30928		-0.0516641	-0.0465925	-0.0221193	-0.0648006	-0.0518655	-0.0402229	-0.0539854	-0.0446188	-0.0452003	-0.0534669	-0.0529178	-0.0485189	-0.0529434	-0.0375334	-0.0372362	-0.0460156	-0.0495595	-0.0464892	-0.0484776
URS00001BA8C8_9606	lncRNA	lnc-SPATA46-1	lnc-SPATA46-1:1	LNCIPEDIA	novel transcript	0	0	0	0	0	0	0	0	0	0	0	0	0	0	0	0	0	0	0	0	21.6839	0	0	0		-0.0516641	-0.0506829	-0.0444414	-0.0657672	-0.0518655	-0.0402229	-0.0557969	-0.0478804	-0.047836	-0.0552151	-0.0577916	-0.0485189	-0.0531668	-0.05017	-0.0372362	-0.0471756	-0.0495595	-0.0464892	-0.0484776
URS00001BC212_9606	miRNA	miRNA	hsa-miR-497-5p	MIRBASE	hsa-miR-497-5p	10.1267	0	0	14.1701	0	0	16.5813	0	0	17.7138	0	0	14.2694	1.00748	0	11.4812	0	0	0	0	0	0	0	0		-0.0468415	-0.0506829	-0.0444414	-0.0553763	-0.0518655	-0.0402229	-0.0485511	-0.0478804	-0.047836	-0.047057	-0.0577916	-0.0485189	-0.0464637	-0.0476427	-0.0372362	-0.0431155	-0.0495595	-0.0464892	-0.0484776
URS00001BC474_9606	snRNA		U1 spliceosomal RNA	RFAM	U1 spliceosomal RNA	7.59504	0.721898	17.5753	3.95446	2.61025	0	9.67245	0	0.978955	9.48954	3.06455	3.91052	8.08598	3.02243	0	7.38075	1.20012	4.44611	1.47042	0	1.54885	0	0	2.30928		-0.0480471	-0.0486377	-0.00426165	-0.0628674	-0.0438642	-0.0402229	-0.0515702	-0.0478804	-0.0452003	-0.0508447	-0.0480439	-0.0370748	-0.0493684	-0.0425881	-0.0372362	-0.0445656	-0.0463381	-0.0350471	-0.0448998
URS00001BD443_9606	snoRNA	snoRNA	SNORA13	SNODB	small nucleolar RNA, H/ACA box 13 (SNORA13)	29.1143	0	4.88204	29.988	0.870084	0	46.9804	17.4982	29.3686	59.4678	27.0702	46.9262	29.0144	1.00748	0	51.6653	0	0.889222	47.0535	0	0	0	7.91292	0		-0.0377991	-0.0506829	-0.0332803	-0.0437773	-0.0491984	-0.0402229	-0.0352672	-0.00711054	0.031235	-0.0278272	0.0283131	0.088811	-0.0395371	-0.0476427	-0.0372362	-0.0289053	-0.0495595	-0.0442008	0.0660144
URS00001BE9CD_9606	rRNA	MT-RNR2	GENECARDS:MT-RNR2:URS00001BE9CD_9606	GENECARDS	16S ribosomal RNA	10.9706	0	0	58.9873	0	0	8.29067	0	0	13.2854	0	0	3.32952	0	0	20.5021	0	0	0	0	0	0	0	0		-0.0464396	-0.0506829	-0.0444414	-0.0225123	-0.0518655	-0.0402229	-0.052174	-0.0478804	-0.047836	-0.0490965	-0.0577916	-0.0485189	-0.0516028	-0.05017	-0.0372362	-0.0399255	-0.0495595	-0.0464892	-0.0484776
URS00001C04A2_9606	miRNA	miRNA	hsa-let-7f	MIRBASE	hsa-let-7f-2-3p	15.1901	0	0	30.9766	0	0	69.7798	0	0	17.7138	0	0	41.8569	0	0	85.2887	0	0	0	4.03014	0	0	0	0		-0.0444302	-0.0506829	-0.0444414	-0.0430523	-0.0518655	-0.0402229	-0.0253043	-0.0478804	-0.047836	-0.047057	-0.0577916	-0.0485189	-0.0335043	-0.05017	-0.0372362	-0.0170151	-0.0495595	-0.0464892	-0.0484776
URS00001C0A95_9606	piRNA		piR-hsa-16532	PIRBASE	piR-53423	0	11.5504	0	0	0	0	0	0	0	0	0	0	0	0	0	0	0	0	0	0	0	0	0	0		-0.0516641	-0.0179596	-0.0444414	-0.0657672	-0.0518655	-0.0402229	-0.0557969	-0.0478804	-0.047836	-0.0552151	-0.0577916	-0.0485189	-0.0531668	-0.05017	-0.0372362	-0.0471756	-0.0495595	-0.0464892	-0.0484776
URS00001C11BC_9606	miRNA	miRNA	hsa-miR-301a-3p	MIRBASE	hsa-miR-301a-3p	41.3508	4.33139	0	28.9994	0	0	87.052	0	0	48.0803	0	0	59.4558	0	0	75.4477	0	0	0	0	0	0	0	0		-0.0319718	-0.0384117	-0.0444414	-0.0445022	-0.0518655	-0.0402229	-0.0177566	-0.0478804	-0.047836	-0.0330717	-0.0577916	-0.0485189	-0.0252371	-0.05017	-0.0372362	-0.0204952	-0.0495595	-0.0464892	-0.0484776
URS00001C12A7_9606	snoRNA	snoRNA	SNORA81	SNODB	small nucleolar RNA, H/ACA box 81 (SNORA81)	56.9628	12.9942	10.7405	51.7375	0	3.52025	46.2896	26.5973	0	46.8151	7.15063	3.12841	31.8683	0	0	43.4644	0	0.889222	0	0	0	0	29.6735	0		-0.0245369	-0.0138692	-0.0198871	-0.0278285	-0.0518655	-0.0366135	-0.0355691	0.0140898	-0.047836	-0.0336544	-0.035047	-0.0393636	-0.0381965	-0.05017	-0.0372362	-0.0318054	-0.0495595	-0.0442008	-0.0484776
URS00001C15B2_9606	piRNA		piR-hsa-182366	PIRBASE	Homo_sapiens piRNA piR-hsa-182366	3160.8	56.3081	1.95282	2755.27	154.005	200.654	5123.63	41.9957	2.93686	3984.34	54.6512	16.4242	3281.48	67.5008	24.7021	4434.19	16.8016	21.3413	69.1099	40.3014	52.6608	30.6377	6.92381	17.3196		1.4536	0.108843	-0.0399769	1.95465	0.420214	0.165509	2.18314	0.0499672	-0.0399289	1.77977	0.116042	-0.000453474	1.48833	0.11916	-0.0166378	1.52088	-0.00446002	0.00843295	0.119683
URS00001C1E7F_9606	lncRNA	lnc-ONECUT2-5	lnc-ONECUT2-5:1	LNCIPEDIA	novel transcript, antisense to ATP8B1	0	4.33139	12.6933	0	2.61025	3.52025	2.07267	5.59943	5.87373	0.632636	4.08607	10.1673	0	3.02243	4.11701	0.820084	8.40082	8.89222	5.88169	8.06027	7.74423	3.82971	13.8476	8.0825		-0.0516641	-0.0384117	-0.0154227	-0.0657672	-0.0438642	-0.0366135	-0.0548912	-0.034834	-0.0320218	-0.0549237	-0.0447947	-0.0187641	-0.0531668	-0.0425881	-0.0338031	-0.0468856	-0.0270098	-0.023605	-0.0341661
URS00001C2336_9606	rRNA	MT-RNR2	GENECARDS:MT-RNR2:URS00001C2336_9606	GENECARDS	16S ribosomal RNA	1.68779	0	0	84.0322	0	0	7.59978	0.699928	0	1.89791	0	3.12841	140.791	0	0	0	0	0	2.94085	0	0	0	0	0		-0.0508603	-0.0506829	-0.0444414	-0.00414708	-0.0518655	-0.0402229	-0.0524759	-0.0462496	-0.047836	-0.054341	-0.0577916	-0.0393636	0.0129707	-0.05017	-0.0372362	-0.0471756	-0.0495595	-0.0464892	-0.0413219
URS00001C308D_9606	miRNA	miRNA	hsa-miR-99b-3p	MIRBASE	hsa-miR-99b-3p	400.849	0	0	336.788	17.4017	0	489.149	24.4975	0	395.397	0	0	248.763	1.00748	12.351	319.833	0	0.889222	0	0	38.7212	3.82971	10.8803	1.15464		0.139231	-0.0506829	-0.0444414	0.181197	0.00147679	-0.0402229	0.157953	0.0091974	-0.047836	0.126885	-0.0577916	-0.0485189	0.063691	-0.0476427	-0.026937	0.0659261	-0.0495595	-0.0442008	-0.0484776
URS00001C3AC1_9606	miRNA	miRNA	hsa-miR-296-5p	MIRBASE	hsa-miR-296-5p	202.956	0	0	177.621	0	0	94.6518	0.699928	0	124.629	0	0	106.545	0	0	72.9874	0	0	0	0	0	0	0	0		0.0449892	-0.0506829	-0.0444414	0.0644808	-0.0518655	-0.0402229	-0.0144357	-0.0462496	-0.047836	0.00218288	-0.0577916	-0.0485189	-0.00311679	-0.05017	-0.0372362	-0.0213652	-0.0495595	-0.0464892	-0.0484776
URS00001C3BB9_9606	lncRNA	lnc-IPMK-1	lnc-IPMK-1:1	LNCIPEDIA	novel transcript	4.21947	0	0	2.96584	0	0	2.76356	0	0	0.632636	0	0	0.951292	0	0	0	0	0	0	0	0	0	0	0		-0.0496547	-0.0506829	-0.0444414	-0.0635924	-0.0518655	-0.0402229	-0.0545892	-0.0478804	-0.047836	-0.0549237	-0.0577916	-0.0485189	-0.0527199	-0.05017	-0.0372362	-0.0471756	-0.0495595	-0.0464892	-0.0484776
URS00001C3F54_9606	tRNA	tRNA-Ser-CGA-1-1	GTRNADB:tRNA-Ser-CGA-1-1:CM000679.1:8042199-8042280	GTRNADB	tRNA-Ser (anticodon CGA) 1-1 (TRS-CGA1-1)	12.6584	0.721898	0	16.1474	0	0	22.1084	0	46.0109	14.5506	0	0	9.03727	2.01495	0	7.38075	0	0.889222	0	0	0	0	0	0		-0.0456358	-0.0486377	-0.0444414	-0.0539265	-0.0518655	-0.0402229	-0.0461359	-0.0478804	0.0760418	-0.0485138	-0.0577916	-0.0485189	-0.0489215	-0.0451154	-0.0372362	-0.0445656	-0.0495595	-0.0442008	-0.0484776
URS00001C406A_9606	miRNA	miRNA	hsa-miR-432-5p	MIRBASE	hsa-miR-432-5p	825.328	20.2132	1.95282	577.351	1.74017	3.52025	771.032	34.9964	0.978955	766.755	73.0386	28.9378	478.976	2.01495	16.4681	583.079	90.0088	0.889222	0	0	0	7.65941	0	1.15464		0.341379	0.00658291	-0.0399769	0.357599	-0.0465313	-0.0366135	0.281131	0.0336593	-0.0452003	0.297913	0.174529	0.0361678	0.171835	-0.0451154	-0.0235039	0.159018	0.192045	-0.0442008	-0.0484776
URS00001C4689_9606	lncRNA	LINC00570	LINC00570:2	LNCIPEDIA	long intergenic non-protein coding RNA 570	0	0	0	0	0	0	0	0	0	0	6.63987	0	0	0	0	0	0	0	0	0	0	0	0	0		-0.0516641	-0.0506829	-0.0444414	-0.0657672	-0.0518655	-0.0402229	-0.0557969	-0.0478804	-0.047836	-0.0552151	-0.0366716	-0.0485189	-0.0531668	-0.05017	-0.0372362	-0.0471756	-0.0495595	-0.0464892	-0.0484776
URS00001C770D_9606	miRNA	miRNA	hsa-miR-149-5p	MIRBASE	hsa-miR-149-5p	283.97	0.721898	0	365.128	12.1812	7.04051	273.592	0	0	343.521	4.59683	0	306.792	1.00748	0	180.418	0	0	1.47042	4.03014	23.2327	0	0	0		0.0835702	-0.0486377	-0.0444414	0.201978	-0.0145259	-0.0330042	0.0637581	-0.0478804	-0.047836	0.102994	-0.0431701	-0.0485189	0.0909504	-0.0476427	-0.0372362	0.0166254	-0.0495595	-0.0464892	-0.0448998
URS00001C85C7_9606	miRNA	miRNA	hsa-miR-1294	MIRBASE	hsa-miR-1294	9.28283	0	0	4.284	0	0	13.1269	0	0	8.8569	0	0	9.51292	0	0	7.38075	0	0	0	0	0	0	0	0		-0.0472434	-0.0506829	-0.0444414	-0.0626258	-0.0518655	-0.0402229	-0.0500606	-0.0478804	-0.047836	-0.051136	-0.0577916	-0.0485189	-0.0486981	-0.05017	-0.0372362	-0.0445656	-0.0495595	-0.0464892	-0.0484776
URS00001C8A86_9606	miRNA	miRNA	hsa-miR-423-5p	MIRBASE	hsa-miR-423-5p	3446.04	425.92	6.83486	2582.92	489.857	17.6013	4168.13	125.987	3.91582	4536.63	336.59	3.91052	3089.8	180.338	8.23403	3260.65	88.8087	1.77844	497.003	52.3918	487.887	168.507	107.814	25.4021		1.58943	1.15599	-0.0288159	1.82827	1.44972	-0.0221762	1.76561	0.245662	-0.0372932	2.03413	1.01283	-0.0370748	1.39828	0.402219	-0.0303701	1.10588	0.188824	-0.0419123	1.16084
URS00001C94E0_9606	miRNA	miRNA	hsa-miR-15a-3p	MIRBASE	hsa-miR-15a-3p	1.68779	0	0	1.31815	0	0	3.45444	0	0	1.89791	0	0	5.70775	0	0	2.46025	0	0	0	0	0	0	0	0		-0.0508603	-0.0506829	-0.0444414	-0.0648006	-0.0518655	-0.0402229	-0.0542873	-0.0478804	-0.047836	-0.054341	-0.0577916	-0.0485189	-0.0504856	-0.05017	-0.0372362	-0.0463056	-0.0495595	-0.0464892	-0.0484776
URS00001CB58C_9606	lncRNA	lnc-PQLC1-12	lnc-PQLC1-12:2	LNCIPEDIA	novel transcript, antisense to ATP9B	0.843893	0	0	0.659076	0	0	2.07267	0	0	0	0	0	0	0	0	0	0	0	0	52.3918	0	0	0	0		-0.0512622	-0.0506829	-0.0444414	-0.0652839	-0.0518655	-0.0402229	-0.0548912	-0.0478804	-0.047836	-0.0552151	-0.0577916	-0.0485189	-0.0531668	-0.05017	-0.0372362	-0.0471756	-0.0495595	-0.0464892	-0.0484776
URS00001CC0F4_9606	miRNA	miRNA	hsa-miR-4484	MIRBASE	hsa-miR-4484	7.59504	0	0	8.89753	0	0	8.29067	0	0	10.7548	0	0	14.745	0	0	5.74058	0	0	0	0	0	0	0	0		-0.0480471	-0.0506829	-0.0444414	-0.0592427	-0.0518655	-0.0402229	-0.052174	-0.0478804	-0.047836	-0.050262	-0.0577916	-0.0485189	-0.0462403	-0.05017	-0.0372362	-0.0451456	-0.0495595	-0.0464892	-0.0484776
URS00001CC379_9606	miRNA	miRNA	hsa-miR-182-5p	MIRBASE	hsa-miR-182-5p	4907.66	176.865	4.88204	3366.23	87.0084	28.162	7096.12	77.692	4.89477	6235.89	163.954	1.56421	4338.37	162.203	317.01	7362.71	66.0065	48.018	108.811	36.2712	323.709	30.6377	117.705	42.7218		2.2855	0.450393	-0.0332803	2.40266	0.214846	-0.0113482	3.04509	0.133138	-0.0346575	2.81672	0.463711	-0.0439413	1.98481	0.356727	0.22711	2.55648	0.127617	0.0770856	0.216285
URS00001CC864_9606	miRNA	miRNA	hsa-mir-23a	MIRBASE	microRNA hsa-mir-23a precursor	33306.4	890.823	180.636	30386.7	1720.16	1232.09	50926.1	949.803	131.18	43439.9	1399.99	208.039	38258.6	1369.16	1099.24	45121	1190.52	239.201	924.896	709.304	1104.33	616.583	634.023	163.959		15.8097	2.4731	0.368517	22.2165	5.22102	1.22304	22.198	2.16511	0.305348	19.951	4.39528	0.56031	17.919	3.38445	0.879392	15.9089	3.14606	0.569096	2.20201
URS00001CCB19_9606	lncRNA	lnc-CSMD1-5	lnc-CSMD1-5:1	LNCIPEDIA	TEC	0	0.721898	0.976408	0	0	0	1.38178	0	0	0	0	21.8989	0.475646	1.00748	0	0	0	0	0	0	0	0	0	0		-0.0516641	-0.0486377	-0.0422092	-0.0657672	-0.0518655	-0.0402229	-0.0551931	-0.0478804	-0.047836	-0.0552151	-0.0577916	0.0155683	-0.0529434	-0.0476427	-0.0372362	-0.0471756	-0.0495595	-0.0464892	-0.0484776
URS00001CCE62_9606	lncRNA	HSALNG0094187	HSALNT0195189	LNCBOOK	novel transcript	0	0	0	4.284	0	0	0	0	0	0	0	0	0	0	0	2.46025	0	0	0	0	0	0	0	0		-0.0516641	-0.0506829	-0.0444414	-0.0626258	-0.0518655	-0.0402229	-0.0557969	-0.0478804	-0.047836	-0.0552151	-0.0577916	-0.0485189	-0.0531668	-0.05017	-0.0372362	-0.0463056	-0.0495595	-0.0464892	-0.0484776
URS00001CE4E0_9606	tRNA	TRF-GAA1-1	GENECARDS:TRF-GAA1-1:URS00001CE4E0_9606	GENECARDS	tRNA-Phe	2723.67	146.545	876.815	3756.08	115.721	362.586	3998.87	638.335	844.838	4535.37	419.333	880.648	4001.61	305.265	498.159	3158.96	492.048	1041.28	227.916	1821.62	343.844	80.4238	771.51	1121.16		1.24542	0.364494	1.96008	2.68853	0.302861	0.331539	1.69164	1.4394	2.22677	2.03355	1.27602	2.52871	1.82661	0.715606	0.378165	1.06992	1.27121	2.63325	0.506093
URS00001CF056_9606	miRNA	miRNA	hsa-miR-574-3p	MIRBASE	hsa-miR-574-3p	769.631	0	0.976408	674.894	25.2324	0	317.118	1.39986	0.978955	614.289	0	0.782103	457.571	32.2392	4.11701	253.406	0	0	0	0	13.9396	0	0.989116	1.15464		0.314855	-0.0506829	-0.0422092	0.429127	0.0254808	-0.0402229	0.0827783	-0.0446188	-0.0452003	0.227696	-0.0577916	-0.0462301	0.16178	0.030704	-0.0338031	0.0424358	-0.0495595	-0.0464892	-0.0484776
URS00001D0144_9606	lncRNA	WT1-AS	WT1-AS:7	LNCIPEDIA	WT1 antisense RNA	9.28283	0	0	0.329538	0	0	0	0	0	10.1222	0	0	1.42694	0	4.11701	2.46025	0	0	0	0	0	0	0	0		-0.0472434	-0.0506829	-0.0444414	-0.0655255	-0.0518655	-0.0402229	-0.0557969	-0.0478804	-0.047836	-0.0505533	-0.0577916	-0.0485189	-0.0524965	-0.05017	-0.0338031	-0.0463056	-0.0495595	-0.0464892	-0.0484776
URS00001D6605_9606	miRNA	miRNA	hsa-miR-556-3p	MIRBASE	hsa-miR-556-3p	4.64141	0	0	2.96584	0	0	6.90889	0	0	1.26527	0	0	6.65904	0	0	13.9414	0	0	0	0	0	0	0.989116	0		-0.0494537	-0.0506829	-0.0444414	-0.0635924	-0.0518655	-0.0402229	-0.0527778	-0.0478804	-0.047836	-0.0546324	-0.0577916	-0.0485189	-0.0500387	-0.05017	-0.0372362	-0.0422455	-0.0495595	-0.0464892	-0.0484776
URS00001D69F6_9606	miRNA	miRNA	hsa-miR-126-5p	MIRBASE	hsa-miR-126-5p	29.1143	0	0	48.4421	0	0	79.4522	0	0	20.2443	0	0	72.7738	0	0	62.3264	0	0	0	0	0	0	0	0		-0.0377991	-0.0506829	-0.0444414	-0.030245	-0.0518655	-0.0402229	-0.0210776	-0.0478804	-0.047836	-0.0458916	-0.0577916	-0.0485189	-0.0189809	-0.05017	-0.0372362	-0.0251353	-0.0495595	-0.0464892	-0.0484776
URS00001D6BAE_9606	miRNA	miRNA	hsa-miR-212-3p	MIRBASE	hsa-miR-212-3p	32.9118	0	0	19.1132	0	0	21.4176	0	0	18.3464	0	0	12.3668	0	0	14.7615	0	0	0	0	0	0	0	0		-0.0359906	-0.0506829	-0.0444414	-0.0517516	-0.0518655	-0.0402229	-0.0464378	-0.0478804	-0.047836	-0.0467656	-0.0577916	-0.0485189	-0.0473574	-0.05017	-0.0372362	-0.0419555	-0.0495595	-0.0464892	-0.0484776
URS00001D70FA_9606	lncRNA	lnc-ANLN-3	lnc-ANLN-3:1	LNCIPEDIA	novel transcript	0	14.438	0	0	0	0	0	0	0	0	0	0	0	0	0	0	0	0	0	0	0	0	0	0		-0.0516641	-0.00977876	-0.0444414	-0.0657672	-0.0518655	-0.0402229	-0.0557969	-0.0478804	-0.047836	-0.0552151	-0.0577916	-0.0485189	-0.0531668	-0.05017	-0.0372362	-0.0471756	-0.0495595	-0.0464892	-0.0484776
URS00001D86BA_9606	lncRNA	lnc-AARSD1-2	lnc-AARSD1-2:8	LNCIPEDIA	non-protein coding lnc-AARSD1-2:8	0.421947	0	0	0.329538	0	3.52025	0.690889	0	0	0	0	0	0	0	98.8083	0	0	0	0	0	0	0	0	0		-0.0514632	-0.0506829	-0.0444414	-0.0655255	-0.0518655	-0.0366135	-0.055495	-0.0478804	-0.047836	-0.0552151	-0.0577916	-0.0485189	-0.0531668	-0.05017	0.0451574	-0.0471756	-0.0495595	-0.0464892	-0.0484776
URS00001D909A_9606	tRNA	tRNA-Arg-CCG-1-1	GTRNADB:tRNA-Arg-CCG-1-1:CM000668.1:28710729-28710801	GTRNADB	tRNA-Arg (anticodon CCG) 1-1 (TRR-CCG1 1 to 3)	16.034	0	0	21.7495	0	0	22.7993	0	0	20.2443	0	0	12.8424	0	0	6.56067	0	0	0	0	0	0	0	0		-0.0440283	-0.0506829	-0.0444414	-0.0498185	-0.0518655	-0.0402229	-0.045834	-0.0478804	-0.047836	-0.0458916	-0.0577916	-0.0485189	-0.047134	-0.05017	-0.0372362	-0.0448556	-0.0495595	-0.0464892	-0.0484776
URS00001D9AFB_9606	tRNA	tRNA-Thr-CGT-2-1	GTRNADB:tRNA-Thr-CGT-2-1:CM000678.1:14379750-14379821	GTRNADB	tRNA-Thr (anticodon CGT) 2-1 (TRT-CGT2-1)	16.034	3.60949	31.2451	28.3403	0	0	47.6713	0	0	20.877	1.53228	7.03893	53.2724	0	0	63.1464	0	0	0	0	18.5862	0	49.4558	10.3918		-0.0440283	-0.0404569	0.0269892	-0.0449855	-0.0518655	-0.0402229	-0.0349653	-0.0478804	-0.047836	-0.0456002	-0.0529178	-0.0279195	-0.0281418	-0.05017	-0.0372362	-0.0248452	-0.0495595	-0.0464892	-0.0484776
URS00001DA281_9606	tRNA	tRNA-SeC-TCA-1-1	GTRNADB:tRNA-SeC-TCA-1-1:CM000681.1:45981859-45981945	GTRNADB	tRNA-SeC (anticodon TCA) 1-1 (TRU-TCA1-1)	429.12	570.3	68.3486	150.269	990.156	31.6823	187.231	404.559	9.78955	211.933	459.683	122.79	156.488	633.702	16.4681	233.724	201.62	40.9042	1204.28	84.6328	881.294	7.65941	198.812	25.4021		0.152694	1.56503	0.111813	0.0444241	2.98331	-0.00773886	0.0260198	0.894718	-0.021479	0.0423906	1.40436	0.310828	0.0203442	1.53951	-0.0235039	0.0354757	0.491634	0.0587782	2.8818
URS00001DA458_9606	miRNA	miRNA	hsa-miR-92a-1-5p	MIRBASE	hsa-miR-92a-1-5p	367.938	10.1066	0	297.573	37.4136	3.52025	359.262	0	0.978955	706.022	12.2582	0.782103	299.657	37.2766	4.11701	222.243	0	0	0	4.03014	0	0	0	0		0.123558	-0.02205	-0.0444414	0.15244	0.0628204	-0.0366135	0.101195	-0.0478804	-0.0452003	0.269943	-0.0188008	-0.0462301	0.0875989	0.0433405	-0.0338031	0.0314156	-0.0495595	-0.0464892	-0.0484776
URS00001DABC0_9606	miRNA	miRNA	hsa-miR-1293	MIRBASE	hsa-miR-1293	5.48531	0	0	3.95446	38.2837	0	3.45444	0	0	3.79582	0	0	2.37823	0	4.11701	0.820084	0	0	36.7606	0	0	0	0	0		-0.0490519	-0.0506829	-0.0444414	-0.0628674	0.0654876	-0.0402229	-0.0542873	-0.0478804	-0.047836	-0.0534669	-0.0577916	-0.0485189	-0.0520496	-0.05017	-0.0338031	-0.0468856	-0.0495595	-0.0464892	0.0409693
URS00001DC04F_9606	miRNA	miRNA	hsa-miR-1-3p	MIRBASE	hsa-miR-1-3p	613.089	5.77519	0.976408	214.2	0.870084	633.646	373.08	1.39986	11.7475	965.402	41.3715	9.38524	294.425	118.882	209.968	375.598	18.0018	45.3503	155.865	0	68.1492	172.337	70.2272	1.15464		0.240305	-0.0343213	-0.0422092	0.0913037	-0.0491984	0.609457	0.107233	-0.0446188	-0.0162076	0.389401	0.0738024	-0.021053	0.0851411	0.248053	0.13785	0.0856465	-0.00123862	0.0702203	0.330777
URS00001DC807_9606	lncRNA	lnc-MECR-2	lnc-MECR-2:1	LNCIPEDIA	novel transcript	0	0	0	0.329538	0	0	0	0	0	0	0	0	1.42694	0	0	0	0	8.89222	0	0	0	0	0	0		-0.0516641	-0.0506829	-0.0444414	-0.0655255	-0.0518655	-0.0402229	-0.0557969	-0.0478804	-0.047836	-0.0552151	-0.0577916	-0.0485189	-0.0524965	-0.05017	-0.0372362	-0.0471756	-0.0495595	-0.023605	-0.0484776
URS00001DE669_9606	miRNA	miRNA	hsa-miR-30e-5p	MIRBASE	hsa-miR-30e-5p	248.527	0.721898	0	154.553	5.22051	0	429.042	2.09979	0	328.338	16.3443	17.2063	468.036	8.0598	4.11701	667.548	0	0	0	16.1205	1.54885	3.82971	0.989116	0		0.066691	-0.0486377	-0.0444414	0.0475655	-0.0358628	-0.0402229	0.131687	-0.042988	-0.047836	0.0960009	-0.00580388	0.00183536	0.166696	-0.0299515	-0.0338031	0.188888	-0.0495595	-0.0464892	-0.0484776
URS00001DEE11_9606	miRNA	miRNA	hsa-miR-24-2-5p	MIRBASE	hsa-miR-24-2-5p	55.697	0	0	53.7147	0	3.52025	121.596	0	0	74.0184	1.02152	0	73.2495	0	0	86.1088	3.60035	0	0	0	0	0	0	0		-0.0251397	-0.0506829	-0.0444414	-0.0263786	-0.0518655	-0.0366135	-0.00266131	-0.0478804	-0.047836	-0.0211259	-0.0545424	-0.0485189	-0.0187574	-0.05017	-0.0372362	-0.0167251	-0.0398953	-0.0464892	-0.0484776
URS00001E20EE_9606	tRNA	MT-TS2	GENECARDS:MT-TS2:URS00001E20EE_9606	GENECARDS	tRNA-Ser	11.3926	0.721898	0	18.4541	0	0	18.654	0	0	19.6117	0	0	11.8912	0	4.11701	10.6611	0	0	0	0	0	0	0	0		-0.0462387	-0.0486377	-0.0444414	-0.0522349	-0.0518655	-0.0402229	-0.0476454	-0.0478804	-0.047836	-0.0461829	-0.0577916	-0.0485189	-0.0475809	-0.05017	-0.0338031	-0.0434055	-0.0495595	-0.0464892	-0.0484776
URS00001E2DBC_9606	miRNA	miRNA	hsa-miR-501-5p	MIRBASE	hsa-miR-501-5p	14.3462	1.4438	0	16.4769	0	0	20.7267	0	0	30.3665	0.510759	0	12.8424	0	0	18.8619	0	0	0	0	0	0	0	0		-0.0448321	-0.0465925	-0.0444414	-0.0536848	-0.0518655	-0.0402229	-0.0467397	-0.0478804	-0.047836	-0.0412298	-0.056167	-0.0485189	-0.047134	-0.05017	-0.0372362	-0.0405055	-0.0495595	-0.0464892	-0.0484776
URS00001E2F7A_9606	miRNA	miRNA	hsa-miR-5581-3p	MIRBASE	hsa-miR-5581-3p	4.64141	0	0	7.90892	0	0	2.76356	0	0	9.48954	0	0	9.03727	0	0	4.10042	0	0	0	0	0	0	0	0		-0.0494537	-0.0506829	-0.0444414	-0.0599676	-0.0518655	-0.0402229	-0.0545892	-0.0478804	-0.047836	-0.0508447	-0.0577916	-0.0485189	-0.0489215	-0.05017	-0.0372362	-0.0457256	-0.0495595	-0.0464892	-0.0484776
URS00001E3523_9606	miRNA	miRNA	hsa-miR-137-3p	MIRBASE	hsa-miR-137-3p	189.876	0	0.976408	163.451	0	0	239.738	0.699928	0	238.504	0	0	198.82	1.00748	4.11701	212.402	15.6015	0	0	0	0	0	0	0		0.03876	-0.0506829	-0.0422092	0.05409	-0.0518655	-0.0402229	0.0489647	-0.0462496	-0.047836	0.0546277	-0.0577916	-0.0485189	0.0402301	-0.0476427	-0.0338031	0.0279356	-0.00768141	-0.0464892	-0.0484776
URS00001E3DAA_9606	miRNA	miRNA	hsa-miR-127-3p	MIRBASE	hsa-miR-127-3p	2080.62	33.2073	0.976408	3715.87	57.4256	14.081	3671.38	4.8995	0	3759.12	46.9898	2.34631	2672.66	72.5382	16.4681	2494.69	54.0053	1.77844	2.94085	12.0904	51.1119	3.82971	14.8367	0		0.939183	0.0433967	-0.0422092	2.65905	0.124164	-0.0257855	1.54853	-0.0364648	-0.047836	1.67605	0.0916732	-0.0416524	1.20233	0.131796	-0.0235039	0.835018	0.0954032	-0.0419123	-0.0413219
URS00001E8884_9606	miRNA	miRNA	hsa-miR-224-3p	MIRBASE	hsa-miR-224-3p	396.208	0	0	275.164	0.870084	0	432.496	0	0.978955	384.01	0	0.782103	380.517	1.00748	0	396.1	0	0	0	0	0	0	0	0		0.137021	-0.0506829	-0.0444414	0.136008	-0.0491984	-0.0402229	0.133197	-0.0478804	-0.0452003	0.121641	-0.0577916	-0.0462301	0.125583	-0.0476427	-0.0372362	0.0928966	-0.0495595	-0.0464892	-0.0484776
URS00001E8DA7_9606	miRNA	miRNA	hsa-miR-3940-5p	MIRBASE	hsa-miR-3940-5p	0.843893	0	0	6.26123	0	0	0.690889	0	0	1.89791	0	0	0.951292	0	0	1.64017	0	0	0	0	0	0	0	0		-0.0512622	-0.0506829	-0.0444414	-0.0611759	-0.0518655	-0.0402229	-0.055495	-0.0478804	-0.047836	-0.054341	-0.0577916	-0.0485189	-0.0527199	-0.05017	-0.0372362	-0.0465956	-0.0495595	-0.0464892	-0.0484776
URS00001E96DA_9606	miRNA	miRNA	hsa-mir-29b	MIRBASE	microRNA hsa-mir-29b precursor (hsa-mir-29b-2)	14.3462	0	0	15.1588	0	0	21.4176	0	0	16.4485	0	0	23.3067	0	0	29.523	0	0	0	0	0	0	0	0		-0.0448321	-0.0506829	-0.0444414	-0.0546514	-0.0518655	-0.0402229	-0.0464378	-0.0478804	-0.047836	-0.0476397	-0.0577916	-0.0485189	-0.0422184	-0.05017	-0.0372362	-0.0367354	-0.0495595	-0.0464892	-0.0484776
URS00001E9CCB_9606	miRNA	miRNA	hsa-miR-16	MIRBASE	hsa-miR-16-2-3p	393.254	1.4438	0	439.274	53.9452	10.5608	848.412	0.699928	0.978955	514.333	0	0	670.185	34.2542	4.11701	1006.24	88.8087	0	0	8.06027	4.64654	7.65941	6.92381	0		0.135614	-0.0465925	-0.0444414	0.256349	0.113496	-0.0293949	0.314944	-0.0462496	-0.0452003	0.181661	-0.0577916	-0.0485189	0.261657	0.0357586	-0.0338031	0.30866	0.188824	-0.0464892	-0.0484776
URS00001EC168_9606	misc_RNA	lnc-FLG2-1	GENECARDS:lnc-FLG2-1:URS00001EC168_9606	GENECARDS	miscellaneous RNA	0.421947	0	0.976408	0.659076	0.870084	3.52025	0.690889	0	0	0	3.57531	0	5.23211	0	0	0	0	0	0	12.0904	3.09769	0	0	0		-0.0514632	-0.0506829	-0.0422092	-0.0652839	-0.0491984	-0.0366135	-0.055495	-0.0478804	-0.047836	-0.0552151	-0.0464193	-0.0485189	-0.050709	-0.05017	-0.0372362	-0.0471756	-0.0495595	-0.0464892	-0.0484776
URS00001ED974_9606	snoRNA	ENSG00000262202	GENECARDS:ENSG00000262202:URS00001ED974_9606	GENECARDS	U3 small nuclear RNA	24.8949	1.4438	0	9.88615	1.74017	0	8.29067	0	0	14.5506	1.53228	3.12841	9.03727	0	0	11.4812	0	48.9072	0	0	0	0	0	0		-0.0398085	-0.0465925	-0.0444414	-0.0585178	-0.0465313	-0.0402229	-0.052174	-0.0478804	-0.047836	-0.0485138	-0.0529178	-0.0393636	-0.0489215	-0.05017	-0.0372362	-0.0431155	-0.0495595	0.079374	-0.0484776
URS00001EE123_9606	miRNA	miRNA	hsa-miR-379-3p	MIRBASE	hsa-miR-379-3p	367.094	0	0.976408	452.456	0.870084	0	538.203	0	0	316.318	0	0	313.926	2.01495	4.11701	476.469	0	0.889222	0	4.03014	0	0	0	0		0.123156	-0.0506829	-0.0422092	0.266015	-0.0491984	-0.0402229	0.179388	-0.0478804	-0.047836	0.090465	-0.0577916	-0.0485189	0.094302	-0.0451154	-0.0338031	0.121317	-0.0495595	-0.0442008	-0.0484776
URS00001EED23_9606	lncRNA	lnc-LRIT2-4	lnc-LRIT2-4:1	LNCIPEDIA	novel transcript, antisense to GHITM	3.79752	10.1066	10.7405	3.95446	4.35042	7.04051	11.0542	23.7976	8.81059	3.79582	8.6829	11.7315	4.28081	6.04485	0	15.5816	8.40082	6.22455	4.41127	0	3.09769	7.65941	33.6299	4.61857		-0.0498556	-0.02205	-0.0198871	-0.0628674	-0.0385299	-0.0330042	-0.0509664	0.00756661	-0.0241147	-0.0534669	-0.0301731	-0.0141865	-0.0511559	-0.0350061	-0.0372362	-0.0416655	-0.0270098	-0.0304702	-0.037744
URS00001EFEC1_9606	miRNA	miRNA	hsa-miR-374b-3p	MIRBASE	hsa-miR-374b-3p	39.241	0	0	44.4877	0	0	70.4707	0	0	54.4067	0	0	91.7997	0	0	100.87	0	0	0	0	0	0	0	0		-0.0329765	-0.0506829	-0.0444414	-0.0331448	-0.0518655	-0.0402229	-0.0250024	-0.0478804	-0.047836	-0.0301581	-0.0577916	-0.0485189	-0.0100434	-0.05017	-0.0372362	-0.011505	-0.0495595	-0.0464892	-0.0484776
URS00001F0C03_9606	lncRNA	lnc-DUOXA1-1	lnc-DUOXA1-1:1	LNCIPEDIA	novel transcript	414.352	49.811	3.90563	481.455	0.870084	52.8038	431.115	51.0948	23.4949	842.671	75.5923	34.4125	245.433	91.6802	0	237.004	14.4014	61.3563	97.0479	20.1507	1.54885	0	52.4231	0		0.145661	0.0904365	-0.0355125	0.28728	-0.0491984	0.0139172	0.132593	0.0711675	0.0154208	0.332877	0.182652	0.0521897	0.062127	0.179815	-0.0372362	0.0366357	-0.0109028	0.111412	0.187662
URS00001F0C23_9606	miRNA	miRNA	hsa-miR-125a-3p	MIRBASE	hsa-miR-125a-3p	336.713	5.05329	0.976408	255.722	0	0	269.447	1.39986	0	286.584	13.2797	0	264.459	0	0	231.264	0	0	32.3493	0	0	0	0	1.15464		0.108688	-0.0363665	-0.0422092	0.121751	-0.0518655	-0.0402229	0.0619467	-0.0446188	-0.047836	0.0767711	-0.0155516	-0.0485189	0.0710645	-0.05017	-0.0372362	0.0346057	-0.0495595	-0.0464892	0.0302357
URS00001F136D_9606	lncRNA	lnc-HES4-2	lnc-HES4-2:1	LNCIPEDIA	novel transcript	2.95363	2.1657	0	4.94307	0	0	5.52711	0	0	1.89791	0.510759	0.782103	2.37823	2.01495	0	0	1.20012	0.889222	1.47042	0	0	0	0.989116	2.30928		-0.0502575	-0.0445473	-0.0444414	-0.0621425	-0.0518655	-0.0402229	-0.0533816	-0.0478804	-0.047836	-0.054341	-0.056167	-0.0462301	-0.0520496	-0.0451154	-0.0372362	-0.0471756	-0.0463381	-0.0442008	-0.0448998
URS00001F14FE_9606	miRNA	miRNA	hsa-miR-550a-3p	MIRBASE	hsa-miR-550a-3p	24.051	0	0	21.7495	0	0	15.1996	0	0	22.1423	0	0	22.3554	0	0	11.4812	0	0	0	0	0	0	0	0		-0.0402104	-0.0506829	-0.0444414	-0.0498185	-0.0518655	-0.0402229	-0.0491549	-0.0478804	-0.047836	-0.0450175	-0.0577916	-0.0485189	-0.0426653	-0.05017	-0.0372362	-0.0431155	-0.0495595	-0.0464892	-0.0484776
URS00001F1DA8_9606	miRNA	miRNA	hsa-miR-126-3p	MIRBASE	hsa-miR-126-3p	52.3214	0	0	70.5212	0	0	109.16	0	0	60.733	0	0	64.2122	0	0	124.653	1.20012	0	0	0	0	0	18.7932	0		-0.0267472	-0.0506829	-0.0444414	-0.0140546	-0.0518655	-0.0402229	-0.00809563	-0.0478804	-0.047836	-0.0272445	-0.0577916	-0.0485189	-0.0230027	-0.05017	-0.0372362	-0.00309491	-0.0463381	-0.0464892	-0.0484776
URS00001F2632_9606	lncRNA	lnc-SEC24B-1	lnc-SEC24B-1:1	LNCIPEDIA	COL25A1 divergent transcript (COL25A1-DT)	0	2.1657	10.7405	0.659076	0	0	1.38178	5.59943	2.93686	0.632636	4.08607	4.69262	0	0	0	1.64017	3.60035	7.11377	0	0	0	0	3.95646	9.23714		-0.0516641	-0.0445473	-0.0198871	-0.0652839	-0.0518655	-0.0402229	-0.0551931	-0.034834	-0.0399289	-0.0549237	-0.0447947	-0.034786	-0.0531668	-0.05017	-0.0372362	-0.0465956	-0.0398953	-0.0281818	-0.0484776
URS00001F4670_9606	miRNA	miRNA	hsa-miR-296-3p	MIRBASE	hsa-miR-296-3p	486.505	77.2431	0	621.839	43.5042	7.04051	772.414	0.699928	0	774.979	104.706	3.12841	863.773	6.04485	8.23403	618.343	0	0	60.2874	4.03014	195.155	3.82971	0.989116	0		0.180023	0.168154	-0.0444414	0.390222	0.0814902	-0.0330042	0.281735	-0.0462496	-0.047836	0.301701	0.275255	-0.0393636	0.352596	-0.0350061	-0.0303701	0.171488	-0.0495595	-0.0464892	0.0982153
URS00001F4E81_9606	miRNA	miRNA	hsa-mir-132	MIRBASE	microRNA hsa-mir-132 precursor	70.4651	0	0	29.6584	0	0	43.526	0	0	59.4678	0.510759	0	37.1004	0	0	43.4644	0	0.889222	36.7606	0	0	0	0.989116	0		-0.0181067	-0.0506829	-0.0444414	-0.0440189	-0.0518655	-0.0402229	-0.0367768	-0.0478804	-0.047836	-0.0278272	-0.056167	-0.0485189	-0.0357387	-0.05017	-0.0372362	-0.0318054	-0.0495595	-0.0442008	0.0409693
URS00001F5B39_9606	miRNA	miRNA	hsa-miR-449a	MIRBASE	hsa-miR-449a	5.06336	0	0	7.90892	0	0	4.14533	0	0	6.32636	0	0	4.75646	1.00748	0	5.74058	0	0	0	0	0	0	0	0		-0.0492528	-0.0506829	-0.0444414	-0.0599676	-0.0518655	-0.0402229	-0.0539854	-0.0478804	-0.047836	-0.0523015	-0.0577916	-0.0485189	-0.0509324	-0.0476427	-0.0372362	-0.0451456	-0.0495595	-0.0464892	-0.0484776
URS00001F61BA_9606	miRNA	miRNA	hsa-miR-1271-5p	MIRBASE	hsa-miR-1271-5p	116.035	0.721898	0	195.416	0.870084	0	169.268	27.2972	0	176.505	0	0	158.39	0	0	106.611	0	0	0	4.03014	0	0	0	0		0.00359506	-0.0486377	-0.0444414	0.0775298	-0.0491984	-0.0402229	0.0181702	0.0157206	-0.047836	0.0260744	-0.0577916	-0.0485189	0.0212379	-0.05017	-0.0372362	-0.00947501	-0.0495595	-0.0464892	-0.0484776
URS00001F9366_9606	lncRNA	lnc-ALDH9A1-2	lnc-ALDH9A1-2:1	LNCIPEDIA	novel transcript	3.37557	0	0	3.62492	0	0	7.59978	0	0	2.53054	0	0	5.23211	0	0	4.10042	0	0	0	0	0	0	0	0		-0.0500566	-0.0506829	-0.0444414	-0.0631091	-0.0518655	-0.0402229	-0.0524759	-0.0478804	-0.047836	-0.0540496	-0.0577916	-0.0485189	-0.050709	-0.05017	-0.0372362	-0.0457256	-0.0495595	-0.0464892	-0.0484776
URS00001F9B46_9606	lncRNA	LINC02580	LINC02580:15	LNCIPEDIA	long intergenic non-protein coding RNA 2580	5.90725	7.94088	0	0.988615	0	0	2.76356	16.7983	0.978955	5.06109	0	0	1.90258	0	94.6913	5.74058	0	69.3593	0	20.1507	3.09769	3.82971	0	0		-0.0488509	-0.0281856	-0.0444414	-0.0650422	-0.0518655	-0.0402229	-0.0545892	-0.00874133	-0.0452003	-0.0528842	-0.0577916	-0.0485189	-0.0522731	-0.05017	0.0417243	-0.0451456	-0.0495595	0.132008	-0.0484776
URS00001F9D54_9606	tRNA	tRNA-Arg-TCG-5-1	GTRNADB:tRNA-Arg-TCG-5-1:CM000668.1:28510891-28510963	GTRNADB	tRNA-Arg (anticodon TCG) 5-1 (TRR-TCG5-1)	3.37557	0.721898	0.976408	6.59076	0	0	9.67245	9.09907	0	9.48954	0	5.47472	7.13469	0	0	9.02092	0	11.5599	0	4.03014	0	0	16.815	12.7011		-0.0500566	-0.0486377	-0.0422092	-0.0609342	-0.0518655	-0.0402229	-0.0515702	-0.0266801	-0.047836	-0.0508447	-0.0577916	-0.0324971	-0.0498153	-0.05017	-0.0372362	-0.0439855	-0.0495595	-0.0167397	-0.0484776
URS00001FBD75_9606	tRNA		mitochondrially encoded tRNA-His (CAU/C) (MT-TH)	RFAM	mitochondrially encoded tRNA-His (CAU/C) (MT-TH)	1487.78	98.1782	107.405	1744.9	96.5794	10.5608	2161.79	46.8952	30.3476	2215.49	93.9797	19.5526	1315.16	65.4859	168.798	2132.22	139.214	32.9012	48.524	12.0904	122.359	0	26.7061	19.6289		0.656859	0.227465	0.201101	1.21376	0.244184	-0.0293949	0.888869	0.0613828	0.0338707	0.965128	0.241138	0.00870185	0.564638	0.114105	0.103519	0.706836	0.324122	0.0381824	0.0695923
URS00001FC3CF_9606	snoRNA	snoRNA	SNORA5A	SNODB	small nucleolar RNA, H/ACA box 5A (SNORA5A)	17.7218	17.3256	0	13.5111	0	0	13.1269	0	0	19.6117	14.812	0	9.03727	0	0	9.841	0	0	0	0	0	0	0	0		-0.0432245	-0.00159793	-0.0444414	-0.0558596	-0.0518655	-0.0402229	-0.0500606	-0.0478804	-0.047836	-0.0461829	-0.0106777	-0.0485189	-0.0489215	-0.05017	-0.0372362	-0.0436955	-0.0495595	-0.0464892	-0.0484776
URS00001FC4D3_9606	tRNA		mitochondrially encoded tRNA-Asp (GAU/C) (MT-TD)	RFAM	mitochondrially encoded tRNA-Asp (GAU/C) (MT-TD)	154.011	7.21898	0.976408	151.917	3.48034	0	327.481	0	68.5268	237.871	22.4734	0	329.147	2.01495	4.11701	335.414	26.4026	6.22455	0	32.2411	85.1866	61.2753	0	40.4125		0.0216799	-0.0302308	-0.0422092	0.0456323	-0.041197	-0.0402229	0.0873069	-0.0478804	0.136663	0.0543364	0.0136915	-0.0485189	0.101452	-0.0451154	-0.0338031	0.0714362	0.0213111	-0.0304702	-0.0484776
URS00001FD5E1_9606	miRNA	MIR19A	GENECARDS:MIR19A:URS00001FD5E1_9606	GENECARDS	microRNA miR-111	140.93	0	0	53.3852	0	0	143.014	0	0	111.344	0	0	150.304	0	0	187.799	0	0	0	0	0	0	0.989116	0		0.0154507	-0.0506829	-0.0444414	-0.0266203	-0.0518655	-0.0402229	0.0066978	-0.0478804	-0.047836	-0.00393569	-0.0577916	-0.0485189	0.0174395	-0.05017	-0.0372362	0.0192354	-0.0495595	-0.0464892	-0.0484776
URS00001FDC89_9606	piRNA		piR-hsa-9104	PIRBASE	piR-47222	0.421947	0	0	3.29538	0	0	4.14533	0	0	0	0	0	8.08598	0	0	6.56067	0	0	0	0	0	0	0	0		-0.0514632	-0.0506829	-0.0444414	-0.0633507	-0.0518655	-0.0402229	-0.0539854	-0.0478804	-0.047836	-0.0552151	-0.0577916	-0.0485189	-0.0493684	-0.05017	-0.0372362	-0.0448556	-0.0495595	-0.0464892	-0.0484776
URS00001FFA8C_9606	miRNA	miRNA	hsa-miR-381-3p	MIRBASE	hsa-miR-381-3p	358.655	0	0.976408	439.604	0	3.52025	814.558	13.2986	0.978955	422.601	4.08607	0	615.01	4.0299	8.23403	850.427	0	0.889222	0	0	0	0	0.989116	1.15464		0.119137	-0.0506829	-0.0422092	0.256591	-0.0518655	-0.0366135	0.300151	-0.0168953	-0.0452003	0.139414	-0.0447947	-0.0485189	0.235738	-0.0400608	-0.0303701	0.253559	-0.0495595	-0.0442008	-0.0484776
URS0000200A0B_9606	miRNA	miRNA	hsa-miR-4676-3p	MIRBASE	hsa-miR-4676-3p	5.48531	0	0	2.63631	0	0	8.98156	0	0	3.79582	0	0	2.37823	0	0	6.56067	0	0	0	0	0	0	0	0		-0.0490519	-0.0506829	-0.0444414	-0.063834	-0.0518655	-0.0402229	-0.0518721	-0.0478804	-0.047836	-0.0534669	-0.0577916	-0.0485189	-0.0520496	-0.05017	-0.0372362	-0.0448556	-0.0495595	-0.0464892	-0.0484776
URS0000200C14_9606	tRNA	MT-TN	GENECARDS:MT-TN:URS0000200C14_9606	GENECARDS	tRNA-Asn	2.10973	0	0	3.95446	0	0	15.1996	0	0	7.59163	0	0	3.80517	0	0	8.20084	0	0	0	0	0	0	0	0		-0.0506594	-0.0506829	-0.0444414	-0.0628674	-0.0518655	-0.0402229	-0.0491549	-0.0478804	-0.047836	-0.0517188	-0.0577916	-0.0485189	-0.0513793	-0.05017	-0.0372362	-0.0442755	-0.0495595	-0.0464892	-0.0484776
URS0000200C70_9606	snRNA		U4A snRNA from (PDB 5O9Z, chain 4)	RFAM	U4A snRNA from (PDB 5O9Z, chain 4)	138.82	40.4263	61.5137	112.373	19.1419	0	160.286	13.2986	44.053	146.772	15.3228	0	109.874	34.2542	24.7021	104.971	10.8011	0.889222	1.47042	8.06027	1.54885	0	0.989116	0		0.014446	0.0638487	0.0961876	0.0166346	0.00681103	-0.0402229	0.0142455	-0.0168953	0.0707705	0.0123805	-0.00905311	-0.0485189	-0.00155273	0.0357586	-0.0166378	-0.010055	-0.020567	-0.0442008	-0.0448998
URS0000202460_9606	miRNA	miRNA	hsa-miR-656-3p	MIRBASE	hsa-miR-656-3p	213.083	0	0	250.449	0	0	332.318	0	0	146.139	3.57531	0	289.668	3.02243	4.11701	315.732	1.20012	0	0	0	0	0	0	0		0.0498118	-0.0506829	-0.0444414	0.117885	-0.0518655	-0.0402229	0.0894202	-0.0478804	-0.047836	0.0120891	-0.0464193	-0.0485189	0.0829067	-0.0425881	-0.0338031	0.0644761	-0.0463381	-0.0464892	-0.0484776
URS00002029DE_9606	misc_RNA		AB330777.1:1..39:misc_RNA	ENA	miscellaneous RNA	430.808	208.629	295.852	639.304	53.9452	0	312.282	151.185	43.074	142.343	123.604	157.203	201.674	12.0897	53.5212	49.205	126.012	120.934	0	48.3616	109.968	72.7644	41.5429	25.4021		0.153498	0.540382	0.631917	0.403029	0.113496	-0.0402229	0.0806649	0.304371	0.0681348	0.010341	0.335366	0.411536	0.0415707	-0.0198423	0.00739365	-0.0297753	0.288687	0.264736	-0.0484776
URS0000202A89_9606	snoRNA	snoRNA	SNORA18	SNODB	small nucleolar RNA, H/ACA box 18 (SNORA18)	232.071	43.3139	8.78767	202.996	1.74017	63.3646	285.337	22.3977	0.978955	363.133	88.8721	0	208.809	2.01495	4.11701	248.485	0	0	11.7634	40.3014	1.54885	0	41.5429	56.5775		0.0588542	0.0720296	-0.0243515	0.0830877	-0.0465313	0.0247452	0.0688906	0.00430502	-0.0452003	0.112026	0.224892	-0.0485189	0.0449223	-0.0451154	-0.0338031	0.0406958	-0.0495595	-0.0464892	-0.0198546
URS0000202B65_9606	miRNA	miRNA	hsa-miR-491-3p	MIRBASE	hsa-miR-491-3p	6.3292	0	0	5.60215	0	0	4.14533	0	0	3.79582	0	0	1.42694	0	0	5.74058	0	0	0	0	0	0	0	0		-0.04865	-0.0506829	-0.0444414	-0.0616592	-0.0518655	-0.0402229	-0.0539854	-0.0478804	-0.047836	-0.0534669	-0.0577916	-0.0485189	-0.0524965	-0.05017	-0.0372362	-0.0451456	-0.0495595	-0.0464892	-0.0484776
URS0000204177_9606	miRNA	miRNA	hsa-miR-136-3p	MIRBASE	hsa-miR-136-3p	71.309	0	0	91.6116	0	3.52025	254.938	0	0	105.65	3.06455	0	347.697	3.02243	0	508.452	0	0	0	4.03014	0	3.82971	0	1.15464		-0.0177048	-0.0506829	-0.0444414	0.00141081	-0.0518655	-0.0366135	0.0556067	-0.0478804	-0.047836	-0.00655793	-0.0480439	-0.0485189	0.110166	-0.0425881	-0.0372362	0.132627	-0.0495595	-0.0464892	-0.0484776
URS0000204276_9606	miRNA	miRNA	hsa-mir-19b	MIRBASE	microRNA hsa-mir-19b precursor (hsa-mir-19b-2)	427.432	0.721898	0	258.028	1.74017	176.013	507.113	0.699928	0	414.377	0	0	411.434	5.03738	0	435.464	4.80047	0.889222	0	0	0	0	0	1.15464		0.151891	-0.0486377	-0.0444414	0.123443	-0.0465313	0.140244	0.165803	-0.0462496	-0.047836	0.135626	-0.0577916	-0.0485189	0.140107	-0.0375334	-0.0372362	0.106817	-0.0366739	-0.0442008	-0.0484776
URS00002045F9_9606	lncRNA	lnc-F3-1	lnc-F3-1:1	LNCIPEDIA	novel transcript	0	0	0	0.329538	0	0	0.690889	0	0	0	0	0	0	0	0	0.820084	0	0	0	0	0	95.7427	0	0		-0.0516641	-0.0506829	-0.0444414	-0.0655255	-0.0518655	-0.0402229	-0.055495	-0.0478804	-0.047836	-0.0552151	-0.0577916	-0.0485189	-0.0531668	-0.05017	-0.0372362	-0.0468856	-0.0495595	-0.0464892	-0.0484776
URS0000204C59_9606	rRNA	MT-RNR2	GENECARDS:MT-RNR2:URS0000204C59_9606	GENECARDS	16S ribosomal RNA	0	0	18.5518	0.988615	0	7.04051	1.38178	0	0	0	0	1.56421	0	1.00748	0	0.820084	0	0	0	1051.87	0	0	0.989116	1.15464		-0.0516641	-0.0506829	-0.00202945	-0.0650422	-0.0518655	-0.0330042	-0.0551931	-0.0478804	-0.047836	-0.0552151	-0.0577916	-0.0439413	-0.0531668	-0.0476427	-0.0372362	-0.0468856	-0.0495595	-0.0464892	-0.0484776
URS00002064F6_9606	tRNA	tRNA-Val-CAC-1-1	GTRNADB:tRNA-Val-CAC-1-1:CM000663.1:161369490-161369562	GTRNADB	tRNA-Val (anticodon CAC) 1-1 (TRV-CAC1 1 to 7)	0.843893	0	0	3.62492	0	0	2.76356	0	0	3.16318	0	1.56421	1.42694	0	0	1.64017	0	0	0	0	0	0	0	0		-0.0512622	-0.0506829	-0.0444414	-0.0631091	-0.0518655	-0.0402229	-0.0545892	-0.0478804	-0.047836	-0.0537583	-0.0577916	-0.0439413	-0.0524965	-0.05017	-0.0372362	-0.0465956	-0.0495595	-0.0464892	-0.0484776
URS000020672D_9606	rRNA		AF004337.1:1..145:rRNA	ENA	partial 7S ribosomal RNA	75.1065	28.154	0	56.351	31.323	0	68.398	0	0	53.7741	1.53228	0.782103	57.0775	1.00748	0	76.2678	1.20012	0	7.35212	0	0	0	0	0		-0.0158964	0.0290802	-0.0444414	-0.0244455	0.0441506	-0.0402229	-0.0259081	-0.0478804	-0.047836	-0.0304495	-0.0529178	-0.0462301	-0.0263543	-0.0476427	-0.0372362	-0.0202052	-0.0463381	-0.0464892	-0.0305883
URS00002075FA_9606	miRNA	miRNA	hsa-miR-17-5p	MIRBASE	hsa-miR-17-5p	8571.43	53.4205	13.6697	6414.46	65.2563	35.2025	11230.4	19.598	6.85268	8596.26	44.436	11.7315	6769.87	73.5457	32.9361	7942.51	32.4032	8.00299	55.8761	52.3918	71.2469	53.6159	7.91292	9.23714		4.03028	0.100662	-0.0131905	4.6379	0.148168	-0.00412952	4.8517	-0.00221816	-0.0293861	3.90379	0.0835501	-0.0141865	3.12702	0.134324	-0.00977168	2.76152	0.0374181	-0.0258934	0.0874817
URS0000208593_9606	tRNA	MT-TH	GENECARDS:MT-TH:URS0000208593_9606	GENECARDS	tRNA-His	1.68779	15.1599	3.90563	2.63631	6.09059	3.52025	12.436	4.19957	0	2.53054	4.59683	0.782103	4.75646	16.1196	4.11701	9.02092	2.40024	1.77844	1.47042	0	4.64654	0	2.96735	0		-0.0508603	-0.00773355	-0.0355125	-0.063834	-0.0331957	-0.0366135	-0.0503626	-0.0380956	-0.047836	-0.0540496	-0.0431701	-0.0462301	-0.0509324	-0.00973301	-0.0338031	-0.0439855	-0.0431167	-0.0419123	-0.0448998
URS0000208A34_9606	miRNA	miRNA	hsa-mir-99a	MIRBASE	microRNA hsa-mir-99a precursor	539.67	0.721898	1.95282	509.137	0	0	757.905	2.09979	18.6001	614.289	2.04304	1.56421	703.956	1.00748	0	830.745	0	0.889222	0	0	0	3.82971	0	0		0.205341	-0.0486377	-0.0399769	0.307578	-0.0518655	-0.0402229	0.275395	-0.042988	0.00224228	0.227696	-0.0512932	-0.0439413	0.277521	-0.0476427	-0.0372362	0.246599	-0.0495595	-0.0442008	-0.0484776
URS0000209048_9606	tRNA	tRNA-Ala-AGC-4-1	GTRNADB:tRNA-Ala-AGC-4-1:CM000668.1:28626014-28626085	GTRNADB	tRNA-Ala (anticodon AGC) 4-1 (TRA-AGC4-1)	216.881	233.173	633.689	190.803	10.441	109.128	339.226	1039.39	763.585	313.787	454.576	667.134	203.576	228.697	448.754	224.703	260.426	693.593	382.31	669.002	153.336	206.804	424.331	830.188		0.0516203	0.609919	1.40426	0.0741467	-0.0198601	0.0716665	0.0924393	2.37385	2.00801	0.0892996	1.38812	1.90385	0.0424645	0.52353	0.336968	0.0322856	0.649483	1.73848	0.88177
URS0000209246_9606	tRNA		M17881.1:1..76:tRNA	ENA	tRNA-Ala	183.969	320.523	970.55	169.712	82.658	693.49	146.468	1254.27	1300.05	229.647	519.442	1158.3	198.344	91.6802	296.425	102.51	595.258	831.422	261.735	499.737	170.373	337.014	717.109	1322.07		0.0359468	0.85739	2.17437	0.0586813	0.20151	0.670816	0.00820733	2.8745	3.45237	0.0505487	1.59444	3.34124	0.0400067	0.179815	0.209945	-0.010925	1.54825	2.09319	0.588384
URS0000209548_9606	lncRNA	lnc-CD180-8	lnc-CD180-8:1	LNCIPEDIA	non-protein coding lnc-CD180-8:1	0	0	0	0	0	0	0	34.9964	0	0	0	0	0.951292	0	0	0	0	0	0	0	0	0	0	0		-0.0516641	-0.0506829	-0.0444414	-0.0657672	-0.0518655	-0.0402229	-0.0557969	0.0336593	-0.047836	-0.0552151	-0.0577916	-0.0485189	-0.0527199	-0.05017	-0.0372362	-0.0471756	-0.0495595	-0.0464892	-0.0484776
URS0000209905_9606	miRNA	miRNA	hsa-miR-125b-5p	MIRBASE	hsa-miR-125b-5p	18323.5	197.8	22.4574	16990.7	627.331	249.938	19193.6	251.974	18.6001	18476.8	319.224	31.2841	16384.6	262.951	131.744	16806	198.019	14.2275	89.6958	169.266	85.1866	84.2536	45.4993	39.2578		8.67446	0.509704	0.00689938	12.3933	1.87112	0.21604	8.33147	0.539205	0.00224228	8.45425	0.957594	0.0430343	7.64359	0.609458	0.0726219	5.89589	0.48197	-0.00987443	0.169773
URS0000209F04_9606	miRNA	miRNA	hsa-mir-873	MIRBASE	microRNA hsa-mir-873 precursor	22.7851	0	0	28.6698	0	0	35.9262	0	0	32.8971	0	0	26.6362	0	0	27.0628	0	0	0	0	0	0	0	0		-0.0408132	-0.0506829	-0.0444414	-0.0447439	-0.0518655	-0.0402229	-0.0400977	-0.0478804	-0.047836	-0.0400643	-0.0577916	-0.0485189	-0.0406543	-0.05017	-0.0372362	-0.0376054	-0.0495595	-0.0464892	-0.0484776
URS000020A479_9606	lncRNA	lnc-ALX3-2	lnc-ALX3-2:1	LNCIPEDIA	novel transcript	0	0	0	0	0	0	0	0	0	0	9.19366	0	0	0	0	0	0	0	0	0	0	0	0	0		-0.0516641	-0.0506829	-0.0444414	-0.0657672	-0.0518655	-0.0402229	-0.0557969	-0.0478804	-0.047836	-0.0552151	-0.0285485	-0.0485189	-0.0531668	-0.05017	-0.0372362	-0.0471756	-0.0495595	-0.0464892	-0.0484776
URS000020C605_9606	snoRNA	snoRNA	SNORD42B	SNODB	small nucleolar RNA, C/D box 42B (SNORD42B)	227.851	1.4438	0	214.2	6.96067	7.04051	219.012	11.1989	0	291.013	7.15063	0.782103	208.809	2.01495	4.11701	216.502	0	32.012	0	4.03014	1.54885	7.65941	14.8367	1.15464		0.0568448	-0.0465925	-0.0444414	0.0913037	-0.0305286	-0.0330042	0.0399075	-0.0217877	-0.047836	0.0788106	-0.035047	-0.0462301	0.0449223	-0.0451154	-0.0338031	0.0293856	-0.0495595	0.035894	-0.0484776
URS000020C95B_9606	miRNA	miRNA	hsa-miR-301a-5p	MIRBASE	hsa-miR-301a-5p	31.2241	0	0	52.067	0	0	93.27	0	0	39.2234	0	0	62.3096	1.00748	0	67.2469	0	0.889222	0	0	0	0	0	0		-0.0367944	-0.0506829	-0.0444414	-0.0275869	-0.0518655	-0.0402229	-0.0150395	-0.0478804	-0.047836	-0.0371507	-0.0577916	-0.0485189	-0.0238965	-0.0476427	-0.0372362	-0.0233952	-0.0495595	-0.0442008	-0.0484776
URS000020CEC2_9606	miRNA	miRNA	hsa-miR-576-3p	MIRBASE	hsa-miR-576-3p	31.646	0	0	14.8292	0	0	33.1627	0	0	28.4686	0	0	28.0631	0	0	36.9038	0	0	0	0	0	0	0	0		-0.0365934	-0.0506829	-0.0444414	-0.0548931	-0.0518655	-0.0402229	-0.0413054	-0.0478804	-0.047836	-0.0421039	-0.0577916	-0.0485189	-0.039984	-0.05017	-0.0372362	-0.0341254	-0.0495595	-0.0464892	-0.0484776
URS000020D84A_9606	miRNA	miRNA	hsa-miR-218-5p	MIRBASE	hsa-miR-218-5p	70.0432	0	0	126.872	0	0	191.376	0	0	149.302	4.08607	0	276.826	2.01495	0	342.795	0	0	0	0	0	0	0	0		-0.0183077	-0.0506829	-0.0444414	0.0272671	-0.0518655	-0.0402229	0.0278313	-0.0478804	-0.047836	0.0135459	-0.0447947	-0.0485189	0.0768739	-0.0451154	-0.0372362	0.0740463	-0.0495595	-0.0464892	-0.0484776
URS000020EB8D_9606	lncRNA	lnc-WFS1-3	lnc-WFS1-3:8	LNCIPEDIA	novel transcript	0.843893	2.1657	9.76408	0.659076	0	0	0	0.699928	51.8846	0.632636	9.19366	2.34631	0.951292	1.00748	4.11701	4.10042	0	4.44611	1.47042	4.03014	0	3.82971	14.8367	9.23714		-0.0512622	-0.0445473	-0.0221193	-0.0652839	-0.0518655	-0.0402229	-0.0557969	-0.0462496	0.091856	-0.0549237	-0.0285485	-0.0416524	-0.0527199	-0.0476427	-0.0338031	-0.0457256	-0.0495595	-0.0350471	-0.0448998
URS000020F070_9606	piRNA		piR-hsa-188799	PIRBASE	Homo_sapiens piRNA piR-hsa-188799	6381.1	2601	3760.15	6607.9	1092.83	1489.07	6263.6	5187.17	3868.83	7558.73	3581.44	3874.54	5793.84	1242.22	1510.94	4953.3	3054.3	4487.01	2296.8	3288.59	2217.95	1608.48	3432.23	4612.8		2.98719	7.3182	8.55178	4.77975	3.29803	1.48653	2.68129	12.0379	10.3684	3.42596	11.334	11.2904	2.66853	3.06601	1.2227	1.70445	8.14888	11.5009	5.54017
URS0000210C14_9606	lncRNA	lnc-IL17RA-33	lnc-IL17RA-33:1	LNCIPEDIA	non-protein coding lnc-IL17RA-33:1	1.68779	0	0	6.26123	2.61025	3.52025	5.52711	1.39986	0.978955	1.89791	0	0.782103	1.42694	2.01495	16.4681	1.64017	1.20012	0.889222	2.94085	10236.5	1.54885	0	0	3.46393		-0.0508603	-0.0506829	-0.0444414	-0.0611759	-0.0438642	-0.0366135	-0.0533816	-0.0446188	-0.0452003	-0.054341	-0.0577916	-0.0462301	-0.0524965	-0.0451154	-0.0235039	-0.0465956	-0.0463381	-0.0442008	-0.0413219
URS0000210FD6_9606	snoRNA	snoRNA	SNORA64	SNODB	small nucleolar RNA, H/ACA box 64 (SNORA64)	121.521	17.3256	58.5845	107.759	0.870084	3.52025	108.47	67.8931	0	128.425	41.3715	26.5915	68.493	51.3812	0	96.7699	0	0	19.1155	0	0	0	1.97823	0		0.00620732	-0.00159793	0.089491	0.0132515	-0.0491984	-0.0366135	-0.00839754	0.110307	-0.047836	0.00393104	0.0738024	0.0293013	-0.0209918	0.0787229	-0.0372362	-0.0129551	-0.0495595	-0.0464892	-0.00196523
URS000021160A_9606	lncRNA	lnc-MEST-7	lnc-MEST-7:5	LNCIPEDIA	novel transcript	3.37557	0	0	4.94307	0	0	14.5087	0	0	8.22427	0	0	2.37823	0	0	13.1213	0	0	0	0	0	0	0	0		-0.0500566	-0.0506829	-0.0444414	-0.0621425	-0.0518655	-0.0402229	-0.0494568	-0.0478804	-0.047836	-0.0514274	-0.0577916	-0.0485189	-0.0520496	-0.05017	-0.0372362	-0.0425355	-0.0495595	-0.0464892	-0.0484776
URS0000212C23_9606	piRNA		piR-hsa-23590	PIRBASE	Homo_sapiens piRNA piR-hsa-23590	0	0	0	0	24.3624	0	0	0	0	0	0	0	0	0	0	0.820084	0	0	0	0	0	0	0	0		-0.0516641	-0.0506829	-0.0444414	-0.0657672	0.0228137	-0.0402229	-0.0557969	-0.0478804	-0.047836	-0.0552151	-0.0577916	-0.0485189	-0.0531668	-0.05017	-0.0372362	-0.0468856	-0.0495595	-0.0464892	-0.0484776
URS00002130B2_9606	miRNA	miRNA	hsa-mir-136	MIRBASE	microRNA hsa-mir-136 precursor	62.8701	0	0	65.5781	0	0	185.158	0	0	87.3038	0	0	190.734	0	4.11701	241.105	0	0	0	4.03014	0	0	0	0		-0.0217237	-0.0506829	-0.0444414	-0.0176793	-0.0518655	-0.0402229	0.0251141	-0.0478804	-0.047836	-0.0150074	-0.0577916	-0.0485189	0.0364317	-0.05017	-0.0338031	0.0380857	-0.0495595	-0.0464892	-0.0484776
URS0000213BCE_9606	rRNA	MT-RNR1	GENECARDS:MT-RNR1:URS0000213BCE_9606	GENECARDS	12S ribosomal RNA	13.5023	0	0	9.22707	0	0	8.98156	0	0	19.6117	0	0	2.85388	0	0	4.10042	0	0	0	0	30.9769	0	0	0		-0.045234	-0.0506829	-0.0444414	-0.0590011	-0.0518655	-0.0402229	-0.0518721	-0.0478804	-0.047836	-0.0461829	-0.0577916	-0.0485189	-0.0518262	-0.05017	-0.0372362	-0.0457256	-0.0495595	-0.0464892	-0.0484776
URS000021450B_9606	piRNA		piR-hsa-24016	PIRBASE	Homo_sapiens piRNA piR-hsa-24016	532.075	666.312	1909.85	514.08	231.442	587.882	620.418	3209.17	1800.3	972.361	1185.98	1963.86	568.873	431.199	951.03	440.385	1604.56	2098.56	827.848	1886.1	881.294	589.775	2502.46	2761.9		0.201724	1.83704	4.32175	0.311203	0.657587	0.562536	0.215315	7.42931	4.79921	0.392606	3.71457	5.69874	0.214065	1.03152	0.755802	0.108557	4.25744	5.35419	1.96587
URS00002152A8_9606	miRNA	miRNA	hsa-miR-30b-3p	MIRBASE	hsa-miR-30b-3p	20.2534	0	0	25.3744	0	0	24.872	0	0	22.7749	0	0	11.4155	0	0	13.1213	0	0	0	0	0	0	0	0		-0.0420189	-0.0506829	-0.0444414	-0.0471603	-0.0518655	-0.0402229	-0.0449282	-0.0478804	-0.047836	-0.0447261	-0.0577916	-0.0485189	-0.0478043	-0.05017	-0.0372362	-0.0425355	-0.0495595	-0.0464892	-0.0484776
URS0000215362_9606	lncRNA	lnc-FAM173B-4	lnc-FAM173B-4:1	LNCIPEDIA	novel transcript	0	0	0	0	0	0	0.690889	0	0	0	0	0	4.75646	0	0	0.820084	0	0	0	0	0	0	0	0		-0.0516641	-0.0506829	-0.0444414	-0.0657672	-0.0518655	-0.0402229	-0.055495	-0.0478804	-0.047836	-0.0552151	-0.0577916	-0.0485189	-0.0509324	-0.05017	-0.0372362	-0.0468856	-0.0495595	-0.0464892	-0.0484776
URS000021550A_9606	tRNA	tRNA-Thr-TGT-4-1	GTRNADB:tRNA-Thr-TGT-4-1:CM000676.1:21099319-21099391	GTRNADB	tRNA-Thr (anticodon TGT) 4-1 (TRT-TGT4-1)	8.86088	0	0	9.88615	0	0	13.8178	0	0	18.9791	17.8766	0	14.2694	1.00748	0	11.4812	0	0	17.6451	0	0	0	0	0		-0.0474443	-0.0506829	-0.0444414	-0.0585178	-0.0518655	-0.0402229	-0.0497587	-0.0478804	-0.047836	-0.0464743	-0.000930024	-0.0485189	-0.0464637	-0.0476427	-0.0372362	-0.0431155	-0.0495595	-0.0464892	-0.00554311
URS0000215639_9606	snoRNA	snoRNA	SNORD36C	SNODB	small nucleolar RNA, C/D box 36C (SNORD36C)	6.75115	0	0	8.89753	0	0	14.5087	0	0	13.2854	0	0	13.7937	0	0	9.02092	0	0	0	0	0	0	0	0		-0.048449	-0.0506829	-0.0444414	-0.0592427	-0.0518655	-0.0402229	-0.0494568	-0.0478804	-0.047836	-0.0490965	-0.0577916	-0.0485189	-0.0466871	-0.05017	-0.0372362	-0.0439855	-0.0495595	-0.0464892	-0.0484776
URS0000217A27_9606	lncRNA	lnc-CCDC125-2	lnc-CCDC125-2:2	LNCIPEDIA	novel transcript	0	6.49709	213.833	0.329538	0	0	0	0	0	0	0.510759	0.782103	0	0	0	1.64017	0	0	0	32.2411	0	0	33.6299	0		-0.0516641	-0.0322761	0.444412	-0.0655255	-0.0518655	-0.0402229	-0.0557969	-0.0478804	-0.047836	-0.0552151	-0.056167	-0.0462301	-0.0531668	-0.05017	-0.0372362	-0.0465956	-0.0495595	-0.0464892	-0.0484776
URS000021BC29_9606	snoRNA	snoRNA	SCARNA1	SNODB	small Cajal body-specific RNA 1 (SCARNA1)	41.3508	0	0	55.3624	0	3.52025	72.5433	89.5908	0	62.631	0	0	52.7967	0	4.11701	86.1088	0	0	0	0	0	0	0	2.30928		-0.0319718	-0.0506829	-0.0444414	-0.0251704	-0.0518655	-0.0366135	-0.0240967	0.160861	-0.047836	-0.0263704	-0.0577916	-0.0485189	-0.0283652	-0.05017	-0.0338031	-0.0167251	-0.0495595	-0.0464892	-0.0484776
URS000021C6A8_9606	miRNA	miRNA	hsa-miR-26b-3p	MIRBASE	hsa-miR-26b-3p	5.48531	0	0	7.90892	0	0	8.29067	0	0	1.26527	0	0	6.1834	0	0	9.02092	0	0	0	0	0	0	0	0		-0.0490519	-0.0506829	-0.0444414	-0.0599676	-0.0518655	-0.0402229	-0.052174	-0.0478804	-0.047836	-0.0546324	-0.0577916	-0.0485189	-0.0502621	-0.05017	-0.0372362	-0.0439855	-0.0495595	-0.0464892	-0.0484776
URS000021D783_9606	tRNA	MT-TF	GENECARDS:MT-TF:URS000021D783_9606	GENECARDS	tRNA-Phe	38.8191	1.4438	0	41.8514	0	0	40.7624	0.699928	0.978955	77.1816	0	0	33.2952	0	0	42.6443	0	0.889222	0	0	0	0	0	0		-0.0331774	-0.0465925	-0.0444414	-0.035078	-0.0518655	-0.0402229	-0.0379844	-0.0462496	-0.0452003	-0.0196691	-0.0577916	-0.0485189	-0.0375262	-0.05017	-0.0372362	-0.0320954	-0.0495595	-0.0442008	-0.0484776
URS000021ECD0_9606	miRNA	miRNA	hsa-miR-3064-5p	MIRBASE	hsa-miR-3064-5p	6.3292	0	0	6.59076	0	0	6.218	0	0	4.42845	0	0	2.85388	0	0	4.9205	0	0	0	0	0	0	0	0		-0.04865	-0.0506829	-0.0444414	-0.0609342	-0.0518655	-0.0402229	-0.0530797	-0.0478804	-0.047836	-0.0531756	-0.0577916	-0.0485189	-0.0518262	-0.05017	-0.0372362	-0.0454356	-0.0495595	-0.0464892	-0.0484776
URS0000220528_9606	lncRNA	lnc-GDE1-3	lnc-GDE1-3:1	LNCIPEDIA	novel transcript	0	0	0	0.659076	0	0	0	0	42.0951	0	0	0	0.475646	0	0	0	0	0	0	0	0	0	0.989116	0		-0.0516641	-0.0506829	-0.0444414	-0.0652839	-0.0518655	-0.0402229	-0.0557969	-0.0478804	0.0654991	-0.0552151	-0.0577916	-0.0485189	-0.0529434	-0.05017	-0.0372362	-0.0471756	-0.0495595	-0.0464892	-0.0484776
URS0000220BC3_9606	tRNA	AF346964	GENECARDS:AF346964:URS0000220BC3_9606	GENECARDS	tRNA-Asp	1.68779	0	0	3.95446	0	0	6.218	0	0	0	0	0	1.42694	0	0	2.46025	0	0	0	0	0	0	0	0		-0.0508603	-0.0506829	-0.0444414	-0.0628674	-0.0518655	-0.0402229	-0.0530797	-0.0478804	-0.047836	-0.0552151	-0.0577916	-0.0485189	-0.0524965	-0.05017	-0.0372362	-0.0463056	-0.0495595	-0.0464892	-0.0484776
URS0000221C26_9606	miRNA	miRNA	hsa-mir-188	MIRBASE	microRNA hsa-mir-188 precursor	8.86088	0	0	6.9203	0	0	17.9631	0	0	12.6527	0	0	16.6476	0	0	13.9414	0	0	0	0	0	0	0	0		-0.0474443	-0.0506829	-0.0444414	-0.0606926	-0.0518655	-0.0402229	-0.0479473	-0.0478804	-0.047836	-0.0493879	-0.0577916	-0.0485189	-0.0453465	-0.05017	-0.0372362	-0.0422455	-0.0495595	-0.0464892	-0.0484776
URS00002233F4_9606	miRNA	miRNA	hsa-miR-410-5p	MIRBASE	hsa-miR-410-5p	16.4559	0	0	10.5452	0	0	8.29067	0	0	29.7339	0	0	14.745	1.00748	0	18.8619	0	0	0	0	0	0	0	0		-0.0438274	-0.0506829	-0.0444414	-0.0580345	-0.0518655	-0.0402229	-0.052174	-0.0478804	-0.047836	-0.0415211	-0.0577916	-0.0485189	-0.0462403	-0.0476427	-0.0372362	-0.0405055	-0.0495595	-0.0464892	-0.0484776
URS0000225EE1_9606	tRNA	tRNA-Arg-TCT-3-1	GTRNADB:tRNA-Arg-TCT-3-1:CM000671.1:131102355-131102445	GTRNADB	tRNA-Arg (anticodon TCT) 3-1 (TRR-TCT3-1, TRR-TCT3-2)	2.10973	1.4438	0	2.30677	0	0	7.59978	0	10.7685	2.53054	0	2.34631	1.90258	18.1346	247.021	1.64017	1.20012	0	0	4.03014	0	0	0	0		-0.0506594	-0.0465925	-0.0444414	-0.0640757	-0.0518655	-0.0402229	-0.0524759	-0.0478804	-0.0188433	-0.0540496	-0.0577916	-0.0416524	-0.0522731	-0.00467838	0.168748	-0.0465956	-0.0463381	-0.0464892	-0.0484776
URS0000225F09_9606	tRNA	MT-TF	GENECARDS:MT-TF:URS0000225F09_9606	GENECARDS	tRNA-Phe	6.3292	0	0	1.64769	0.870084	0	8.29067	0	0.978955	8.22427	0	0	4.75646	0	0	2.46025	0	0	0	0	1.54885	0	0.989116	0		-0.04865	-0.0506829	-0.0444414	-0.0645589	-0.0491984	-0.0402229	-0.052174	-0.0478804	-0.0452003	-0.0514274	-0.0577916	-0.0485189	-0.0509324	-0.05017	-0.0372362	-0.0463056	-0.0495595	-0.0464892	-0.0484776
URS000022682F_9606	miRNA	miRNA	hsa-mir-181a	MIRBASE	microRNA hsa-mir-181a precursor (hsa-mir-181a-1)	3703.85	39.7044	14.6461	3342.84	57.4256	10.5608	4157.08	35.6963	3.91582	5570.99	56.1835	2.34631	3417.99	58.4336	16.4681	2767.78	0	13.3383	5.88169	32.2411	40.27	30.6377	3.95646	4.61857		1.71221	0.0618035	-0.0109583	2.3855	0.124164	-0.0293949	1.76078	0.0352901	-0.0372932	2.5105	0.120916	-0.0416524	1.55246	0.0964141	-0.0235039	0.931589	-0.0495595	-0.0121628	-0.0341661
URS0000228CFD_9606	precursor_RNA	JX952209	GENECARDS:JX952209:URS0000228CFD_9606	GENECARDS	precursor microRNA HepG2-10	2.95363	0	0	5.27261	0	0	11.0542	0	0	7.59163	0	0	4.28081	0	0	3.28033	0	0	0	4.03014	0	0	0	0		-0.0502575	-0.0506829	-0.0444414	-0.0619008	-0.0518655	-0.0402229	-0.0509664	-0.0478804	-0.047836	-0.0517188	-0.0577916	-0.0485189	-0.0511559	-0.05017	-0.0372362	-0.0460156	-0.0495595	-0.0464892	-0.0484776
URS0000229622_9606	miRNA	miRNA	hsa-miR-181b-3p	MIRBASE	hsa-miR-181b-3p	54.0092	0	0	32.6243	0	0	75.3069	0	0	65.7941	0	0	73.2495	3.02243	0	95.1297	0	11.5599	0	0	0	0	0	0		-0.0259435	-0.0506829	-0.0444414	-0.0418441	-0.0518655	-0.0402229	-0.0228891	-0.0478804	-0.047836	-0.0249136	-0.0577916	-0.0485189	-0.0187574	-0.0425881	-0.0372362	-0.0135351	-0.0495595	-0.0167397	-0.0484776
URS0000229ECD_9606	miRNA	miRNA	hsa-miR-130a-5p	MIRBASE	hsa-miR-130a-5p	5.90725	0	0	7.24984	0	0	11.7451	0	0	8.22427	0	0	16.6476	0	0	13.1213	0	0	0	0	0	0	0	0		-0.0488509	-0.0506829	-0.0444414	-0.0604509	-0.0518655	-0.0402229	-0.0506645	-0.0478804	-0.047836	-0.0514274	-0.0577916	-0.0485189	-0.0453465	-0.05017	-0.0372362	-0.0425355	-0.0495595	-0.0464892	-0.0484776
URS000022A78C_9606	miRNA	miRNA	hsa-miR-455-3p	MIRBASE	hsa-miR-455-3p	707.183	0	0.976408	851.197	0	3.52025	596.237	0.699928	0	765.489	17.8766	0	648.781	6.04485	0	340.335	0	1.77844	0	8.06027	7.74423	3.82971	55.3905	0		0.285115	-0.0506829	-0.0422092	0.558408	-0.0518655	-0.0366135	0.204749	-0.0462496	-0.047836	0.297331	-0.000930024	-0.0485189	0.251602	-0.0350061	-0.0372362	0.0731763	-0.0495595	-0.0419123	-0.0484776
URS000022B729_9606	miRNA	miRNA	hsa-miR-3909	MIRBASE	hsa-miR-3909	20.2534	0	0	12.852	0	0	10.3633	0	0	22.1423	0	0	18.0745	0	0	19.682	0	0	0	0	0	0	0	0		-0.0420189	-0.0506829	-0.0444414	-0.0563429	-0.0518655	-0.0402229	-0.0512683	-0.0478804	-0.047836	-0.0450175	-0.0577916	-0.0485189	-0.0446762	-0.05017	-0.0372362	-0.0402155	-0.0495595	-0.0464892	-0.0484776
URS000022C1CA_9606	snoRNA	snoRNA	SNORA30	SNODB	small nucleolar RNA, H/ACA box 30 (SNORA30)	6.75115	1.4438	0	24.7154	0.870084	0	20.7267	0	0	38.5908	0.510759	0	20.4528	0	0	13.1213	0	0	0	0	0	0	0	0		-0.048449	-0.0465925	-0.0444414	-0.0476436	-0.0491984	-0.0402229	-0.0467397	-0.0478804	-0.047836	-0.0374421	-0.056167	-0.0485189	-0.043559	-0.05017	-0.0372362	-0.0425355	-0.0495595	-0.0464892	-0.0484776
URS000022D70F_9606	tRNA	AF346969-001	GENECARDS:AF346969-001:URS000022D70F_9606	GENECARDS	tRNA-Met	8.01699	0	0	11.5338	1.74017	0	5.52711	0	0	12.0201	0	0.782103	7.61034	0	0	7.38075	0	0	0	0	0	0	0	0		-0.0478462	-0.0506829	-0.0444414	-0.0573095	-0.0465313	-0.0402229	-0.0533816	-0.0478804	-0.047836	-0.0496792	-0.0577916	-0.0462301	-0.0495918	-0.05017	-0.0372362	-0.0445656	-0.0495595	-0.0464892	-0.0484776
URS000022DD4A_9606	tRNA	tRNA-Lys-TTT-3-1	GTRNADB:tRNA-Lys-TTT-3-1:CM000663.1:204475655-204475727	GTRNADB	tRNA-Lys (anticodon TTT) 3-1 (TRK-TTT3 1 to 5)	27.4265	7.21898	5.85845	24.7154	1.74017	3.52025	31.7809	1.39986	2.93686	48.0803	7.66139	1.56421	19.0258	4.0299	0	20.5021	0	3.55689	2.94085	4.03014	10.8419	3.82971	2.96735	0		-0.0386029	-0.0302308	-0.0310481	-0.0476436	-0.0465313	-0.0366135	-0.0419092	-0.0446188	-0.0399289	-0.0330717	-0.0334224	-0.0439413	-0.0442293	-0.0400608	-0.0372362	-0.0399255	-0.0495595	-0.0373355	-0.0413219
URS0000233054_9606	miRNA	miRNA	hsa-mir-27a	MIRBASE	microRNA hsa-mir-27a precursor	55.697	0	0	43.1695	0	0	97.4153	0	0	77.1816	0	0	54.2236	0	4.11701	70.5272	1.20012	0	0	4.03014	0	0	0	0		-0.0251397	-0.0506829	-0.0444414	-0.0341114	-0.0518655	-0.0402229	-0.013228	-0.0478804	-0.047836	-0.0196691	-0.0577916	-0.0485189	-0.0276949	-0.05017	-0.0338031	-0.0222352	-0.0463381	-0.0464892	-0.0484776
URS0000236310_9606	miRNA	miRNA	hsa-miR-181d-5p	MIRBASE	hsa-miR-181d-5p	105.909	0.721898	0	82.3846	0.870084	0	161.668	0	0	177.138	0	0	87.9945	1.00748	0	149.255	1.20012	0.889222	102.93	0	0	0	0.989116	1.15464		-0.00122756	-0.0486377	-0.0444414	-0.00535532	-0.0491984	-0.0402229	0.0148493	-0.0478804	-0.047836	0.0263658	-0.0577916	-0.0485189	-0.0118309	-0.0476427	-0.0372362	0.00560522	-0.0463381	-0.0442008	0.201974
URS00002367FA_9606	miRNA	miRNA	hsa-miR-185-3p	MIRBASE	hsa-miR-185-3p	13.5023	0	0	16.4769	2.61025	0	13.8178	0	0	17.7138	0	0	10.4642	0	0	8.20084	0	0	0	0	0	0	0	0		-0.045234	-0.0506829	-0.0444414	-0.0536848	-0.0438642	-0.0402229	-0.0497587	-0.0478804	-0.047836	-0.047057	-0.0577916	-0.0485189	-0.0482512	-0.05017	-0.0372362	-0.0442755	-0.0495595	-0.0464892	-0.0484776
URS00002373FD_9606	miRNA	miRNA	hsa-miR-1908-5p	MIRBASE	hsa-miR-1908-5p	148.525	7.21898	0	115.009	0	0	121.596	0	0.978955	82.2427	25.538	0	99.8857	0	4.11701	92.6694	0	0	0	4.03014	6.19539	0	0	1.15464		0.0190676	-0.0302308	-0.0444414	0.0185678	-0.0518655	-0.0402229	-0.00266131	-0.0478804	-0.0452003	-0.0173383	0.0234392	-0.0485189	-0.00624492	-0.05017	-0.0338031	-0.0144051	-0.0495595	-0.0464892	-0.0484776
URS0000237AF9_9606	miRNA	miRNA	hsa-miR-335-5p	MIRBASE	hsa-miR-335-5p	1329.98	0.721898	0	794.846	3.48034	49.2836	1316.83	23.7976	0.978955	1557.55	0.510759	12.5137	1171.04	22.1645	12.351	1884.55	40.804	0	0	12.0904	86.7354	11.4891	0	0		0.581707	-0.0486377	-0.0444414	0.517087	-0.041197	0.0103078	0.519637	0.00756661	-0.0452003	0.662114	-0.056167	-0.0118976	0.496937	0.00543087	-0.026937	0.619255	0.0599678	-0.0464892	-0.0484776
URS0000237CBD_9606	miRNA	miRNA	hsa-let-7i-3p	MIRBASE	hsa-let-7i-3p	236.712	0	0.976408	632.713	9.57093	0	1007.32	2.09979	0	294.176	0.510759	0	936.071	2.01495	8.23403	679.029	0	0	0	0	9.29308	0	0.989116	1.15464		0.0610646	-0.0506829	-0.0422092	0.398196	-0.0225272	-0.0402229	0.384383	-0.042988	-0.047836	0.0802674	-0.056167	-0.0485189	0.386558	-0.0451154	-0.0303701	0.192948	-0.0495595	-0.0464892	-0.0484776
URS0000237FB8_9606	miRNA	miRNA	hsa-miR-30c	MIRBASE	hsa-miR-30c-1-3p	11.3926	0	0	11.2043	0	0	13.1269	0	0	9.48954	0	0	8.56163	0	0	6.56067	0	0	0	0	0	0	0	0		-0.0462387	-0.0506829	-0.0444414	-0.0575512	-0.0518655	-0.0402229	-0.0500606	-0.0478804	-0.047836	-0.0508447	-0.0577916	-0.0485189	-0.0491449	-0.05017	-0.0372362	-0.0448556	-0.0495595	-0.0464892	-0.0484776
URS0000239117_9606	miRNA	miRNA	hsa-miR-1260b	MIRBASE	hsa-miR-1260b	314.772	99.622	78.1127	328.22	117.461	21.1215	271.519	414.358	195.791	233.443	205.836	256.53	404.299	81.6055	8.23403	254.226	50.4049	88.9222	160.276	72.5424	329.904	103.402	193.867	155.877		0.098239	0.231556	0.134135	0.174914	0.308195	-0.0185669	0.0628524	0.917549	0.479304	0.0522968	0.596929	0.702218	0.136755	0.154542	-0.0303701	0.0427258	0.085739	0.182353	0.341511
URS00002394BB_9606	lncRNA	lnc-DNPEP-1	lnc-DNPEP-1:2	LNCIPEDIA	novel transcript	0	0	0	0	0	0	0	0	0	0	17.3658	0	0	0	0	0	0	0	0	0	0	0	0	0		-0.0516641	-0.0506829	-0.0444414	-0.0657672	-0.0518655	-0.0402229	-0.0557969	-0.0478804	-0.047836	-0.0552151	-0.00255464	-0.0485189	-0.0531668	-0.05017	-0.0372362	-0.0471756	-0.0495595	-0.0464892	-0.0484776
URS000023BE29_9606	miRNA	miRNA	hsa-miR-139-3p	MIRBASE	hsa-miR-139-3p	0.421947	0	0	2.96584	0	0	3.45444	0	0	7.59163	0	0	5.70775	0	0	3.28033	0	0	0	0	0	0	0	0		-0.0514632	-0.0506829	-0.0444414	-0.0635924	-0.0518655	-0.0402229	-0.0542873	-0.0478804	-0.047836	-0.0517188	-0.0577916	-0.0485189	-0.0504856	-0.05017	-0.0372362	-0.0460156	-0.0495595	-0.0464892	-0.0484776
URS000023C301_9606	miRNA	miRNA	hsa-mir-26a	MIRBASE	microRNA hsa-mir-26a precursor (hsa-mir-26a-1)	18.9876	0	0	10.5452	0	0	31.7809	0	0	18.9791	0	0	24.2579	1.00748	0	41.0042	0	0	0	0	0	0	0	0		-0.0426217	-0.0506829	-0.0444414	-0.0580345	-0.0518655	-0.0402229	-0.0419092	-0.0478804	-0.047836	-0.0464743	-0.0577916	-0.0485189	-0.0417715	-0.0476427	-0.0372362	-0.0326754	-0.0495595	-0.0464892	-0.0484776
URS000023CDE5_9606	piRNA		piR-hsa-24680	PIRBASE	Homo_sapiens piRNA piR-hsa-24680	46.8361	54.8643	30.2687	44.1581	30.453	0	67.7071	57.3941	20.5581	45.5498	99.0873	9.38524	68.0174	0	4.11701	71.3473	0	35.5689	26.4676	40.3014	10.8419	0	44.5102	54.2682		-0.0293595	0.104753	0.024757	-0.0333864	0.0414835	-0.0402229	-0.02621	0.0858447	0.00751368	-0.0342371	0.257384	-0.021053	-0.0212152	-0.05017	-0.0338031	-0.0219452	-0.0495595	0.0450477	0.0159241
URS000023DE4C_9606	snoRNA	snoRNA	SCARNA2	SNODB	small Cajal body-specific RNA 2 (SCARNA2)	152.323	0	0	84.3618	0	0	82.9067	0	0	115.14	5.61835	0	42.8081	3.02243	0	94.3096	0	27.5659	0	4.03014	0	0	0	0		0.0208761	-0.0506829	-0.0444414	-0.00390543	-0.0518655	-0.0402229	-0.0195681	-0.0478804	-0.047836	-0.00218752	-0.0399208	-0.0485189	-0.0330574	-0.0425881	-0.0372362	-0.0138251	-0.0495595	0.0244519	-0.0484776
URS000023E400_9606	lncRNA	PRR29-AS1	PRR29-AS1:1	LNCIPEDIA	PRR29 antisense RNA 1 (PRR29-AS1)	0	0	0	0	0	0	0	0	0	0	0	0	0.475646	0	0	0.820084	0	0	0	0	1.54885	0	56.3796	0		-0.0516641	-0.0506829	-0.0444414	-0.0657672	-0.0518655	-0.0402229	-0.0557969	-0.0478804	-0.047836	-0.0552151	-0.0577916	-0.0485189	-0.0529434	-0.05017	-0.0372362	-0.0468856	-0.0495595	-0.0464892	-0.0484776
URS000023EDDD_9606	piRNA		piR-hsa-22486	PIRBASE	piR-59364	0	0	0	0	0	0	0	0	0	0	0	0	0	0	0	0	0	0	0	40.3014	0	0	0	0		-0.0516641	-0.0506829	-0.0444414	-0.0657672	-0.0518655	-0.0402229	-0.0557969	-0.0478804	-0.047836	-0.0552151	-0.0577916	-0.0485189	-0.0531668	-0.05017	-0.0372362	-0.0471756	-0.0495595	-0.0464892	-0.0484776
URS000023F4EB_9606	lncRNA	lnc-KLHL25-3	lnc-KLHL25-3:1	LNCIPEDIA	novel transcript, antisense to AKAP13	0	0	0	0	0	0	0	0	0	0.632636	0	0	0	0	0	0	0	0	1.47042	0	0	0	22.7497	0		-0.0516641	-0.0506829	-0.0444414	-0.0657672	-0.0518655	-0.0402229	-0.0557969	-0.0478804	-0.047836	-0.0549237	-0.0577916	-0.0485189	-0.0531668	-0.05017	-0.0372362	-0.0471756	-0.0495595	-0.0464892	-0.0448998
URS000023FFA7_9606	tRNA	tRNA-Thr-AGT-5-1	GTRNADB:tRNA-Thr-AGT-5-1:CM000679.1:8042770-8042843	GTRNADB	tRNA-Thr (anticodon AGT) 5-1 (TRT-AGT5-1)	243.885	174.699	292.922	148.951	79.1777	59.8443	191.376	222.577	226.139	177.771	150.674	233.067	147.926	86.6429	28.8191	169.757	382.837	279.216	38.231	161.205	134.75	76.5941	211.671	377.568		0.0644806	0.444258	0.62522	0.0434575	0.190842	0.0211358	0.0278313	0.470712	0.56101	0.0266571	0.42147	0.633553	0.0163223	0.167179	-0.0132047	0.0128553	0.978065	0.672075	0.0445472
URS0000241987_9606	miRNA	miRNA	hsa-miR-181a	MIRBASE	hsa-miR-181a-2-3p	1497.07	16.6037	2.92922	1094.07	0.870084	3.52025	1417.7	3.49964	0	1844.13	22.9842	2.34631	1072.58	89.6653	4.11701	1128.43	48.0047	13.3383	22.0563	28.2109	3.09769	11.4891	34.619	0		0.66128	-0.00364314	-0.0377447	0.736502	-0.0491984	-0.0366135	0.563715	-0.0397264	-0.047836	0.7941	0.0153161	-0.0416524	0.450685	0.174761	-0.0338031	0.351871	0.0792962	-0.0121628	0.00519052
URS00002425AB_9606	piRNA		piR-hsa-6053	PIRBASE	piR-43887	0.843893	0	0	1.97723	0	0	0.690889	0	0	3.16318	0	0	4.75646	0	0	4.9205	0	0	0	0	0	0	0	0		-0.0512622	-0.0506829	-0.0444414	-0.0643173	-0.0518655	-0.0402229	-0.055495	-0.0478804	-0.047836	-0.0537583	-0.0577916	-0.0485189	-0.0509324	-0.05017	-0.0372362	-0.0454356	-0.0495595	-0.0464892	-0.0484776
URS0000243FF1_9606	miRNA	miRNA	hsa-miR-3174	MIRBASE	hsa-miR-3174	5.48531	0	0	3.62492	0	0	13.1269	0	0	6.32636	0	0	8.08598	0	0	5.74058	0	0	0	0	0	0	0	0		-0.0490519	-0.0506829	-0.0444414	-0.0631091	-0.0518655	-0.0402229	-0.0500606	-0.0478804	-0.047836	-0.0523015	-0.0577916	-0.0485189	-0.0493684	-0.05017	-0.0372362	-0.0451456	-0.0495595	-0.0464892	-0.0484776
URS00002440F7_9606	tRNA	MT-TS2	GENECARDS:MT-TS2:URS00002440F7_9606	GENECARDS	tRNA-Ser	137.977	36.0949	10.7405	243.529	23.4923	38.7228	303.3	16.0984	1.95791	270.136	29.624	30.502	214.041	13.0972	20.5851	104.151	1.20012	82.6976	1.47042	4.03014	3.09769	0	2.96735	1.15464		0.0140441	0.0515775	-0.0198871	0.11281	0.0201466	-0.000520189	0.0767401	-0.0103721	-0.0425646	0.0691957	0.0364362	0.0407455	0.0473801	-0.0173149	-0.0200709	-0.010345	-0.0463381	0.166334	-0.0448998
URS000024463E_9606	miRNA	miRNA	hsa-miR-29b-3p	MIRBASE	hsa-miR-29b-3p	65.8237	0	0	66.2372	6.96067	3.52025	138.869	0.699928	0.978955	121.466	8.6829	0	312.975	4.0299	0	297.69	0	0	0	0	0	0	0	1.15464		-0.0203171	-0.0506829	-0.0444414	-0.017196	-0.0305286	-0.0366135	0.00488636	-0.0462496	-0.0452003	0.000726078	-0.0301731	-0.0485189	0.0938551	-0.0400608	-0.0372362	0.058096	-0.0495595	-0.0464892	-0.0484776
URS000024468D_9606	misc_RNA	TRR-CCG2-1	GENECARDS:TRR-CCG2-1:URS000024468D_9606	GENECARDS	miscellaneous RNA	1.26584	24.5445	0	2.96584	0	0	2.07267	0	0	0.632636	0	0	1.42694	0	0	0	0	0	0	0	0	0	0	0		-0.0510613	0.0188542	-0.0444414	-0.0635924	-0.0518655	-0.0402229	-0.0548912	-0.0478804	-0.047836	-0.0549237	-0.0577916	-0.0485189	-0.0524965	-0.05017	-0.0372362	-0.0471756	-0.0495595	-0.0464892	-0.0484776
URS0000244A71_9606	miRNA	miRNA	hsa-miR-181c-3p	MIRBASE	hsa-miR-181c-3p	18.9876	0	0	31.3061	0	0	50.4349	0	0	32.2644	0	0	24.2579	0	0	37.7238	0	0	0	0	0	0	0	0		-0.0426217	-0.0506829	-0.0444414	-0.0428107	-0.0518655	-0.0402229	-0.0337577	-0.0478804	-0.047836	-0.0403557	-0.0577916	-0.0485189	-0.0417715	-0.05017	-0.0372362	-0.0338354	-0.0495595	-0.0464892	-0.0484776
URS0000245997_9606	miRNA	miRNA	hsa-mir-221	MIRBASE	microRNA hsa-mir-221 precursor	1464.16	10.1066	0.976408	1305.63	1.74017	10.5608	2740.76	28.6971	0.978955	2450.2	3.06455	0.782103	1113.49	8.0598	4.11701	2033.81	0	0.889222	1.47042	8.06027	0	0	0.989116	2.30928		0.645606	-0.02205	-0.0422092	0.89164	-0.0465313	-0.0293949	1.14187	0.0189822	-0.0452003	1.07322	-0.0480439	-0.0462301	0.469901	-0.0299515	-0.0338031	0.672035	-0.0495595	-0.0442008	-0.0448998
URS000024A59E_9606	miRNA	miRNA	hsa-miR-128-3p	MIRBASE	hsa-miR-128-3p	4938.04	57.7519	2.92922	3886.24	141.824	10.5608	5949.24	54.5944	0.978955	4337.35	67.931	6.25683	4567.15	203.51	111.159	5352.69	85.2083	5.33533	69.1099	20.1507	92.9308	26.8079	69.2381	2.30928		2.29997	0.112934	-0.0377447	2.78398	0.382874	-0.0293949	2.54392	0.0793215	-0.0452003	1.94235	0.158282	-0.0302083	2.09228	0.460347	0.0554566	1.84568	0.179159	-0.0327586	0.119683
URS000024B38F_9606	tRNA	tRNA-Ser-TGA-4-1	GTRNADB:tRNA-Ser-TGA-4-1:CM000668.1:27473607-27473688	GTRNADB	tRNA-Ser (anticodon TGA) 4-1 (TRS-TGA4-1)	97.8916	8.66278	46.8676	92.9298	59.1657	7.04051	129.196	102.19	76.3585	195.484	121.05	25.8094	98.4587	16.1196	4.11701	69.7071	61.206	71.1377	92.6367	32.2411	333.002	61.2753	160.237	88.9075		-0.00504546	-0.0261404	0.0627045	0.0023774	0.129498	-0.0330042	0.000659663	0.190215	0.157749	0.0348152	0.327243	0.0270125	-0.00691523	-0.00973301	-0.0338031	-0.0225252	0.114732	0.136585	0.176929
URS000024B619_9606	miRNA	miRNA	hsa-miR-758-3p	MIRBASE	hsa-miR-758-3p	452.749	10.8285	0	370.731	0	0	501.585	0.699928	0	328.338	0.510759	0.782103	340.563	0	0	287.029	1.20012	0	0	0	0	3.82971	0.989116	0		0.163947	-0.0200048	-0.0444414	0.206086	-0.0518655	-0.0402229	0.163387	-0.0462496	-0.047836	0.0960009	-0.056167	-0.0462301	0.106815	-0.05017	-0.0372362	0.054326	-0.0463381	-0.0464892	-0.0484776
URS000024CF21_9606	lncRNA	lnc-ZNF460-2	lnc-ZNF460-2:1	LNCIPEDIA	novel transcript	3.37557	0	0	5.27261	0.870084	0	8.29067	0	0	5.69372	0	0	5.70775	0	144.095	4.9205	0	0	0	4.03014	0	0	0	0		-0.0500566	-0.0506829	-0.0444414	-0.0619008	-0.0491984	-0.0402229	-0.052174	-0.0478804	-0.047836	-0.0525928	-0.0577916	-0.0485189	-0.0504856	-0.05017	0.0829211	-0.0454356	-0.0495595	-0.0464892	-0.0484776
URS000024DFCE_9606	miRNA	miRNA	hsa-miR-433-3p	MIRBASE	hsa-miR-433-3p	95.36	0	0	96.5547	0	0	92.5791	0	0	101.854	0	0	80.3842	0	0	58.2259	0	0	0	0	57.3073	0	0.989116	0		-0.00625112	-0.0506829	-0.0444414	0.00503553	-0.0518655	-0.0402229	-0.0153414	-0.0478804	-0.047836	-0.00830609	-0.0577916	-0.0485189	-0.0154059	-0.05017	-0.0372362	-0.0265853	-0.0495595	-0.0464892	-0.0484776
URS000024E28D_9606	lncRNA	lnc-MED13L-4	lnc-MED13L-4:1	LNCIPEDIA	novel transcript	0	0	0	0.988615	0	0	0	0	0	1.89791	0	0	5.70775	0	0	3.28033	0	0	0	0	0	0	0	0		-0.0516641	-0.0506829	-0.0444414	-0.0650422	-0.0518655	-0.0402229	-0.0557969	-0.0478804	-0.047836	-0.054341	-0.0577916	-0.0485189	-0.0504856	-0.05017	-0.0372362	-0.0460156	-0.0495595	-0.0464892	-0.0484776
URS000024E5EA_9606	rRNA	RNA28SN1	GENECARDS:RNA28SN1:URS000024E5EA_9606	GENECARDS	28S rRNA V8 region	56.9628	12.2723	0	6.9203	0	0	6.218	0	0	1.89791	0	0	2.37823	0	144.095	5.74058	0	0	0	0	0	0	0	0		-0.0245369	-0.0159144	-0.0444414	-0.0606926	-0.0518655	-0.0402229	-0.0530797	-0.0478804	-0.047836	-0.054341	-0.0577916	-0.0485189	-0.0520496	-0.05017	0.0829211	-0.0451456	-0.0495595	-0.0464892	-0.0484776
URS000024EC1D_9606	lncRNA	lnc-SLC2A13-2	lnc-SLC2A13-2:1	LNCIPEDIA	LRRK2 divergent transcript	0	0	0	0	0	35.2025	0	0	0	0	0	0	0	0	0	0	0	0	0	0	0	0	0	0		-0.0516641	-0.0506829	-0.0444414	-0.0657672	-0.0518655	-0.00412952	-0.0557969	-0.0478804	-0.047836	-0.0552151	-0.0577916	-0.0485189	-0.0531668	-0.05017	-0.0372362	-0.0471756	-0.0495595	-0.0464892	-0.0484776
URS000024EF03_9606	lncRNA	LINC02421	LINC02421:3	LNCIPEDIA	long intergenic non-protein coding RNA 2421 (LINC02421)	0	0	25.3866	0	0	0	0	0	0	1.26527	0	0	0	0	0	0	0	0	0	0	0	49.7862	0	0		-0.0516641	-0.0506829	0.013596	-0.0657672	-0.0518655	-0.0402229	-0.0557969	-0.0478804	-0.047836	-0.0546324	-0.0577916	-0.0485189	-0.0531668	-0.05017	-0.0372362	-0.0471756	-0.0495595	-0.0464892	-0.0484776
URS000024FAB7_9606	piRNA		piR-hsa-171929	PIRBASE	Homo_sapiens piRNA piR-hsa-171929	4224.95	94.5687	9.76408	2616.2	12.1812	28.162	6629.77	27.2972	4.89477	6393.42	46.4791	25.0273	4759.79	107.8	90.5743	9086.53	135.613	40.015	51.4648	32.2411	105.322	15.3188	46.4884	6.92785		1.96037	0.217239	-0.0221193	1.85267	-0.0145259	-0.0113482	2.8413	0.0157206	-0.0346575	2.88927	0.0900485	0.0247237	2.18277	0.220252	0.0382912	3.16607	0.314458	0.0564898	0.0767481
URS000025082B_9606	tRNA		mitochondrially encoded tRNA-Ile (AUU/C) (MT-TI)	RFAM	mitochondrially encoded tRNA-Ile (AUU/C) (MT-TI)	133.757	0.721898	13.6697	75.4643	0.870084	0	119.524	1.39986	16.6422	117.038	8.17215	0	92.751	5.03738	0	109.071	0	33.7904	0	4.03014	1.54885	0	0	1.15464		0.0120346	-0.0486377	-0.0131905	-0.0104299	-0.0491984	-0.0402229	-0.00356703	-0.0446188	-0.00302912	-0.00131344	-0.0317978	-0.0485189	-0.00959648	-0.0375334	-0.0372362	-0.008605	-0.0495595	0.0404709	-0.0484776
URS0000251D0B_9606	miRNA	miRNA	hsa-miR-301b-3p	MIRBASE	hsa-miR-301b-3p	5.48531	0	0	7.24984	0	0	14.5087	0	0	10.1222	0	0	10.4642	0	0	7.38075	0	0	0	0	0	0	0	0		-0.0490519	-0.0506829	-0.0444414	-0.0604509	-0.0518655	-0.0402229	-0.0494568	-0.0478804	-0.047836	-0.0505533	-0.0577916	-0.0485189	-0.0482512	-0.05017	-0.0372362	-0.0445656	-0.0495595	-0.0464892	-0.0484776
URS00002524EE_9606	snoRNA	snoRNA	SNORD50A	SNODB	small nucleolar RNA, C/D box 50A (SNORD50A)	559.501	15.8818	0.976408	353.924	1.74017	0	462.896	0	0	482.701	22.9842	2.34631	250.19	35.2616	4.11701	380.519	0	0.889222	2.94085	0	0	0	15.8258	1.15464		0.214786	-0.00568834	-0.0422092	0.193762	-0.0465313	-0.0402229	0.146481	-0.0478804	-0.047836	0.167093	0.0153161	-0.0416524	0.0643614	0.0382859	-0.0338031	0.0873865	-0.0495595	-0.0442008	-0.0413219
URS000025307A_9606	miRNA	miRNA	hsa-miR-378c	MIRBASE	hsa-miR-378c	339.245	0	0	300.868	0	0	353.044	0.699928	0	303.033	0	0	337.709	3.02243	0	252.586	0	0	0	0	0	0	0	0		0.109894	-0.0506829	-0.0444414	0.154857	-0.0518655	-0.0402229	0.0984774	-0.0462496	-0.047836	0.0843465	-0.0577916	-0.0485189	0.105474	-0.0425881	-0.0372362	0.0421458	-0.0495595	-0.0464892	-0.0484776
URS0000253C39_9606	lncRNA	CYYR1-AS1	CYYR1-AS1:2	LNCIPEDIA	CYYR1 antisense RNA 1 (CYYR1-AS1)	0	0	0	0.659076	0	0	0	0	0	1.89791	0	0	4.75646	1.00748	0	0	0	0	0	4.03014	0	0	0	0		-0.0516641	-0.0506829	-0.0444414	-0.0652839	-0.0518655	-0.0402229	-0.0557969	-0.0478804	-0.047836	-0.054341	-0.0577916	-0.0485189	-0.0509324	-0.0476427	-0.0372362	-0.0471756	-0.0495595	-0.0464892	-0.0484776
URS0000254C45_9606	tRNA	MT-TY	GENECARDS:MT-TY:URS0000254C45_9606	GENECARDS	tRNA-Tyr	1.68779	0	0	4.284	0	0	0	0.699928	0	1.89791	0	0	2.85388	0	0	0.820084	0	0	0	0	0	0	0	0		-0.0508603	-0.0506829	-0.0444414	-0.0626258	-0.0518655	-0.0402229	-0.0557969	-0.0462496	-0.047836	-0.054341	-0.0577916	-0.0485189	-0.0518262	-0.05017	-0.0372362	-0.0468856	-0.0495595	-0.0464892	-0.0484776
URS000025576D_9606	miRNA	miRNA	hsa-miR-92b-3p	MIRBASE	hsa-miR-92b-3p	5235.51	477.897	2.92922	3640.41	85.2683	24.6418	5459.4	238.676	55.8004	5298.96	466.323	4.69262	3725.26	274.033	16.4681	4680.22	22.8022	56.021	254.383	44.3315	566.878	114.891	27.6952	30.0207		2.44163	1.30325	-0.0377447	2.60371	0.209512	-0.0149575	2.32987	0.50822	0.102399	2.38522	1.42548	-0.034786	1.6968	0.637259	-0.0235039	1.60788	0.0116469	0.0976814	0.570495
URS0000256658_9606	lncRNA	lnc-OCA2-2	lnc-OCA2-2:2	LNCIPEDIA	novel transcript, antisense to GABRG3	0	0	0	0.988615	0	0	0	0	0	0	0	0	4.75646	0	0	0	0	0	0	0	0	0	0	0		-0.0516641	-0.0506829	-0.0444414	-0.0650422	-0.0518655	-0.0402229	-0.0557969	-0.0478804	-0.047836	-0.0552151	-0.0577916	-0.0485189	-0.0509324	-0.05017	-0.0372362	-0.0471756	-0.0495595	-0.0464892	-0.0484776
URS0000256833_9606	lncRNA	lnc-FAM92A-6	lnc-FAM92A-6:1	LNCIPEDIA	novel transcript	0.843893	0	0	0	0	45.7633	2.07267	0	0	4.42845	0	0	0	0	0	0	26.4026	0	0	4.03014	0	0	0	0		-0.0512622	-0.0506829	-0.0444414	-0.0657672	-0.0518655	0.00669848	-0.0548912	-0.0478804	-0.047836	-0.0531756	-0.0577916	-0.0485189	-0.0531668	-0.05017	-0.0372362	-0.0471756	0.0213111	-0.0464892	-0.0484776
URS0000256D95_9606	misc_RNA	JA662163	GENECARDS:JA662163:URS0000256D95_9606	GENECARDS	miscellaneous RNA	65.4017	1.4438	0	260.994	0	3.52025	114.688	0	0	63.2636	0	0.782103	318.207	1.00748	0	223.883	2.40024	0	0	0	0	3.82971	0	0		-0.020518	-0.0465925	-0.0444414	0.125618	-0.0518655	-0.0366135	-0.00568038	-0.0478804	-0.047836	-0.0260791	-0.0577916	-0.0462301	0.0963129	-0.0476427	-0.0372362	0.0319956	-0.0431167	-0.0464892	-0.0484776
URS00002573C3_9606	miRNA	miRNA	hsa-miR-582-3p	MIRBASE	hsa-miR-582-3p	167.513	0	0	101.827	0	0	430.424	0	0	220.79	0	0	283.961	2.01495	0	441.205	0	0.889222	0	0	0	0	0.989116	1.15464		0.02811	-0.0506829	-0.0444414	0.00890189	-0.0518655	-0.0402229	0.132291	-0.0478804	-0.047836	0.0464696	-0.0577916	-0.0485189	0.0802254	-0.0451154	-0.0372362	0.108847	-0.0495595	-0.0442008	-0.0484776
URS000025784F_9606	lncRNA	TSIX	TSIX:1	LNCIPEDIA	TSIX transcript, XIST antisense RNA	6.75115	2.88759	0	9.88615	0	0	4.83622	0	0.978955	3.79582	2.5538	0	4.75646	2.01495	0	13.1213	0	0	0	4.03014	0	0	0	0		-0.048449	-0.0425021	-0.0444414	-0.0585178	-0.0518655	-0.0402229	-0.0536835	-0.0478804	-0.0452003	-0.0534669	-0.0496685	-0.0485189	-0.0509324	-0.0451154	-0.0372362	-0.0425355	-0.0495595	-0.0464892	-0.0484776
URS00002587B6_9606	snoRNA	snoRNA	SNORA40	SNODB	small nucleolar RNA, H/ACA box 40 (SNORA40)	70.0432	0	0	59.3169	0	0	97.4153	0	0	80.9774	0.510759	18.7705	67.0661	0	0	68.0669	0	0	0	0	0	0	8.90204	0		-0.0183077	-0.0506829	-0.0444414	-0.0222706	-0.0518655	-0.0402229	-0.013228	-0.0478804	-0.047836	-0.017921	-0.056167	0.00641302	-0.0216621	-0.05017	-0.0372362	-0.0231052	-0.0495595	-0.0464892	-0.0484776
URS0000259AE4_9606	miRNA	miRNA	hsa-miR-664a-5p	MIRBASE	hsa-miR-664a-5p	19.4095	2.88759	0	19.4428	0	0	17.9631	0	0	32.2644	0	0	21.8797	0	0	18.0418	0	0	0	0	0	0	0	0		-0.0424208	-0.0425021	-0.0444414	-0.05151	-0.0518655	-0.0402229	-0.0479473	-0.0478804	-0.047836	-0.0403557	-0.0577916	-0.0485189	-0.0428887	-0.05017	-0.0372362	-0.0407955	-0.0495595	-0.0464892	-0.0484776
URS0000259CF4_9606	piRNA		piR-hsa-27222	PIRBASE	piR-34998	139.664	0.721898	0	95.5661	0.870084	0	207.958	0	0	310.624	9.19366	0	137.462	0	4.11701	223.883	0	0	0	0	0	0	0	0		0.0148478	-0.0486377	-0.0444414	0.00431058	-0.0491984	-0.0402229	0.035077	-0.0478804	-0.047836	0.0878428	-0.0285485	-0.0485189	0.0114067	-0.05017	-0.0338031	0.0319956	-0.0495595	-0.0464892	-0.0484776
URS000025A6B4_9606	miRNA	miRNA	hsa-miR-551b-5p	MIRBASE	hsa-miR-551b-5p	6.3292	0	0	1.97723	0	0	2.07267	0	0	4.42845	0	0	1.42694	0	0	4.9205	0	0	0	0	0	0	0	0		-0.04865	-0.0506829	-0.0444414	-0.0643173	-0.0518655	-0.0402229	-0.0548912	-0.0478804	-0.047836	-0.0531756	-0.0577916	-0.0485189	-0.0524965	-0.05017	-0.0372362	-0.0454356	-0.0495595	-0.0464892	-0.0484776
URS000025B732_9606	piRNA		piR-hsa-189774	PIRBASE	Homo_sapiens piRNA piR-hsa-189774	568.784	0	2.92922	446.524	44.3743	3.52025	854.63	0	0	692.736	5.10759	0.782103	539.383	21.157	8.23403	619.983	0	0	0	4.03014	0	0	0.989116	1.15464		0.219206	-0.0506829	-0.0377447	0.261665	0.0841574	-0.0366135	0.317662	-0.0478804	-0.047836	0.263824	-0.0415455	-0.0462301	0.200211	0.00290355	-0.0303701	0.172068	-0.0495595	-0.0464892	-0.0484776
URS000025C0E1_9606	miRNA	miRNA	hsa-miR-5010-3p	MIRBASE	hsa-miR-5010-3p	3.79752	0	0	2.30677	0	0	1.38178	0	0	1.26527	0	0	8.08598	0	0	0	0	0	0	0	0	0	0	0		-0.0498556	-0.0506829	-0.0444414	-0.0640757	-0.0518655	-0.0402229	-0.0551931	-0.0478804	-0.047836	-0.0546324	-0.0577916	-0.0485189	-0.0493684	-0.05017	-0.0372362	-0.0471756	-0.0495595	-0.0464892	-0.0484776
URS000025C533_9606	lncRNA	lnc-TRIM11-8	lnc-TRIM11-8:1	LNCIPEDIA	novel transcript, antisense to OBSCN	3.79752	0	0	0.659076	0	3.52025	0.690889	2.79971	0	6.95899	1.02152	1.56421	0.951292	0	0	3.28033	0	0	0	0	3.09769	0	0.989116	0		-0.0498556	-0.0506829	-0.0444414	-0.0652839	-0.0518655	-0.0366135	-0.055495	-0.0413572	-0.047836	-0.0520101	-0.0545424	-0.0439413	-0.0527199	-0.05017	-0.0372362	-0.0460156	-0.0495595	-0.0464892	-0.0484776
URS000025D232_9606	miRNA	miRNA	hsa-miR-139-5p	MIRBASE	hsa-miR-139-5p	131.225	14.438	0	231.336	0	0	270.828	0	0	270.768	2.5538	0.782103	153.634	0	0	98.41	0	0	0	0	0	0	0	0		0.010829	-0.00977876	-0.0444414	0.103869	-0.0518655	-0.0402229	0.0625505	-0.0478804	-0.047836	0.0694871	-0.0496685	-0.0462301	0.0190035	-0.05017	-0.0372362	-0.0123751	-0.0495595	-0.0464892	-0.0484776
URS000025D3CB_9606	lncRNA	lnc-OR1G1-1	lnc-OR1G1-1:2	LNCIPEDIA	novel transcript	0	0	0	1.64769	0	0	0.690889	0	0	0	0	0	5.70775	0	0	2.46025	0	0	0	0	0	0	0	0		-0.0516641	-0.0506829	-0.0444414	-0.0645589	-0.0518655	-0.0402229	-0.055495	-0.0478804	-0.047836	-0.0552151	-0.0577916	-0.0485189	-0.0504856	-0.05017	-0.0372362	-0.0463056	-0.0495595	-0.0464892	-0.0484776
URS000025DD07_9606	piRNA		piR-hsa-15024	PIRBASE	Homo_sapiens piRNA piR-hsa-15024	3.37557	0	0	2.96584	0	0	11.7451	0	0	8.8569	0	0	6.65904	0	0	8.20084	0	0	0	0	0	0	0	0		-0.0500566	-0.0506829	-0.0444414	-0.0635924	-0.0518655	-0.0402229	-0.0506645	-0.0478804	-0.047836	-0.051136	-0.0577916	-0.0485189	-0.0500387	-0.05017	-0.0372362	-0.0442755	-0.0495595	-0.0464892	-0.0484776
URS000025E031_9606	tRNA	tRNA-Met-CAT-3-1	GTRNADB:tRNA-Met-CAT-3-1:CM000668.1:28912352-28912424	GTRNADB	tRNA-Met (anticodon CAT) 3-1 (TRM-CAT3-1, TRM-CAT3-2)	43.4605	76.5212	30.2687	69.8621	19.1419	0	71.1616	51.0948	13.7054	110.711	116.453	27.3736	100.361	125.934	0	69.7071	0	32.012	4.41127	0	153.336	0	0	8.0825		-0.030967	0.166109	0.024757	-0.0145379	0.00681103	-0.0402229	-0.0247005	0.0711675	-0.0109362	-0.00422705	0.312621	0.0315902	-0.00602148	0.265744	-0.0372362	-0.0225252	-0.0495595	0.035894	-0.037744
URS000025E0BB_9606	miRNA	MIR98	GENECARDS:MIR98:URS000025E0BB_9606	GENECARDS	has-miR-mizuguchi-232	29.9582	0	0	84.0322	0	0	178.94	0	0	21.5096	0	0	135.083	2.01495	4.11701	288.669	0	0.889222	0	0	10.8419	0	0	0		-0.0373972	-0.0506829	-0.0444414	-0.00414708	-0.0518655	-0.0402229	0.0223969	-0.0478804	-0.047836	-0.0453088	-0.0577916	-0.0485189	0.0102895	-0.0451154	-0.0338031	0.054906	-0.0495595	-0.0442008	-0.0484776
URS000025F226_9606	miRNA	miRNA	hsa-miR-433-5p	MIRBASE	hsa-miR-433-5p	27.0046	0	0	37.5674	0	0	67.0162	0	0	41.1213	0	0	41.3812	0	4.11701	42.6443	0	0	0	0	0	0	0	0		-0.0388038	-0.0506829	-0.0444414	-0.0382194	-0.0518655	-0.0402229	-0.0265119	-0.0478804	-0.047836	-0.0362767	-0.0577916	-0.0485189	-0.0337277	-0.05017	-0.0338031	-0.0320954	-0.0495595	-0.0464892	-0.0484776
URS0000260A3A_9606	miRNA	miRNA	hsa-miR-548l	MIRBASE	hsa-miR-548l	10.9706	0	0	7.57938	0	0	13.1269	0	0	12.0201	0	0	12.8424	0	0	13.9414	0	0	0	0	0	0	0	0		-0.0464396	-0.0506829	-0.0444414	-0.0602093	-0.0518655	-0.0402229	-0.0500606	-0.0478804	-0.047836	-0.0496792	-0.0577916	-0.0485189	-0.047134	-0.05017	-0.0372362	-0.0422455	-0.0495595	-0.0464892	-0.0484776
URS0000261DDA_9606	lncRNA	lnc-ARL14EP-1	lnc-ARL14EP-1:1	LNCIPEDIA	novel transcript	0	0	0	0	0	105.608	0	0	0	0	0	0	0	0	0	0	0	0	0	0	0	0	0	0		-0.0516641	-0.0506829	-0.0444414	-0.0657672	-0.0518655	0.0680572	-0.0557969	-0.0478804	-0.047836	-0.0552151	-0.0577916	-0.0485189	-0.0531668	-0.05017	-0.0372362	-0.0471756	-0.0495595	-0.0464892	-0.0484776
URS0000262131_9606	tRNA	AF465954-001	GENECARDS:AF465954-001:URS0000262131_9606	GENECARDS	tRNA-Glu	5.48531	3.60949	0	10.2157	4.35042	7.04051	6.90889	2.79971	1.95791	8.8569	2.5538	1.56421	3.32952	3.02243	0	13.1213	3.60035	0.889222	2.94085	0	3.09769	0	1.97823	3.46393		-0.0490519	-0.0404569	-0.0444414	-0.0582761	-0.0385299	-0.0330042	-0.0527778	-0.0413572	-0.0425646	-0.051136	-0.0496685	-0.0439413	-0.0516028	-0.0425881	-0.0372362	-0.0425355	-0.0398953	-0.0442008	-0.0413219
URS000026261D_9606	miRNA	miRNA	hsa-miR-140-5p	MIRBASE	hsa-miR-140-5p	101.267	0	0	96.5547	0	0	178.249	0	0	132.221	0	0	198.344	2.01495	0	184.519	0	0	0	0	0	0	0	0		-0.00343792	-0.0506829	-0.0444414	0.00503553	-0.0518655	-0.0402229	0.022095	-0.0478804	-0.047836	0.0056792	-0.0577916	-0.0485189	0.0400067	-0.0451154	-0.0372362	0.0180754	-0.0495595	-0.0464892	-0.0484776
URS00002649C5_9606	lncRNA	PLCG1-AS1	PLCG1-AS1:1	LNCIPEDIA	PLCG1 antisense RNA 1	0	0	0	0	0	0	0	0	0	0	0	0	0	0	0	0	0	0	49.9944	0	0	0	0	0		-0.0516641	-0.0506829	-0.0444414	-0.0657672	-0.0518655	-0.0402229	-0.0557969	-0.0478804	-0.047836	-0.0552151	-0.0577916	-0.0485189	-0.0531668	-0.05017	-0.0372362	-0.0471756	-0.0495595	-0.0464892	0.0731702
URS0000264BFB_9606	lncRNA	lnc-FGFR1OP-7	lnc-FGFR1OP-7:1	LNCIPEDIA	novel transcript, antisense to PDE10A	0	0	0	0	0	0	0	0	47.9688	0	0	0	0	0	0	0.820084	0	0	0	20.1507	0	0	0	0		-0.0516641	-0.0506829	-0.0444414	-0.0657672	-0.0518655	-0.0402229	-0.0557969	-0.0478804	0.0813132	-0.0552151	-0.0577916	-0.0485189	-0.0531668	-0.05017	-0.0372362	-0.0468856	-0.0495595	-0.0464892	-0.0484776
URS000026935A_9606	snoRNA	snoRNA	SNORD35A	SNODB	small nucleolar RNA, C/D box 35A (SNORD35A)	17.2998	0	0.976408	23.7268	0.870084	0	17.2722	0	0	34.1623	4.59683	0	24.7336	6.04485	0	8.20084	0	0	0	0	0	0	0	0		-0.0434255	-0.0506829	-0.0422092	-0.0483686	-0.0491984	-0.0402229	-0.0482492	-0.0478804	-0.047836	-0.0394816	-0.0431701	-0.0485189	-0.0415481	-0.0350061	-0.0372362	-0.0442755	-0.0495595	-0.0464892	-0.0484776
URS000026BC99_9606	piRNA		piR-hsa-183319	PIRBASE	Homo_sapiens piRNA piR-hsa-183319	15.612	0	0	4.94307	0	0	8.29067	0	0	5.06109	0	0	5.23211	0	0	7.38075	0	0	0	0	0	0	0	0		-0.0442292	-0.0506829	-0.0444414	-0.0621425	-0.0518655	-0.0402229	-0.052174	-0.0478804	-0.047836	-0.0528842	-0.0577916	-0.0485189	-0.050709	-0.05017	-0.0372362	-0.0445656	-0.0495595	-0.0464892	-0.0484776
URS000026BDF0_9606	snoRNA	snoRNA	SCARNA13	SNODB	small Cajal body-specific RNA 13 (SCARNA13)	38.3971	11.5504	0	34.6015	0	3.52025	40.0716	0	0	48.0803	0	0	15.6963	0	0	32.8033	0	0	0	0	0	0	0	0		-0.0333784	-0.0179596	-0.0444414	-0.0403942	-0.0518655	-0.0366135	-0.0382863	-0.0478804	-0.047836	-0.0330717	-0.0577916	-0.0485189	-0.0457934	-0.05017	-0.0372362	-0.0355754	-0.0495595	-0.0464892	-0.0484776
URS000026C425_9606	miRNA	miRNA	hsa-miR-873-3p	MIRBASE	hsa-miR-873-3p	12.2365	0	0	7.24984	0	0	8.29067	0	0	13.918	0	0	7.13469	0	0	8.20084	0	0	0	0	0	0	0	0		-0.0458368	-0.0506829	-0.0444414	-0.0604509	-0.0518655	-0.0402229	-0.052174	-0.0478804	-0.047836	-0.0488052	-0.0577916	-0.0485189	-0.0498153	-0.05017	-0.0372362	-0.0442755	-0.0495595	-0.0464892	-0.0484776
URS000026D828_9606	snoRNA	snoRNA	SNORD75	SNODB	small nucleolar RNA, C/D box 75 (SNORD75)	94.0941	2.1657	0.976408	106.441	3.48034	0	100.87	0.699928	0	137.282	5.10759	0.782103	75.1521	4.0299	0	75.4477	0	0	0	0	32.5258	3.82971	31.6517	0		-0.00685394	-0.0445473	-0.0422092	0.012285	-0.041197	-0.0402229	-0.0117185	-0.0462496	-0.047836	0.00801008	-0.0415455	-0.0462301	-0.0178637	-0.0400608	-0.0372362	-0.0204952	-0.0495595	-0.0464892	-0.0484776
URS000026DCDD_9606	tRNA	tRNA-Cys-GCA-1-1	GTRNADB:tRNA-Cys-GCA-1-1:CM000669.1:149007281-149007352	GTRNADB	tRNA-Cys (anticodon GCA) 1-1 (TRC-GCA1-1)	6.3292	8.66278	3.90563	7.90892	9.57093	144.33	6.90889	5.59943	1.95791	22.1423	7.66139	4.69262	4.28081	46.3439	0	5.74058	19.2019	1.77844	13.2338	1043.8	61.9539	7.65941	7.91292	0		-0.04865	-0.0261404	-0.0355125	-0.0599676	-0.0225272	0.10776	-0.0527778	-0.034834	-0.0425646	-0.0450175	-0.0334224	-0.034786	-0.0511559	0.0660864	-0.0372362	-0.0451456	0.00198277	-0.0419123	-0.0162767
URS00002718DD_9606	piRNA		piR-hsa-57648	PIRBASE	Homo_sapiens piRNA piR-hsa-57648	0	0	0	0	0	0	0	0	0	0	0	0	0	19.142	0	0	0	0	0	0	0	0	0	0		-0.0516641	-0.0506829	-0.0444414	-0.0657672	-0.0518655	-0.0402229	-0.0557969	-0.0478804	-0.047836	-0.0552151	-0.0577916	-0.0485189	-0.0531668	-0.00215107	-0.0372362	-0.0471756	-0.0495595	-0.0464892	-0.0484776
URS0000272039_9606	miRNA	miRNA	hsa-miR-590-3p	MIRBASE	hsa-miR-590-3p	139.242	0	0	127.861	0	0	149.923	0.699928	0	83.5079	0	0	299.657	3.02243	0	359.197	1.20012	0	0	0	0	0	0	0		0.0146469	-0.0506829	-0.0444414	0.027992	-0.0518655	-0.0402229	0.00971686	-0.0462496	-0.047836	-0.0167555	-0.0577916	-0.0485189	0.0875989	-0.0425881	-0.0372362	0.0798464	-0.0463381	-0.0464892	-0.0484776
URS0000272A3D_9606	miRNA	miRNA	hsa-miR-29c-3p	MIRBASE	hsa-miR-29c-3p	37.5533	10.8285	0	45.8058	27.8427	0	111.233	0.699928	0	58.8351	6.12911	0	132.705	37.2766	0	129.573	0	0	0	8.06027	15.4885	103.402	0	0		-0.0337802	-0.0200048	-0.0444414	-0.0321782	0.0334822	-0.0402229	-0.00718991	-0.0462496	-0.047836	-0.0281186	-0.0382962	-0.0485189	0.00917227	0.0433405	-0.0372362	-0.00135489	-0.0495595	-0.0464892	-0.0484776
URS0000272A92_9606	miRNA	miRNA	hsa-miR-134-5p	MIRBASE	hsa-miR-134-5p	893.683	0	0	779.687	0	3.52025	1025.28	0.699928	0	928.709	31.1563	0	800.512	6.04485	8.23403	706.092	19.2019	2.66766	1.47042	0	1.54885	3.82971	7.91292	0		0.373932	-0.0506829	-0.0444414	0.505971	-0.0518655	-0.0366135	0.392233	-0.0462496	-0.047836	0.372502	0.04131	-0.0485189	0.322879	-0.0350061	-0.0303701	0.202518	0.00198277	-0.0396239	-0.0448998
URS000027315D_9606	snoRNA	snoRNA	SNORD83B	SNODB	small nucleolar RNA, C/D box 83B (SNORD83B)	538.404	30.3197	2.92922	328.879	34.8034	3.52025	228.684	74.1924	35.2424	272.666	42.393	1.56421	179.794	8.0598	90.5743	182.879	16.8016	25.7874	4.41127	0	1.54885	3.82971	33.6299	15.0104		0.204738	0.0352158	-0.0377447	0.175397	0.0548191	-0.0366135	0.0441342	0.124984	0.0470492	0.0703612	0.0770516	-0.0439413	0.0312926	-0.0299515	0.0382912	0.0174954	-0.00446002	0.0198751	-0.037744
URS000027756C_9606	tRNA	MT-TH	GENECARDS:MT-TH:URS000027756C_9606	GENECARDS	tRNA-His	4.64141	31.0416	13.6697	11.8634	6.96067	63.3646	40.0716	6.99928	6.85268	15.1833	15.3228	3.12841	14.2694	30.2243	12.351	21.3222	10.8011	4.44611	4.41127	0	13.9396	3.82971	1.97823	1.15464		-0.0494537	0.037261	-0.0131905	-0.0570679	-0.0305286	0.0247452	-0.0382863	-0.0315724	-0.0293861	-0.0482224	-0.00905311	-0.0393636	-0.0464637	0.0256494	-0.026937	-0.0396355	-0.020567	-0.0350471	-0.037744
URS000027820F_9606	rRNA	MT-RNR2	GENECARDS:MT-RNR2:URS000027820F_9606	GENECARDS	16S ribosomal RNA	6.75115	1.4438	0	9.55661	2.61025	3.52025	15.1996	0	0	8.8569	0	0	9.51292	0	8.23403	12.3013	0	0	0	0	0	0	0	0		-0.048449	-0.0465925	-0.0444414	-0.0587594	-0.0438642	-0.0366135	-0.0491549	-0.0478804	-0.047836	-0.051136	-0.0577916	-0.0485189	-0.0486981	-0.05017	-0.0303701	-0.0428255	-0.0495595	-0.0464892	-0.0484776
URS0000278E1B_9606	tRNA	tRNA-Ser-CGA-4-1	GTRNADB:tRNA-Ser-CGA-4-1:CM000674.1:56584148-56584229	GTRNADB	tRNA-Ser (anticodon CGA) 4-1 (TRS-CGA4-1)	418.993	81.5745	127.909	337.118	180.978	17.6013	350.972	240.775	47.9688	415.642	178.766	139.996	327.72	149.106	197.617	258.326	183.618	140.497	229.386	165.236	1917.47	245.101	202.769	139.712		0.147872	0.180426	0.247978	0.181438	0.502894	-0.0221762	0.0975717	0.513113	0.0813132	0.136209	0.510824	0.361182	0.100782	0.323872	0.127551	0.0441758	0.443314	0.315081	0.509671
URS0000279B6F_9606	miRNA	miRNA	hsa-miR-2110	MIRBASE	hsa-miR-2110	4.21947	0	0	2.96584	0	0	5.52711	0	0	1.89791	0	0	2.37823	0	0	2.46025	0	0	0	0	0	0	0	0		-0.0496547	-0.0506829	-0.0444414	-0.0635924	-0.0518655	-0.0402229	-0.0533816	-0.0478804	-0.047836	-0.054341	-0.0577916	-0.0485189	-0.0520496	-0.05017	-0.0372362	-0.0463056	-0.0495595	-0.0464892	-0.0484776
URS000027A98A_9606	tRNA	MT-TT	GENECARDS:MT-TT:URS000027A98A_9606	GENECARDS	tRNA-Thr	7.59504	0	0	15.8178	0	0	19.3449	0	0.978955	0.632636	0	0	46.1377	0	0	19.682	0	0	0	0	0	0	0	0		-0.0480471	-0.0506829	-0.0444414	-0.0541681	-0.0518655	-0.0402229	-0.0473435	-0.0478804	-0.0452003	-0.0549237	-0.0577916	-0.0485189	-0.0314934	-0.05017	-0.0372362	-0.0402155	-0.0495595	-0.0464892	-0.0484776
URS000027B7EF_9606	lncRNA	lnc-SSTR5-1	lnc-SSTR5-1:1	LNCIPEDIA	novel transcript	0	0	0	0	1.74017	3.52025	0	0.699928	0	0	0	1.56421	0	0	0	0.820084	0	0	0	0	0	0	0	35.7939		-0.0516641	-0.0506829	-0.0444414	-0.0657672	-0.0465313	-0.0366135	-0.0557969	-0.0462496	-0.047836	-0.0552151	-0.0577916	-0.0439413	-0.0531668	-0.05017	-0.0372362	-0.0468856	-0.0495595	-0.0464892	-0.0484776
URS000027BAE7_9606	snoRNA	snoRNA	SNORA55	SNODB	small nucleolar RNA, H/ACA box 55 (SNORA55)	24.051	0	0	46.4649	0	0	15.1996	35.6963	0	43.0192	0	13.2958	30.917	0	0	41.0042	0	0	0	0	0	0	0	0		-0.0402104	-0.0506829	-0.0444414	-0.0316949	-0.0518655	-0.0402229	-0.0491549	0.0352901	-0.047836	-0.0354026	-0.0577916	-0.0096088	-0.0386434	-0.05017	-0.0372362	-0.0326754	-0.0495595	-0.0464892	-0.0484776
URS000027CC1C_9606	sRNA	AB447886	GENECARDS:AB447886:URS000027CC1C_9606	GENECARDS	non-coding RNA expressed in aggressive neuroblastoma	0	0	0	0	0	0	0	0	0	0	7.66139	0	0	0	0	0	0	0	0	0	0	0	0	0		-0.0516641	-0.0506829	-0.0444414	-0.0657672	-0.0518655	-0.0402229	-0.0557969	-0.0478804	-0.047836	-0.0552151	-0.0334224	-0.0485189	-0.0531668	-0.05017	-0.0372362	-0.0471756	-0.0495595	-0.0464892	-0.0484776
URS000027FE4F_9606	lncRNA	LINC01845	LINC01845:5	LNCIPEDIA	long intergenic non-protein coding RNA 1845 (LINC01845)	0.421947	0	0	3.29538	0	0	0.690889	0	0	3.79582	0	0	6.1834	0	0	5.74058	0	0	0	24.1808	0	0	0	0		-0.0514632	-0.0506829	-0.0444414	-0.0633507	-0.0518655	-0.0402229	-0.055495	-0.0478804	-0.047836	-0.0534669	-0.0577916	-0.0485189	-0.0502621	-0.05017	-0.0372362	-0.0451456	-0.0495595	-0.0464892	-0.0484776
URS0000281D7C_9606	piRNA		piR-hsa-21509	PIRBASE	piR-58356	217.724	0	0.976408	203.325	0	0	415.224	0.699928	0	214.464	0	5.47472	194.064	2.01495	0	239.464	0	0	0	4.03014	26.3304	0	0	0		0.0520222	-0.0506829	-0.0422092	0.0833293	-0.0518655	-0.0402229	0.125649	-0.0462496	-0.047836	0.043556	-0.0577916	-0.0324971	0.0379957	-0.0451154	-0.0372362	0.0375057	-0.0495595	-0.0464892	-0.0484776
URS0000282AB2_9606	tRNA	tRNA-Ala-AGC-2-1	GTRNADB:tRNA-Ala-AGC-2-1:CM000668.1:28806221-28806292	GTRNADB	tRNA-Ala (anticodon AGC) 2-1 (TRA-AGC2-1, TRA-AGC2-2)	14.3462	98.9001	0	32.6243	45.2444	3.52025	56.6529	8.39914	18.6001	22.1423	81.7215	2.34631	27.5875	41.3065	0	16.4017	0	0	27.938	20.1507	65.0516	0	0	6.92785		-0.0448321	0.229511	-0.0444414	-0.0418441	0.0868245	-0.0366135	-0.0310405	-0.0283108	0.00224228	-0.0450175	0.202147	-0.0416524	-0.0402074	0.0534498	-0.0372362	-0.0413755	-0.0495595	-0.0464892	0.019502
URS0000283D0A_9606	miRNA	miRNA	hsa-mir-23b	MIRBASE	microRNA hsa-mir-23b precursor	312.662	0	1.95282	291.971	14.7914	0	438.714	0.699928	0.978955	420.703	11.2367	0	351.027	21.157	4.11701	473.188	0	0	0	0	1.54885	0	0	1.15464		0.0972343	-0.0506829	-0.0399769	0.148332	-0.00652455	-0.0402229	0.135914	-0.0462496	-0.0452003	0.138539	-0.02205	-0.0485189	0.11173	0.00290355	-0.0338031	0.120157	-0.0495595	-0.0464892	-0.0484776
URS0000285DCB_9606	miRNA	miRNA	hsa-miR-374a-3p	MIRBASE	hsa-miR-374a-3p	80.5918	0.721898	0	75.4643	0	3.52025	298.464	0	0	158.792	0	0	341.514	0	4.11701	691.33	0	0	0	0	0	0	6.92381	0		-0.0132841	-0.0486377	-0.0444414	-0.0104299	-0.0518655	-0.0366135	0.0746268	-0.0478804	-0.047836	0.0179163	-0.0577916	-0.0485189	0.107261	-0.05017	-0.0338031	0.197298	-0.0495595	-0.0464892	-0.0484776
URS00002872CB_9606	miRNA	miRNA	hsa-miR-105-3p	MIRBASE	hsa-miR-105-3p	1.68779	0	0	4.61354	0	0	4.83622	0	0	3.16318	0	0	2.37823	0	0	3.28033	0	0	0	0	0	0	0	0		-0.0508603	-0.0506829	-0.0444414	-0.0623841	-0.0518655	-0.0402229	-0.0536835	-0.0478804	-0.047836	-0.0537583	-0.0577916	-0.0485189	-0.0520496	-0.05017	-0.0372362	-0.0460156	-0.0495595	-0.0464892	-0.0484776
URS0000287398_9606	tRNA	tRNA-Glu-TTC-4-1	GTRNADB:tRNA-Glu-TTC-4-1:CM000663.1:16861774-16861845	GTRNADB	tRNA-Glu (anticodon TTC) 4-1 (TRE-TTC4-1, TRE-TTC4-2)	2.53168	2.1657	0.976408	6.59076	6.09059	0	15.1996	0	3.91582	6.95899	7.66139	2.34631	2.85388	0	0	1.64017	0	0	0	0	1.54885	0	0	0		-0.0504585	-0.0445473	-0.0422092	-0.0609342	-0.0331957	-0.0402229	-0.0491549	-0.0478804	-0.0372932	-0.0520101	-0.0334224	-0.0416524	-0.0518262	-0.05017	-0.0372362	-0.0465956	-0.0495595	-0.0464892	-0.0484776
URS000028A19B_9606	lncRNA	lnc-CYP2B6-2	lnc-CYP2B6-2:1	LNCIPEDIA	novel transcript	0	0	0	1.64769	0	0	0	0	42.0951	0	0	0	1.42694	0	0	1.64017	0	0	0	0	0	0	0	0		-0.0516641	-0.0506829	-0.0444414	-0.0645589	-0.0518655	-0.0402229	-0.0557969	-0.0478804	0.0654991	-0.0552151	-0.0577916	-0.0485189	-0.0524965	-0.05017	-0.0372362	-0.0465956	-0.0495595	-0.0464892	-0.0484776
URS000028C188_9606	miRNA	miRNA	hsa-miR-1246	MIRBASE	hsa-miR-1246	1298.33	29.5978	82.9947	1589.03	92.2289	3.52025	1018.37	47.5951	1.95791	755.367	75.5923	63.3504	2169.42	154.144	4.11701	2607.05	153.615	89.8114	107.341	56.4219	157.982	15.3188	73.1946	115.464		0.566636	0.0331706	0.145296	1.09946	0.230849	-0.0366135	0.389213	0.0630136	-0.0425646	0.292669	0.182652	0.136876	0.965932	0.336509	-0.0338031	0.874749	0.362779	0.184641	0.212707
URS000028D142_9606	miRNA	miRNA	hsa-let-7d-3p	MIRBASE	hsa-let-7d-3p	135.867	12.2723	0	115.668	26.9726	0	102.942	18.1981	0	183.464	0	1.56421	113.679	2.01495	0	146.795	1.20012	0	0	0	34.0746	0	10.8803	0		0.0130394	-0.0159144	-0.0444414	0.0190511	0.0308151	-0.0402229	-0.0108128	-0.00547974	-0.047836	0.0292794	-0.0577916	-0.0439413	0.00023477	-0.0451154	-0.0372362	0.00473521	-0.0463381	-0.0464892	-0.0484776
URS000028D811_9606	miRNA	miRNA	hsa-miR-7	MIRBASE	hsa-miR-7-1-3p	189.454	0.721898	0	156.86	0	0	218.321	0	0	121.466	0	0	182.172	0	0	189.439	0	0	0	0	0	0	0	0		0.0385591	-0.0486377	-0.0444414	0.049257	-0.0518655	-0.0402229	0.0396056	-0.0478804	-0.047836	0.000726078	-0.0577916	-0.0485189	0.0324098	-0.05017	-0.0372362	0.0198154	-0.0495595	-0.0464892	-0.0484776
URS000028F251_9606	lncRNA	lnc-SGPL1-1	lnc-SGPL1-1:1	LNCIPEDIA	novel transcript	0	0	0	4.94307	0	0	0	0	0	0.632636	0	0	0	0	0	2.46025	0	0	0	0	0	0	0	0		-0.0516641	-0.0506829	-0.0444414	-0.0621425	-0.0518655	-0.0402229	-0.0557969	-0.0478804	-0.047836	-0.0549237	-0.0577916	-0.0485189	-0.0531668	-0.05017	-0.0372362	-0.0463056	-0.0495595	-0.0464892	-0.0484776
URS000028F729_9606	miRNA	miRNA	hsa-miR-7704	MIRBASE	hsa-miR-7704	12.2365	0	0	5.93169	0	3.52025	2.76356	0	0	2.53054	0	0	1.42694	1.00748	0	6.56067	0	0	0	0	0	0	0	0		-0.0458368	-0.0506829	-0.0444414	-0.0614175	-0.0518655	-0.0366135	-0.0545892	-0.0478804	-0.047836	-0.0540496	-0.0577916	-0.0485189	-0.0524965	-0.0476427	-0.0372362	-0.0448556	-0.0495595	-0.0464892	-0.0484776
URS00002901EC_9606	tRNA	tRNA-Gln-TTG-3-1	GTRNADB:tRNA-Gln-TTG-3-1:CM000668.1:26311424-26311495	GTRNADB	tRNA-Gln (anticodon TTG) 3-1 (TRQ-TTG3 1 to 3)	7.17309	0.721898	0	8.56799	0	0	13.1269	0	0	23.4075	0.510759	0	5.70775	0	0	4.9205	0	0	0	0	0	0	0	0		-0.0482481	-0.0486377	-0.0444414	-0.0594844	-0.0518655	-0.0402229	-0.0500606	-0.0478804	-0.047836	-0.0444348	-0.056167	-0.0485189	-0.0504856	-0.05017	-0.0372362	-0.0454356	-0.0495595	-0.0464892	-0.0484776
URS00002915C8_9606	miRNA	miRNA	hsa-miR-409-3p	MIRBASE	hsa-miR-409-3p	2770.92	53.4205	4.88204	2586.88	11.3111	31.6823	3464.12	41.2958	39.1582	3641.45	57.7158	4.69262	2343.51	43.3214	4.11701	2508.64	14.4014	26.6766	70.5803	12.0904	102.224	11.4891	94.9551	25.4021		1.26793	0.100662	-0.0332803	1.83117	-0.017193	-0.00773886	1.45796	0.0483364	0.057592	1.62185	0.12579	-0.034786	1.04771	0.0585044	-0.0338031	0.839948	-0.0109028	0.0221635	0.12326
URS0000292FAD_9606	lncRNA	ENSG00000261519	GENECARDS:ENSG00000261519:URS0000292FAD_9606	GENECARDS	novel transcript	15.1901	0	0	35.2606	0	0	31.09	0	0	32.2644	0	0	51.8454	0	4.11701	52.4853	0	0	0	0	0	0	0	0		-0.0444302	-0.0506829	-0.0444414	-0.0399109	-0.0518655	-0.0402229	-0.0422111	-0.0478804	-0.047836	-0.0403557	-0.0577916	-0.0485189	-0.0288121	-0.05017	-0.0338031	-0.0286153	-0.0495595	-0.0464892	-0.0484776
URS0000293888_9606	lncRNA	lnc-CNST-1	lnc-CNST-1:1	LNCIPEDIA	novel transcript	0	0	69.325	0	0	0	0	0	0	0	0	0	0	0	0	2.46025	1.20012	0	0	0	0	3.82971	0	0		-0.0516641	-0.0506829	0.114045	-0.0657672	-0.0518655	-0.0402229	-0.0557969	-0.0478804	-0.047836	-0.0552151	-0.0577916	-0.0485189	-0.0531668	-0.05017	-0.0372362	-0.0463056	-0.0463381	-0.0464892	-0.0484776
URS0000293F7A_9606	misc_RNA	TRQ-CTG2-1	GENECARDS:TRQ-CTG2-1:URS0000293F7A_9606	GENECARDS	miscellaneous RNA	1.68779	0	0	4.284	0	0	3.45444	0	0	0	0	0	3.32952	0	0	0	0	0	0	0	0	0	0	0		-0.0508603	-0.0506829	-0.0444414	-0.0626258	-0.0518655	-0.0402229	-0.0542873	-0.0478804	-0.047836	-0.0552151	-0.0577916	-0.0485189	-0.0516028	-0.05017	-0.0372362	-0.0471756	-0.0495595	-0.0464892	-0.0484776
URS000029471C_9606	tRNA	AF346969-001	GENECARDS:AF346969-001:URS000029471C_9606	GENECARDS	tRNA-Met	3.79752	0.721898	0	3.29538	0	0	2.76356	0	0	3.16318	1.02152	0	2.37823	0	0	5.74058	0	0	0	0	1.54885	0	0	0		-0.0498556	-0.0486377	-0.0444414	-0.0633507	-0.0518655	-0.0402229	-0.0545892	-0.0478804	-0.047836	-0.0537583	-0.0545424	-0.0485189	-0.0520496	-0.05017	-0.0372362	-0.0451456	-0.0495595	-0.0464892	-0.0484776
URS000029527D_9606	tRNA	MT-TK	GENECARDS:MT-TK:URS000029527D_9606	GENECARDS	tRNA-Lys	0.421947	0	0	0.988615	0	0	3.45444	0	0	0	0	0	6.1834	0	0	7.38075	0	0	0	0	0	0	0	0		-0.0514632	-0.0506829	-0.0444414	-0.0650422	-0.0518655	-0.0402229	-0.0542873	-0.0478804	-0.047836	-0.0552151	-0.0577916	-0.0485189	-0.0502621	-0.05017	-0.0372362	-0.0445656	-0.0495595	-0.0464892	-0.0484776
URS0000295AC2_9606	piRNA		piR-hsa-5947	PIRBASE	piR-43781	2.10973	0	0	3.95446	0	0	4.14533	0	0	3.16318	0	0	2.37823	0	0	0	0	0	0	0	0	0	0	0		-0.0506594	-0.0506829	-0.0444414	-0.0628674	-0.0518655	-0.0402229	-0.0539854	-0.0478804	-0.047836	-0.0537583	-0.0577916	-0.0485189	-0.0520496	-0.05017	-0.0372362	-0.0471756	-0.0495595	-0.0464892	-0.0484776
URS00002962E2_9606	lncRNA	lnc-ZNF827-2	lnc-ZNF827-2:1	LNCIPEDIA	novel transcript	0	0	28.3158	0	0	0	0.690889	0	0	0	0	0	0.951292	0	0	1.64017	0	0	0	0	1.54885	0	0	0		-0.0516641	-0.0506829	0.0202926	-0.0657672	-0.0518655	-0.0402229	-0.055495	-0.0478804	-0.047836	-0.0552151	-0.0577916	-0.0485189	-0.0527199	-0.05017	-0.0372362	-0.0465956	-0.0495595	-0.0464892	-0.0484776
URS0000296373_9606	lncRNA	lnc-OCA2-3	lnc-OCA2-3:1	LNCIPEDIA	novel transcript, antisense to GABRG3	0.421947	0	0	0	0	0	0	0	20.5581	0	0	0	0	0	0	0	0	0	0	0	0	0	0	0		-0.0514632	-0.0506829	-0.0444414	-0.0657672	-0.0518655	-0.0402229	-0.0557969	-0.0478804	0.00751368	-0.0552151	-0.0577916	-0.0485189	-0.0531668	-0.05017	-0.0372362	-0.0471756	-0.0495595	-0.0464892	-0.0484776
URS0000296409_9606	lncRNA	lnc-HSPB9-2	lnc-HSPB9-2:1	LNCIPEDIA	RAB5C antisense RNA 1 (RAB5C-AS1)	0.843893	0	0	1.31815	0	0	2.07267	0	0	0.632636	0	0	5.23211	0	0	0.820084	0	0	0	0	0	0	0	0		-0.0512622	-0.0506829	-0.0444414	-0.0648006	-0.0518655	-0.0402229	-0.0548912	-0.0478804	-0.047836	-0.0549237	-0.0577916	-0.0485189	-0.050709	-0.05017	-0.0372362	-0.0468856	-0.0495595	-0.0464892	-0.0484776
URS000029642A_9606	piRNA		piR-hsa-3699863	PIRBASE	Homo_sapiens piRNA piR-hsa-3699863	1.68779	18.7694	46.8676	0	6.96067	10.5608	0	23.7976	9.78955	1.89791	10.2152	21.1168	0	3.02243	8.23403	0.820084	10.8011	24.009	33.8197	4.03014	1.54885	0	34.619	8.0825		-0.0508603	0.00249249	0.0627045	-0.0657672	-0.0305286	-0.0293949	-0.0557969	0.00756661	-0.021479	-0.054341	-0.0252993	0.0132795	-0.0531668	-0.0425881	-0.0303701	-0.0468856	-0.020567	0.0152982	0.0338135
URS00002965AD_9606	lncRNA	LINC01165	LINC01165:1	LNCIPEDIA	long intergenic non-protein coding RNA 1165 (LINC01165)	0	8.66278	0	0	0	0	0	0	0	0	0	0.782103	0	0	0	0	0	0	0	0	0	0	0	0		-0.0516641	-0.0261404	-0.0444414	-0.0657672	-0.0518655	-0.0402229	-0.0557969	-0.0478804	-0.047836	-0.0552151	-0.0577916	-0.0462301	-0.0531668	-0.05017	-0.0372362	-0.0471756	-0.0495595	-0.0464892	-0.0484776
URS0000296A8E_9606	lncRNA	lnc-PPFIBP2-2	lnc-PPFIBP2-2:1	LNCIPEDIA	novel transcript	0	0	0	0	0	84.4861	0	0	0	0	0	0	0.475646	0	4.11701	0.820084	0	0	0	0	0	0	0.989116	1.15464		-0.0516641	-0.0506829	-0.0444414	-0.0657672	-0.0518655	0.0464012	-0.0557969	-0.0478804	-0.047836	-0.0552151	-0.0577916	-0.0485189	-0.0529434	-0.05017	-0.0338031	-0.0468856	-0.0495595	-0.0464892	-0.0484776
URS0000296F0A_9606	piRNA		piR-hsa-21072	PIRBASE	Homo_sapiens piRNA piR-hsa-21072	0	0	0	0	0.870084	0	0	0	0.978955	0	0	0.782103	0	0	0	0	0	24.009	0	0	0	0	0	0		-0.0516641	-0.0506829	-0.0444414	-0.0657672	-0.0491984	-0.0402229	-0.0557969	-0.0478804	-0.0452003	-0.0552151	-0.0577916	-0.0462301	-0.0531668	-0.05017	-0.0372362	-0.0471756	-0.0495595	0.0152982	-0.0484776
URS00002971AB_9606	miRNA	miRNA	hsa-miR-1226-3p	MIRBASE	hsa-miR-1226-3p	18.9876	0	0	11.2043	0	0	30.3991	0	0	30.3665	0	0	18.0745	0	0	18.0418	0	0	0	0	0	0	0	0		-0.0426217	-0.0506829	-0.0444414	-0.0575512	-0.0518655	-0.0402229	-0.042513	-0.0478804	-0.047836	-0.0412298	-0.0577916	-0.0485189	-0.0446762	-0.05017	-0.0372362	-0.0407955	-0.0495595	-0.0464892	-0.0484776
URS0000297566_9606	misc_RNA	JA662170	GENECARDS:JA662170:URS0000297566_9606	GENECARDS	miscellaneous RNA	0.843893	0	0	3.95446	0	0	0.690889	0	0	0.632636	0	0	1.42694	0	0	1.64017	0	0	0	0	0	0	0	0		-0.0512622	-0.0506829	-0.0444414	-0.0628674	-0.0518655	-0.0402229	-0.055495	-0.0478804	-0.047836	-0.0549237	-0.0577916	-0.0485189	-0.0524965	-0.05017	-0.0372362	-0.0465956	-0.0495595	-0.0464892	-0.0484776
URS00002982D8_9606	snoRNA	snoRNA	SNORA69	SNODB	small nucleolar RNA, H/ACA box 69 (SNORA69)	39.663	8.66278	3.90563	18.1246	0	0	28.3264	20.2979	0	31.6318	3.06455	32.0662	24.2579	1.00748	0	25.4226	2.40024	0	0	0	3.09769	0	2.96735	0		-0.0327755	-0.0261404	-0.0355125	-0.0524766	-0.0518655	-0.0402229	-0.0434187	-0.000587362	-0.047836	-0.0406471	-0.0480439	0.0453232	-0.0417715	-0.0476427	-0.0372362	-0.0381855	-0.0431167	-0.0464892	-0.0484776
URS00002992CD_9606	lncRNA	lnc-NIPAL4-1	lnc-NIPAL4-1:1	LNCIPEDIA	novel transcript	7.59504	0	0	6.59076	0	0	9.67245	0	0	11.3874	0	0	6.65904	0	0	4.10042	0	0	0	0	0	0	0	0		-0.0480471	-0.0506829	-0.0444414	-0.0609342	-0.0518655	-0.0402229	-0.0515702	-0.0478804	-0.047836	-0.0499706	-0.0577916	-0.0485189	-0.0500387	-0.05017	-0.0372362	-0.0457256	-0.0495595	-0.0464892	-0.0484776
URS000029979D_9606	miRNA	miRNA	hsa-let-7g-3p	MIRBASE	hsa-let-7g-3p	1.26584	0	0	2.30677	0	0	11.7451	0	0	1.26527	0	0	9.03727	0	0	8.20084	0	0	0	0	0	0	0	0		-0.0510613	-0.0506829	-0.0444414	-0.0640757	-0.0518655	-0.0402229	-0.0506645	-0.0478804	-0.047836	-0.0546324	-0.0577916	-0.0485189	-0.0489215	-0.05017	-0.0372362	-0.0442755	-0.0495595	-0.0464892	-0.0484776
URS000029A169_9606	lncRNA	lnc-CCNK-2	lnc-CCNK-2:1	LNCIPEDIA	novel transcript	0	0	38.0799	0	0	0	0	0	0	0	0	0	0	0	0	0	0	0	0	0	0	0	0	0		-0.0516641	-0.0506829	0.0426147	-0.0657672	-0.0518655	-0.0402229	-0.0557969	-0.0478804	-0.047836	-0.0552151	-0.0577916	-0.0485189	-0.0531668	-0.05017	-0.0372362	-0.0471756	-0.0495595	-0.0464892	-0.0484776
URS000029AE45_9606	miRNA	miRNA	hsa-miR-664a-3p	MIRBASE	hsa-miR-664a-3p	59.9164	0	0	53.3852	11.3111	0	67.7071	0	0	56.9372	0	0	44.2351	0	0	42.6443	1.20012	0	1.47042	4.03014	0	0	0	0		-0.0231303	-0.0506829	-0.0444414	-0.0266203	-0.017193	-0.0402229	-0.02621	-0.0478804	-0.047836	-0.0289927	-0.0577916	-0.0485189	-0.0323871	-0.05017	-0.0372362	-0.0320954	-0.0463381	-0.0464892	-0.0448998
URS000029C2DC_9606	miRNA	miRNA	hsa-miR-194-5p	MIRBASE	hsa-miR-194-5p	91.1405	0	0	69.5326	0	0	107.088	0	0	71.4879	0	0	55.6506	0	4.11701	89.3891	0	0	0	4.03014	0	0	0	0		-0.00826054	-0.0506829	-0.0444414	-0.0147796	-0.0518655	-0.0402229	-0.00900135	-0.0478804	-0.047836	-0.0222914	-0.0577916	-0.0485189	-0.0270246	-0.05017	-0.0338031	-0.0155651	-0.0495595	-0.0464892	-0.0484776
URS000029C5E6_9606	lncRNA	lnc-TWIST1-2	lnc-TWIST1-2:1	LNCIPEDIA	HDAC9 antisense RNA 1 (HDAC9-AS1)	0	0	0	0	0	0	0	0	0	0	0	0	0	0	86.4573	0.820084	0	0	0	0	0	0	0	0		-0.0516641	-0.0506829	-0.0444414	-0.0657672	-0.0518655	-0.0402229	-0.0557969	-0.0478804	-0.047836	-0.0552151	-0.0577916	-0.0485189	-0.0531668	-0.05017	0.0348582	-0.0468856	-0.0495595	-0.0464892	-0.0484776
URS000029CCC5_9606	tRNA	tRNA-Phe-GAA-1-1	GTRNADB:tRNA-Phe-GAA-1-1:CM000668.1:28758499-28758571	GTRNADB	tRNA-Phe (anticodon GAA) 1-1 (TRF-GAA1 1 to 6)	3.79752	0	0.976408	4.284	0	0	2.76356	2.09979	0	3.79582	0.510759	0.782103	0.951292	0	0	5.74058	0	0.889222	0	0	0	0	0	0		-0.0498556	-0.0506829	-0.0422092	-0.0626258	-0.0518655	-0.0402229	-0.0545892	-0.042988	-0.047836	-0.0534669	-0.056167	-0.0462301	-0.0527199	-0.05017	-0.0372362	-0.0451456	-0.0495595	-0.0442008	-0.0484776
URS000029D639_9606	snoRNA	snoRNA	SNORA24	SNODB	small nucleolar RNA, H/ACA box 24 (SNORA24)	21.9412	0	0	16.1474	13.9213	0	40.0716	0	0	30.3665	0	0	12.8424	0	0	31.1632	0	0	0	0	0	0	0	0		-0.0412151	-0.0506829	-0.0444414	-0.0539265	-0.00919167	-0.0402229	-0.0382863	-0.0478804	-0.047836	-0.0412298	-0.0577916	-0.0485189	-0.047134	-0.05017	-0.0372362	-0.0361554	-0.0495595	-0.0464892	-0.0484776
URS000029D793_9606	miRNA	miRNA	hsa-miR-3065-3p	MIRBASE	hsa-miR-3065-3p	3.79752	0	0	0.988615	0	0	2.76356	0	0	4.42845	0	0	1.42694	0	0	9.02092	0	0	0	0	0	0	0	0		-0.0498556	-0.0506829	-0.0444414	-0.0650422	-0.0518655	-0.0402229	-0.0545892	-0.0478804	-0.047836	-0.0531756	-0.0577916	-0.0485189	-0.0524965	-0.05017	-0.0372362	-0.0439855	-0.0495595	-0.0464892	-0.0484776
URS000029D9F1_9606	miRNA	miRNA	hsa-miR-204-5p	MIRBASE	hsa-miR-204-5p	84.3893	0	0	117.645	0	0	149.923	0	0	65.1615	2.5538	0	110.35	0	0	130.393	0	0	0	0	0	0	0	0		-0.0114756	-0.0506829	-0.0444414	0.020501	-0.0518655	-0.0402229	0.00971686	-0.0478804	-0.047836	-0.025205	-0.0496685	-0.0485189	-0.00132929	-0.05017	-0.0372362	-0.00106488	-0.0495595	-0.0464892	-0.0484776
URS000029E173_9606	miRNA	miRNA	hsa-miR-374a-5p	MIRBASE	hsa-miR-374a-5p	1158.24	17.3256	0.976408	1026.84	2.61025	0	1939.33	2.09979	0.978955	1289.94	3.06455	0.782103	1074.48	8.0598	12.351	2543.08	2.40024	14.2275	1.47042	12.0904	32.5258	7.65941	0.989116	0		0.499923	-0.00159793	-0.0422092	0.687206	-0.0438642	-0.0402229	0.791655	-0.042988	-0.0452003	0.538868	-0.0480439	-0.0462301	0.451579	-0.0299515	-0.026937	0.852128	-0.0431167	-0.00987443	-0.0448998
URS00002A23CE_9606	rRNA	MT-RNR2	GENECARDS:MT-RNR2:URS00002A23CE_9606	GENECARDS	16S ribosomal RNA	4.64141	0	0	0.988615	0.870084	0	1.38178	0	0	3.16318	0	0	2.37823	1.00748	0	5.74058	0	0	0	0	0	0	0	0		-0.0494537	-0.0506829	-0.0444414	-0.0650422	-0.0491984	-0.0402229	-0.0551931	-0.0478804	-0.047836	-0.0537583	-0.0577916	-0.0485189	-0.0520496	-0.0476427	-0.0372362	-0.0451456	-0.0495595	-0.0464892	-0.0484776
URS00002A291B_9606	miRNA	miRNA	hsa-miR-31-3p	MIRBASE	hsa-miR-31-3p	20.6754	0	0	28.0107	0	0	37.308	0	0	12.6527	0	0	52.3211	0	0	25.4226	0	0	0	0	0	0	0	0		-0.0418179	-0.0506829	-0.0444414	-0.0452272	-0.0518655	-0.0402229	-0.0394939	-0.0478804	-0.047836	-0.0493879	-0.0577916	-0.0485189	-0.0285887	-0.05017	-0.0372362	-0.0381855	-0.0495595	-0.0464892	-0.0484776
URS00002A4491_9606	lncRNA	lnc-IFNG-3	lnc-IFNG-3:1	LNCIPEDIA	novel transcript	0	0	0	0.329538	0	63.3646	0	0	0	0	0	0	0	0	4.11701	0.820084	0	0	0	0	0	0	0	0		-0.0516641	-0.0506829	-0.0444414	-0.0655255	-0.0518655	0.0247452	-0.0557969	-0.0478804	-0.047836	-0.0552151	-0.0577916	-0.0485189	-0.0531668	-0.05017	-0.0338031	-0.0468856	-0.0495595	-0.0464892	-0.0484776
URS00002A51B6_9606	lncRNA	lnc-TMEM151A-1	lnc-TMEM151A-1:1	LNCIPEDIA	novel transcript	0	0	0	0	0	0	0	0	0	0	0	0	0	0	0	1.64017	0	0	0	0	0	76.5941	0	0		-0.0516641	-0.0506829	-0.0444414	-0.0657672	-0.0518655	-0.0402229	-0.0557969	-0.0478804	-0.047836	-0.0552151	-0.0577916	-0.0485189	-0.0531668	-0.05017	-0.0372362	-0.0465956	-0.0495595	-0.0464892	-0.0484776
URS00002A521F_9606	piRNA		piR-hsa-21508	PIRBASE	piR-58355	781.867	7.21898	14.6461	671.599	2.61025	3.52025	844.266	2.09979	0	729.429	1.02152	0	633.561	3.02243	8.23403	619.983	2.40024	1.77844	0	0	0	0	0.989116	0		0.320682	-0.0302308	-0.0109583	0.42671	-0.0438642	-0.0366135	0.313133	-0.042988	-0.047836	0.280723	-0.0545424	-0.0485189	0.244452	-0.0425881	-0.0303701	0.172068	-0.0431167	-0.0419123	-0.0484776
URS00002A60AA_9606	piRNA		piR-hsa-1152	PIRBASE	piR-31013	22.3632	0	0	15.1588	0	0	40.7624	0	0	22.7749	0	0	11.8912	0	0	14.7615	0	0	0	0	0	0	0	0		-0.0410142	-0.0506829	-0.0444414	-0.0546514	-0.0518655	-0.0402229	-0.0379844	-0.0478804	-0.047836	-0.0447261	-0.0577916	-0.0485189	-0.0475809	-0.05017	-0.0372362	-0.0419555	-0.0495595	-0.0464892	-0.0484776
URS00002A66E1_9606	miRNA	miRNA	hsa-mir-125b	MIRBASE	microRNA hsa-mir-125b precursor (hsa-mir-125b-1)	145.994	0	0	118.304	0	0	140.25	9.799	0	165.118	0	0	80.8598	1.00748	0	104.151	0	0	0	0	0	0	0	0		0.017862	-0.0506829	-0.0444414	0.0209843	-0.0518655	-0.0402229	0.00549017	-0.0250493	-0.047836	0.0208299	-0.0577916	-0.0485189	-0.0151824	-0.0476427	-0.0372362	-0.010345	-0.0495595	-0.0464892	-0.0484776
URS00002A71AD_9606	miRNA	miRNA	hsa-miR-369-5p	MIRBASE	hsa-miR-369-5p	156.964	0	0	165.099	0.870084	0	176.868	64.3934	0	170.179	0	1.56421	161.72	0	0	218.142	0	0	2.94085	0	17.0373	3.82971	0	1.15464		0.0230865	-0.0506829	-0.0444414	0.0552982	-0.0491984	-0.0402229	0.0214912	0.102153	-0.047836	0.0231608	-0.0577916	-0.0439413	0.022802	-0.05017	-0.0372362	0.0299656	-0.0495595	-0.0464892	-0.0413219
URS00002A9212_9606	lncRNA	lnc-NMNAT3-3	lnc-NMNAT3-3:3	LNCIPEDIA	novel transcript	0.843893	0	0	0.988615	20.882	0	2.07267	0	0	1.26527	0	0	1.42694	1.00748	0	1.64017	0	0	0	0	0	0	0	0		-0.0512622	-0.0506829	-0.0444414	-0.0650422	0.0121453	-0.0402229	-0.0548912	-0.0478804	-0.047836	-0.0546324	-0.0577916	-0.0485189	-0.0524965	-0.0476427	-0.0372362	-0.0465956	-0.0495595	-0.0464892	-0.0484776
URS00002AAD6B_9606	miRNA	miRNA	hsa-miR-4470	MIRBASE	hsa-miR-4470	2.10973	0	0.976408	1.97723	0	0	4.14533	0	0	2.53054	0	0	5.23211	0	0	0.820084	0	0	0	0	0	0	0	0		-0.0506594	-0.0506829	-0.0422092	-0.0643173	-0.0518655	-0.0402229	-0.0539854	-0.0478804	-0.047836	-0.0540496	-0.0577916	-0.0485189	-0.050709	-0.05017	-0.0372362	-0.0468856	-0.0495595	-0.0464892	-0.0484776
URS00002AB361_9606	lncRNA	lnc-TNFRSF10C-1	lnc-TNFRSF10C-1:1	LNCIPEDIA	novel transcript	4.21947	0	0	6.9203	0	0	4.83622	0	0	2.53054	0	0	7.13469	0	0	4.9205	0	0	0	0	0	0	0	0		-0.0496547	-0.0506829	-0.0444414	-0.0606926	-0.0518655	-0.0402229	-0.0536835	-0.0478804	-0.047836	-0.0540496	-0.0577916	-0.0485189	-0.0498153	-0.05017	-0.0372362	-0.0454356	-0.0495595	-0.0464892	-0.0484776
URS00002ACA4E_9606	tRNA	MT-TQ	GENECARDS:MT-TQ:URS00002ACA4E_9606	GENECARDS	tRNA-Gln	8.86088	0.721898	0	6.26123	15.6615	0	2.07267	0	0	0.632636	0.510759	1.56421	9.03727	0	0	3.28033	1.20012	0	0	0	0	0	0	0		-0.0474443	-0.0486377	-0.0444414	-0.0611759	-0.00385744	-0.0402229	-0.0548912	-0.0478804	-0.047836	-0.0549237	-0.056167	-0.0439413	-0.0489215	-0.05017	-0.0372362	-0.0460156	-0.0463381	-0.0464892	-0.0484776
URS00002ADEB4_9606	piRNA		piR-hsa-133745	PIRBASE	Homo_sapiens piRNA piR-hsa-133745	3.79752	0	0	1.97723	0	0	4.14533	0	0	8.22427	0	0	1.42694	0	0	2.46025	0	0	0	0	0	0	0	0		-0.0498556	-0.0506829	-0.0444414	-0.0643173	-0.0518655	-0.0402229	-0.0539854	-0.0478804	-0.047836	-0.0514274	-0.0577916	-0.0485189	-0.0524965	-0.05017	-0.0372362	-0.0463056	-0.0495595	-0.0464892	-0.0484776
URS00002AECD7_9606	lncRNA	lnc-ZNF200-1	lnc-ZNF200-1:1	LNCIPEDIA	novel transcript	3.37557	29.5978	0.976408	1.97723	13.0513	3.52025	6.90889	51.0948	27.4107	5.69372	55.6727	0	6.65904	71.5307	4.11701	8.20084	187.218	491.74	17.6451	28.2109	65.0516	160.848	80.1184	979.137		-0.0500566	0.0331706	-0.0422092	-0.0643173	-0.0118588	-0.0366135	-0.0527778	0.0711675	0.0259636	-0.0525928	0.119292	-0.0485189	-0.0500387	0.129269	-0.0338031	-0.0442755	0.452978	1.21901	-0.00554311
URS00002B0920_9606	miRNA	miRNA	hsa-miR-4421	MIRBASE	hsa-miR-4421	5.48531	0	0	3.62492	0	0	6.90889	0	0	1.26527	0	0	2.85388	0	0	3.28033	0	0	0	0	0	0	0	0		-0.0490519	-0.0506829	-0.0444414	-0.0631091	-0.0518655	-0.0402229	-0.0527778	-0.0478804	-0.047836	-0.0546324	-0.0577916	-0.0485189	-0.0518262	-0.05017	-0.0372362	-0.0460156	-0.0495595	-0.0464892	-0.0484776
URS00002B094D_9606	sRNA	AB330774-001	GENECARDS:AB330774-001:URS00002B094D_9606	GENECARDS	miscellaneous RNA	1.26584	0	0	0	0	0	0.690889	54.5944	40.1372	0	13.7905	11.7315	0	0	0	0	0	0	0	0	0	0	0	0		-0.0510613	-0.0506829	-0.0444414	-0.0657672	-0.0518655	-0.0402229	-0.055495	0.0793215	0.0602277	-0.0552151	-0.013927	-0.0141865	-0.0531668	-0.05017	-0.0372362	-0.0471756	-0.0495595	-0.0464892	-0.0484776
URS00002B0A2D_9606	lncRNA	lnc-HCAR1-1	lnc-HCAR1-1:2	LNCIPEDIA	non-protein coding lnc-HCAR1-1:2	0	0	28.3158	0	0	3.52025	0	0	0	0	0	0.782103	0	0	0	0	0	10.6707	0	0	0	0	0	0		-0.0516641	-0.0506829	0.0202926	-0.0657672	-0.0518655	-0.0366135	-0.0557969	-0.0478804	-0.047836	-0.0552151	-0.0577916	-0.0462301	-0.0531668	-0.05017	-0.0372362	-0.0471756	-0.0495595	-0.0190281	-0.0484776
URS00002B0B46_9606	miRNA	miRNA	hsa-miR-654-5p	MIRBASE	hsa-miR-654-5p	110.55	18.7694	0	110.395	0	0	132.651	0	0	134.119	3.06455	0.782103	102.264	0	0	86.1088	1.20012	0	45.5831	0	0	0	0	0		0.000982811	0.00249249	-0.0444414	0.0151847	-0.0518655	-0.0402229	0.0021692	-0.0478804	-0.047836	0.00655328	-0.0480439	-0.0462301	-0.00512773	-0.05017	-0.0372362	-0.0167251	-0.0463381	-0.0464892	0.0624366
URS00002B1466_9606	lncRNA	lnc-CKB-1	lnc-CKB-1:1	LNCIPEDIA	TRMT61A divergent transcript (TRMT61A-DT)	2.10973	0	0	0.329538	0	3.52025	0	0	0	0	0	2.34631	2.37823	0	0	4.9205	0	0	0	0	1.54885	49.7862	0	0		-0.0506594	-0.0506829	-0.0444414	-0.0655255	-0.0518655	-0.0366135	-0.0557969	-0.0478804	-0.047836	-0.0552151	-0.0577916	-0.0416524	-0.0520496	-0.05017	-0.0372362	-0.0454356	-0.0495595	-0.0464892	-0.0484776
URS00002B2B5C_9606	miRNA	miRNA	hsa-miR-191-3p	MIRBASE	hsa-miR-191-3p	57.8067	0	0	61.9532	0	0	60.7982	0	0	79.0795	0	0	58.9801	1.00748	0	59.046	0	0	0	0	0	0	0	0		-0.024135	-0.0506829	-0.0444414	-0.0203375	-0.0518655	-0.0402229	-0.0292291	-0.0478804	-0.047836	-0.0187951	-0.0577916	-0.0485189	-0.0254606	-0.0476427	-0.0372362	-0.0262953	-0.0495595	-0.0464892	-0.0484776
URS00002B3204_9606	snoRNA	snoRNA	SCARNA7	SNODB	small Cajal body-specific RNA 7 (SCARNA7)	94.0941	0	0	83.7027	0	0	70.4707	0.699928	0	92.9975	0	0	208.333	0	0	227.163	0	0	0	4.03014	0	0	0	0		-0.00685394	-0.0506829	-0.0444414	-0.00438873	-0.0518655	-0.0402229	-0.0250024	-0.0462496	-0.047836	-0.0123851	-0.0577916	-0.0485189	0.0446989	-0.05017	-0.0372362	0.0331556	-0.0495595	-0.0464892	-0.0484776
URS00002B3783_9606	miRNA	miRNA	hsa-miR-20b-5p	MIRBASE	hsa-miR-20b-5p	12.2365	0.721898	0	8.56799	0	0	22.1084	0	0	9.48954	0	0	9.98857	0	4.11701	30.3431	0	0	0	0	0	0	0	0		-0.0458368	-0.0486377	-0.0444414	-0.0594844	-0.0518655	-0.0402229	-0.0461359	-0.0478804	-0.047836	-0.0508447	-0.0577916	-0.0485189	-0.0484746	-0.05017	-0.0338031	-0.0364454	-0.0495595	-0.0464892	-0.0484776
URS00002B3FE4_9606	snoRNA	snoRNA	SNORA71A	SNODB	small nucleolar RNA, H/ACA box 71A (SNORA71A)	27.8485	0	0	7.24984	0	0	1.38178	0	0	5.06109	0	0	2.85388	0	0	9.841	0	0	0	0	0	0	0	0		-0.0384019	-0.0506829	-0.0444414	-0.0604509	-0.0518655	-0.0402229	-0.0551931	-0.0478804	-0.047836	-0.0528842	-0.0577916	-0.0485189	-0.0518262	-0.05017	-0.0372362	-0.0436955	-0.0495595	-0.0464892	-0.0484776
URS00002B4CE5_9606	tRNA	tRNA-Val-CAC-3-1	GTRNADB:tRNA-Val-CAC-3-1:CM000681.1:4724647-4724719	GTRNADB	tRNA-Val (anticodon CAC) 3-1 (TRV-CAC3-1)	974.697	15.1599	60.5373	473.876	20.0119	14.081	564.456	6.99928	6.85268	447.274	26.0487	13.2958	498.001	21.157	0	433.004	9.60094	23.1198	7.35212	201.507	106.87	49.7862	0.989116	36.9486		0.412513	-0.00773355	0.0939554	0.281722	0.00947814	-0.0257855	0.190861	-0.0315724	-0.0293861	0.150777	0.0250639	-0.0096088	0.180772	0.00290355	-0.0372362	0.105947	-0.0237884	0.0130098	-0.0305883
URS00002B54B1_9606	tRNA	TRV-CAC2-1	GENECARDS:TRV-CAC2-1:URS00002B54B1_9606	GENECARDS	precursor RNA	46.4141	1.4438	0.976408	25.0449	0	0	27.6356	0	0	199.28	30.1348	2.34631	18.0745	0	0	16.4017	0	0	0	40.3014	0	7.65941	0	0		-0.0295604	-0.0465925	-0.0422092	-0.047402	-0.0518655	-0.0402229	-0.0437206	-0.0478804	-0.047836	0.0365634	0.0380608	-0.0416524	-0.0446762	-0.05017	-0.0372362	-0.0413755	-0.0495595	-0.0464892	-0.0484776
URS00002B6637_9606	miRNA	miRNA	hsa-mir-92a	MIRBASE	microRNA hsa-mir-92a precursor (hsa-mir-92a-1)	5057.03	122.723	4.88204	3558.68	73.0871	17.6013	4811.35	45.4953	22.516	6125.81	134.33	3.12841	4043.94	131.979	28.8191	5103.38	117.612	8.00299	32.3493	96.7232	97.5773	3.82971	3.95646	4.61857		2.35663	0.297002	-0.0332803	2.54378	0.172172	-0.0221762	2.04668	0.0581212	0.0127851	2.76603	0.369483	-0.0393636	1.8465	0.280908	-0.0132047	1.75752	0.266137	-0.0258934	0.0302357
URS00002B7232_9606	snoRNA	snoRNA	SNORD84	SNODB	small nucleolar RNA, C/D box 84 (SNORD84)	79.326	0	0.976408	113.032	0	0	139.56	0.699928	0	185.995	0.510759	0	61.834	2.01495	0	89.3891	0	0	0	0	0	0	0	0		-0.0138869	-0.0506829	-0.0422092	0.0171179	-0.0518655	-0.0402229	0.00518826	-0.0462496	-0.047836	0.0304448	-0.056167	-0.0485189	-0.0241199	-0.0451154	-0.0372362	-0.0155651	-0.0495595	-0.0464892	-0.0484776
URS00002B7450_9606	miRNA	miRNA	hsa-miR-671-3p	MIRBASE	hsa-miR-671-3p	86.921	0	0.976408	81.0664	0	0	82.9067	0	0	103.12	0	0	52.3211	0	0	57.4058	0	0	0	0	0	0	0	0		-0.01027	-0.0506829	-0.0422092	-0.00632191	-0.0518655	-0.0402229	-0.0195681	-0.0478804	-0.047836	-0.00772337	-0.0577916	-0.0485189	-0.0285887	-0.05017	-0.0372362	-0.0268753	-0.0495595	-0.0464892	-0.0484776
URS00002B8C45_9606	miRNA	miRNA	hsa-miR-766-5p	MIRBASE	hsa-miR-766-5p	6.75115	0	0	5.27261	0	0	1.38178	0	0	6.32636	0	0	2.85388	0	0	1.64017	0	0	0	0	0	0	0	0		-0.048449	-0.0506829	-0.0444414	-0.0619008	-0.0518655	-0.0402229	-0.0551931	-0.0478804	-0.047836	-0.0523015	-0.0577916	-0.0485189	-0.0518262	-0.05017	-0.0372362	-0.0465956	-0.0495595	-0.0464892	-0.0484776
URS00002BB423_9606	piRNA		piR-hsa-162317	PIRBASE	Homo_sapiens piRNA piR-hsa-162317	4.21947	6.49709	1.95282	1.64769	0.870084	3.52025	1.38178	0	0	3.16318	4.08607	0.782103	0.475646	1.00748	20.5851	4.10042	8.40082	7.11377	1.47042	0	4.64654	0	26.7061	0		-0.0496547	-0.0322761	-0.0399769	-0.0645589	-0.0491984	-0.0366135	-0.0551931	-0.0478804	-0.047836	-0.0537583	-0.0447947	-0.0462301	-0.0529434	-0.0476427	-0.0200709	-0.0457256	-0.0270098	-0.0281818	-0.0448998
URS00002BBA1C_9606	miRNA	miRNA	hsa-miR-4435	MIRBASE	hsa-miR-4435	14.7681	0	0	8.89753	0	0	19.3449	0	0	24.6728	0	0	6.65904	0	0	9.02092	0	0	0	0	0	0	0	0		-0.0446311	-0.0506829	-0.0444414	-0.0592427	-0.0518655	-0.0402229	-0.0473435	-0.0478804	-0.047836	-0.043852	-0.0577916	-0.0485189	-0.0500387	-0.05017	-0.0372362	-0.0439855	-0.0495595	-0.0464892	-0.0484776
URS00002BC69D_9606	piRNA		piR-hsa-27208	PIRBASE	Homo_sapiens piRNA piR-hsa-27208	894.527	15.1599	4.88204	819.891	60.9059	3.52025	853.248	0.699928	0	846.467	55.6727	0	734.397	11.0822	4.11701	883.23	14.4014	0.889222	33.8197	8.06027	23.2327	3.82971	0.989116	0		0.374334	-0.00773355	-0.0332803	0.535452	0.134833	-0.0366135	0.317058	-0.0462496	-0.047836	0.334625	0.119292	-0.0485189	0.291821	-0.0223696	-0.0338031	0.265159	-0.0109028	-0.0442008	0.0338135
URS00002BCF86_9606	miRNA	miRNA	hsa-miR-424-3p	MIRBASE	hsa-miR-424-3p	340.511	0	0	219.802	0	3.52025	280.501	0	0	360.602	0	0	207.857	34.2542	0	174.678	0	0	0	0	0	0	0	1.15464		0.110496	-0.0506829	-0.0444414	0.0954117	-0.0518655	-0.0366135	0.0667772	-0.0478804	-0.047836	0.11086	-0.0577916	-0.0485189	0.0444754	0.0357586	-0.0372362	0.0145954	-0.0495595	-0.0464892	-0.0484776
URS00002BF476_9606	tRNA	tRNA-Ser-CGA-2-1	GTRNADB:tRNA-Ser-CGA-2-1:CM000668.1:27177628-27177709	GTRNADB	tRNA-Ser (anticodon CGA) 2-1 (TRS-CGA2-1)	5.48531	0.721898	0	1.31815	0	0	2.76356	0	0	11.3874	0	0	0.951292	0	0	0	0	0	0	0	0	0	0	0		-0.0490519	-0.0486377	-0.0444414	-0.0648006	-0.0518655	-0.0402229	-0.0545892	-0.0478804	-0.047836	-0.0499706	-0.0577916	-0.0485189	-0.0527199	-0.05017	-0.0372362	-0.0471756	-0.0495595	-0.0464892	-0.0484776
URS00002BF97D_9606	snoRNA	snoRNA	SNORA3A	SNODB	small nucleolar RNA, H/ACA box 3A (SNORA3A)	86.0771	32.4854	0.976408	89.6344	7.83076	0	51.1258	0	27.4107	82.2427	8.17215	12.5137	55.6506	0	0	55.7657	28.8028	0	1.47042	0	0	0	0	0		-0.0106719	0.0413514	-0.0422092	-3.90716e-05	-0.0278615	-0.0402229	-0.0334558	-0.0478804	0.0259636	-0.0173383	-0.0317978	-0.0118976	-0.0270246	-0.05017	-0.0372362	-0.0274553	0.0277539	-0.0464892	-0.0448998
URS00002C0FCB_9606	miRNA	miRNA	hsa-miR-130b-3p	MIRBASE	hsa-miR-130b-3p	728.28	0	0	591.851	61.776	7.04051	773.105	1.39986	0	774.979	0	0	575.056	3.02243	0	572.418	0	0	0	16.1205	0	0	0.989116	1.15464		0.295163	-0.0506829	-0.0444414	0.368232	0.1375	-0.0330042	0.282037	-0.0446188	-0.047836	0.301701	-0.0577916	-0.0485189	0.216969	-0.0425881	-0.0372362	0.155248	-0.0495595	-0.0464892	-0.0484776
URS00002C10B3_9606	miRNA	miRNA	hsa-miR-99b-5p	MIRBASE	hsa-miR-99b-5p	3679.38	102.51	14.6461	5102.57	179.237	105.608	5379.95	76.9921	2.93686	5653.87	104.195	5.47472	4366.91	127.949	16.4681	3628.05	69.6068	16.8952	292.614	44.3315	60.405	88.0833	63.3034	3.46393		1.70055	0.239737	-0.0109583	3.6759	0.49756	0.0680572	2.29515	0.131507	-0.0399289	2.54867	0.27363	-0.0324971	1.99821	0.270799	-0.0235039	1.2358	0.137281	-0.00300916	0.66352
URS00002C2F40_9606	lncRNA	lnc-AGO2-1	lnc-AGO2-1:1	LNCIPEDIA	non-protein coding lnc-AGO2-1:1	33.7557	0.721898	0	27.0221	0	0	34.5444	0	0	36.6929	0	0	39.003	0	0	35.2636	0	0	0	20.1507	0	3.82971	0	0		-0.0355887	-0.0486377	-0.0444414	-0.0459521	-0.0518655	-0.0402229	-0.0407015	-0.0478804	-0.047836	-0.0383162	-0.0577916	-0.0485189	-0.0348449	-0.05017	-0.0372362	-0.0347054	-0.0495595	-0.0464892	-0.0484776
URS00002C3A19_9606	rRNA	MT-RNR1	GENECARDS:MT-RNR1:URS00002C3A19_9606	GENECARDS	12S ribosomal RNA	3.37557	0	0	3.62492	0	0	2.76356	0	0	6.95899	0	0	1.90258	0	0	4.10042	0	0	0	0	0	0	0	0		-0.0500566	-0.0506829	-0.0444414	-0.0631091	-0.0518655	-0.0402229	-0.0545892	-0.0478804	-0.047836	-0.0520101	-0.0577916	-0.0485189	-0.0522731	-0.05017	-0.0372362	-0.0457256	-0.0495595	-0.0464892	-0.0484776
URS00002C5007_9606	miRNA	miRNA	hsa-mir-7	MIRBASE	microRNA hsa-mir-7 precursor (hsa-mir-7-1)	119.833	14.438	0	60.9646	0	0	138.178	0.699928	0	137.915	0.510759	0.782103	108.923	1.00748	0	171.397	0	0	0	0	0	0	0	0		0.00540355	-0.00977876	-0.0444414	-0.0210624	-0.0518655	-0.0402229	0.00458445	-0.0462496	-0.047836	0.00830144	-0.056167	-0.0462301	-0.00199961	-0.0476427	-0.0372362	0.0134353	-0.0495595	-0.0464892	-0.0484776
URS00002C51B1_9606	piRNA		piR-hsa-15449	PIRBASE	piR-52250	0.843893	0	0	1.31815	0	0	0.690889	0	0	0	0	0	5.70775	0	0	2.46025	0	0	0	0	0	0	0	0		-0.0512622	-0.0506829	-0.0444414	-0.0648006	-0.0518655	-0.0402229	-0.055495	-0.0478804	-0.047836	-0.0552151	-0.0577916	-0.0485189	-0.0504856	-0.05017	-0.0372362	-0.0463056	-0.0495595	-0.0464892	-0.0484776
URS00002C6949_9606	miRNA	miRNA	hsa-miR-222-3p	MIRBASE	hsa-miR-222-3p	897.903	1.4438	0	1089.45	1.74017	3.52025	1418.4	38.4961	0.978955	1237.44	12.2582	0	694.443	50.3738	4.11701	1186.66	24.0024	0.889222	7.35212	4.03014	0	126.38	10.8803	3.46393		0.375941	-0.0465925	-0.0444414	0.733119	-0.0465313	-0.0366135	0.564017	0.0418133	-0.0452003	0.514685	-0.0188008	-0.0485189	0.273052	0.0761956	-0.0338031	0.372461	0.0148683	-0.0442008	-0.0305883
URS00002C70E1_9606	tRNA	AF346969-001	GENECARDS:AF346969-001:URS00002C70E1_9606	GENECARDS	tRNA-Met	25.3168	0	0	41.8514	0	0	73.2342	0	0	48.0803	0.510759	0	44.7107	0	0	56.5858	0	0	0	0	1.54885	0	0	0		-0.0396076	-0.0506829	-0.0444414	-0.035078	-0.0518655	-0.0402229	-0.0237948	-0.0478804	-0.047836	-0.0330717	-0.056167	-0.0485189	-0.0321637	-0.05017	-0.0372362	-0.0271653	-0.0495595	-0.0464892	-0.0484776
URS00002CA53E_9606	miRNA	miRNA	hsa-miR-3130-3p	MIRBASE	hsa-miR-3130-3p	0.421947	0	0	2.63631	0	0	8.98156	0	0	6.95899	0	0	16.6476	0	4.11701	18.0418	0	0	0	0	0	0	0	0		-0.0514632	-0.0506829	-0.0444414	-0.063834	-0.0518655	-0.0402229	-0.0518721	-0.0478804	-0.047836	-0.0520101	-0.0577916	-0.0485189	-0.0453465	-0.05017	-0.0338031	-0.0407955	-0.0495595	-0.0464892	-0.0484776
URS00002CA973_9606	tRNA	ENSG00000253190	GENECARDS:ENSG00000253190:URS00002CA973_9606	GENECARDS	transfer RNA	0.843893	0	0.976408	0.659076	8.70084	0	1.38178	0	0	0.632636	1.02152	0	0.951292	0	0	2.46025	0	0	0	0	0	0	0	0		-0.0512622	-0.0506829	-0.0422092	-0.0652839	-0.0251944	-0.0402229	-0.0551931	-0.0478804	-0.047836	-0.0549237	-0.0545424	-0.0485189	-0.0527199	-0.05017	-0.0372362	-0.0463056	-0.0495595	-0.0464892	-0.0484776
URS00002CAAF8_9606	misc_RNA	JA662187	GENECARDS:JA662187:URS00002CAAF8_9606	GENECARDS	miscellaneous RNA	9.70477	19.4913	0	9.55661	0.870084	10.5608	11.0542	0.699928	0.978955	26.5707	0.510759	0	10.9399	1.00748	4.11701	11.4812	38.4038	3.55689	1.47042	4.03014	0	0	0	57.7321		-0.0470424	0.0045377	-0.0444414	-0.0587594	-0.0491984	-0.0293949	-0.0509664	-0.0462496	-0.0452003	-0.042978	-0.056167	-0.0485189	-0.0480278	-0.0476427	-0.0338031	-0.0431155	0.0535251	-0.0373355	-0.0448998
URS00002CAE0C_9606	miRNA	miRNA	hsa-miR-380-3p	MIRBASE	hsa-miR-380-3p	78.904	0	0	111.713	0	0	115.378	0	0	70.2226	0	0	119.387	0	0	100.87	0	0	0	0	0	0	0	0		-0.0140879	-0.0506829	-0.0444414	0.0161513	-0.0518655	-0.0402229	-0.00537847	-0.0478804	-0.047836	-0.0228741	-0.0577916	-0.0485189	0.00291602	-0.05017	-0.0372362	-0.011505	-0.0495595	-0.0464892	-0.0484776
URS00002CB1EB_9606	misc_RNA	lnc-CEP295NL-1	GENECARDS:lnc-CEP295NL-1:URS00002CB1EB_9606	GENECARDS	miscellaneous RNA	6.3292	0	0	5.27261	0	0	4.83622	0	0	2.53054	0	0	9.98857	1.00748	0	2.46025	0	0	0	0	0	3.82971	0	0		-0.04865	-0.0506829	-0.0444414	-0.0619008	-0.0518655	-0.0402229	-0.0536835	-0.0478804	-0.047836	-0.0540496	-0.0577916	-0.0485189	-0.0484746	-0.0476427	-0.0372362	-0.0463056	-0.0495595	-0.0464892	-0.0484776
URS00002CB447_9606	tRNA	6NU2_B	GENECARDS:6NU2_B:URS00002CB447_9606	GENECARDS	tRNA-Val	0	0	0	0	0	0	0	0.699928	0	0	1.02152	0	0.475646	0	0	0.820084	24.0024	24.009	0	0	0	7.65941	5.93469	0		-0.0516641	-0.0506829	-0.0444414	-0.0657672	-0.0518655	-0.0402229	-0.0557969	-0.0462496	-0.047836	-0.0552151	-0.0545424	-0.0485189	-0.0529434	-0.05017	-0.0372362	-0.0468856	0.0148683	0.0152982	-0.0484776
URS00002CCA6E_9606	miRNA	miRNA	hsa-miR-3661	MIRBASE	hsa-miR-3661	12.6584	0	0	8.89753	0	0	6.218	0	0	20.877	0	0	13.7937	0	0	11.4812	0	0	0	0	0	0	0	0		-0.0456358	-0.0506829	-0.0444414	-0.0592427	-0.0518655	-0.0402229	-0.0530797	-0.0478804	-0.047836	-0.0456002	-0.0577916	-0.0485189	-0.0466871	-0.05017	-0.0372362	-0.0431155	-0.0495595	-0.0464892	-0.0484776
URS00002CD0DD_9606	piRNA		piR-hsa-28400	PIRBASE	piR-36251	1.26584	0.721898	1.95282	1.31815	83.5281	0	0	0	0	0.632636	33.1993	0	0.475646	21.157	0	0	0	0	1.47042	0	6.19539	15.3188	0	0		-0.0510613	-0.0486377	-0.0399769	-0.0648006	0.204178	-0.0402229	-0.0557969	-0.0478804	-0.047836	-0.0549237	0.0478085	-0.0485189	-0.0529434	0.00290355	-0.0372362	-0.0471756	-0.0495595	-0.0464892	-0.0448998
URS00002D0FC3_9606	miRNA	miRNA	hsa-miR-24-1-5p	MIRBASE	hsa-miR-24-1-5p	11.3926	0	0	9.88615	0	0	9.67245	0	0	8.8569	0	0	19.9771	0	0	15.5816	0	0	0	0	0	0	0	0		-0.0462387	-0.0506829	-0.0444414	-0.0585178	-0.0518655	-0.0402229	-0.0515702	-0.0478804	-0.047836	-0.051136	-0.0577916	-0.0485189	-0.0437824	-0.05017	-0.0372362	-0.0416655	-0.0495595	-0.0464892	-0.0484776
URS00002D149F_9606	piRNA		piR-hsa-23985	PIRBASE	piR-33849	1.68779	0	0	2.63631	0	0	4.14533	0	0	8.22427	0	0	2.37823	0	0	4.10042	0	0	0	0	0	0	0	0		-0.0508603	-0.0506829	-0.0444414	-0.063834	-0.0518655	-0.0402229	-0.0539854	-0.0478804	-0.047836	-0.0514274	-0.0577916	-0.0485189	-0.0520496	-0.05017	-0.0372362	-0.0457256	-0.0495595	-0.0464892	-0.0484776
URS00002D197A_9606	tRNA	MT-TS2	GENECARDS:MT-TS2:URS00002D197A_9606	GENECARDS	tRNA-Ser	3.79752	0.721898	0	1.31815	0	0	4.83622	0	0.978955	6.32636	1.53228	0	4.75646	0	0	13.1213	1.20012	0	0	0	0	0	0	0		-0.0498556	-0.0486377	-0.0444414	-0.0648006	-0.0518655	-0.0402229	-0.0536835	-0.0478804	-0.0452003	-0.0523015	-0.0529178	-0.0485189	-0.0509324	-0.05017	-0.0372362	-0.0425355	-0.0463381	-0.0464892	-0.0484776
URS00002D1D36_9606	lncRNA	lnc-SSTR1-2	lnc-SSTR1-2:1	LNCIPEDIA	novel transcript	0	0	0	0.329538	0	0	1.38178	0	0	0	0	0	0	1.00748	0	1.64017	0	0	0	435.255	0	0	0	0		-0.0516641	-0.0506829	-0.0444414	-0.0655255	-0.0518655	-0.0402229	-0.0551931	-0.0478804	-0.047836	-0.0552151	-0.0577916	-0.0485189	-0.0531668	-0.0476427	-0.0372362	-0.0465956	-0.0495595	-0.0464892	-0.0484776
URS00002D2333_9606	miRNA	miRNA	hsa-miR-3145-5p	MIRBASE	hsa-miR-3145-5p	1.68779	0	0	2.63631	0	0	7.59978	0	0	2.53054	0	0	8.56163	0	0	5.74058	0	0	0	0	0	0	0	0		-0.0508603	-0.0506829	-0.0444414	-0.063834	-0.0518655	-0.0402229	-0.0524759	-0.0478804	-0.047836	-0.0540496	-0.0577916	-0.0485189	-0.0491449	-0.05017	-0.0372362	-0.0451456	-0.0495595	-0.0464892	-0.0484776
URS00002D2D8F_9606	tRNA		mitochondrially encoded tRNA-Val (GUN) (MT-TV)	RFAM	mitochondrially encoded tRNA-Val (GUN) (MT-TV)	772.584	39.7044	99.5936	782.324	149.655	3.52025	758.596	103.589	59.7163	683.247	84.2753	44.5799	670.185	35.2616	61.7552	773.339	43.2042	184.958	105.87	52.3918	108.419	26.8079	23.7388	18.4743		0.316262	0.0618035	0.183244	0.507904	0.406878	-0.0366135	0.275697	0.193477	0.112942	0.259454	0.21027	0.0819445	0.261657	0.0382859	0.0142598	0.226299	0.0664106	0.429503	0.20913
URS00002D37A3_9606	lncRNA	lnc-PFKP-13	lnc-PFKP-13:1	LNCIPEDIA	novel transcript	1.26584	0	0	8.23846	0	0	1.38178	0.699928	0	1.26527	0	0	10.4642	0	0	7.38075	0	0	0	0	0	0	0	0		-0.0510613	-0.0506829	-0.0444414	-0.059726	-0.0518655	-0.0402229	-0.0551931	-0.0462496	-0.047836	-0.0546324	-0.0577916	-0.0485189	-0.0482512	-0.05017	-0.0372362	-0.0445656	-0.0495595	-0.0464892	-0.0484776
URS00002D40C8_9606	tRNA	tRNA-Pro-TGG-3-1	GTRNADB:tRNA-Pro-TGG-3-1:CM000667.1:180615854-180615925	GTRNADB	tRNA-Pro (anticodon TGG) 3-1 (TRP-TGG3 1 to 5)	10.1267	1.4438	0	7.24984	0	0	3.45444	0	0	7.59163	21.4519	0	5.23211	0	49.4042	7.38075	0	0.889222	8.82254	4.03014	0	0	0	0		-0.0468415	-0.0465925	-0.0444414	-0.0604509	-0.0518655	-0.0402229	-0.0542873	-0.0478804	-0.047836	-0.0517188	0.0104423	-0.0485189	-0.050709	-0.05017	0.00396058	-0.0445656	-0.0495595	-0.0442008	-0.0270104
URS00002D4542_9606	tRNA	tRNA-Thr-CGT-4-1	GTRNADB:tRNA-Thr-CGT-4-1:CM000679.1:29877093-29877164	GTRNADB	tRNA-Thr (anticodon CGT) 4-1 (TRT-CGT4-1)	370.047	1507.32	3295.38	230.018	416.77	1151.12	429.733	4836.5	3039.66	473.844	2687.1	4088.05	544.139	633.702	1815.6	461.707	2906.68	4070.86	2114.47	1233.22	1327.36	1206.36	4390.68	4051.64		0.124562	4.21971	7.48925	0.102903	1.22568	1.14003	0.131989	11.2209	8.13601	0.163014	8.48932	11.9152	0.202446	1.53951	1.47675	0.116097	7.75265	10.4299	5.09651
URS00002D4E4C_9606	piRNA		piR-hsa-706	PIRBASE	piR-30538	0	0	0	0	15.6615	0	0	0	0	0	0	0	0	0	0	0	0	0	0	0	0	0	0	0		-0.0516641	-0.0506829	-0.0444414	-0.0657672	-0.00385744	-0.0402229	-0.0557969	-0.0478804	-0.047836	-0.0552151	-0.0577916	-0.0485189	-0.0531668	-0.05017	-0.0372362	-0.0471756	-0.0495595	-0.0464892	-0.0484776
URS00002D5B50_9606	miRNA	miRNA	hsa-mir-194	MIRBASE	microRNA hsa-mir-194 precursor (hsa-mir-194-1)	6.75115	0	0	4.284	0	0	6.90889	0	0	5.06109	0	0	3.32952	0	0	4.10042	0	0	0	0	0	0	0	0		-0.048449	-0.0506829	-0.0444414	-0.0626258	-0.0518655	-0.0402229	-0.0527778	-0.0478804	-0.047836	-0.0528842	-0.0577916	-0.0485189	-0.0516028	-0.05017	-0.0372362	-0.0457256	-0.0495595	-0.0464892	-0.0484776
URS00002D6C4C_9606	tRNA	MT-TM	GENECARDS:MT-TM:URS00002D6C4C_9606	GENECARDS	tRNA-Met	50.2117	30.3197	0	90.9526	0	0	89.1247	0.699928	0	79.0795	6.12911	0	132.705	3.02243	0	125.473	0	0	0	4.03014	0	0	0	0		-0.027752	0.0352158	-0.0444414	0.000927518	-0.0518655	-0.0402229	-0.0168509	-0.0462496	-0.047836	-0.0187951	-0.0382962	-0.0485189	0.00917227	-0.0425881	-0.0372362	-0.00280491	-0.0495595	-0.0464892	-0.0484776
URS00002D7BB5_9606	tRNA	tRNA-Arg-CCT-1-1	GTRNADB:tRNA-Arg-CCT-1-1:CM000679.1:73030001-73030073	GTRNADB	tRNA-Arg (anticodon CCT) 1-1 (TRR-CCT1-1)	6.3292	0	0.976408	7.57938	0	0	9.67245	14.6985	28.3897	17.7138	12.2582	0.782103	7.13469	1.00748	0	3.28033	0	17.7844	0	8.06027	18.5862	0	0	0		-0.04865	-0.0506829	-0.0422092	-0.0602093	-0.0518655	-0.0402229	-0.0515702	-0.0136337	0.0285993	-0.047057	-0.0188008	-0.0462301	-0.0498153	-0.0476427	-0.0372362	-0.0460156	-0.0495595	-0.000720739	-0.0484776
URS00002D8544_9606	misc_RNA		EU863790.1:1..2104:misc_RNA	ENA	miscellaneous RNA	25.3168	0	0	23.0677	0	0	15.1996	0	0	23.4075	0	0	21.8797	0	0	21.3222	0	0	0	0	0	0	0	0		-0.0396076	-0.0506829	-0.0444414	-0.0488519	-0.0518655	-0.0402229	-0.0491549	-0.0478804	-0.047836	-0.0444348	-0.0577916	-0.0485189	-0.0428887	-0.05017	-0.0372362	-0.0396355	-0.0495595	-0.0464892	-0.0484776
URS00002D9CBA_9606	miRNA	miRNA	hsa-mir-128	MIRBASE	microRNA hsa-mir-128 precursor (hsa-mir-128-1)	884.822	4.33139	0.976408	670.281	19.1419	7.04051	1349.31	18.8981	0	979.953	15.8335	0	877.091	6.04485	0	1226.02	1.20012	0	129.397	12.0904	37.1723	7.65941	1.97823	0		0.369712	-0.0384117	-0.0422092	0.425744	0.00681103	-0.0330042	0.533827	-0.00384895	-0.047836	0.396102	-0.00742849	-0.0485189	0.358852	-0.0350061	-0.0372362	0.386381	-0.0463381	-0.0464892	0.266376
URS00002DABEA_9606	miRNA	miRNA	hsa-miR-125b	MIRBASE	hsa-miR-125b-1-3p	348.106	0	0	291.971	0	0	432.496	29.397	0	402.989	0	0	307.743	2.01495	0	340.335	0	0	61.7578	4.03014	0	3.82971	0	1.15464		0.114113	-0.0506829	-0.0444414	0.148332	-0.0518655	-0.0402229	0.133197	0.020613	-0.047836	0.130381	-0.0577916	-0.0485189	0.0913973	-0.0451154	-0.0372362	0.0731763	-0.0495595	-0.0464892	0.101793
URS00002DB004_9606	lncRNA	lnc-LCOR-1	lnc-LCOR-1:2	LNCIPEDIA	non-protein coding lnc-LCOR-1:2	0	13.7161	0	0.329538	0	0	1.38178	0	0	0.632636	0	0	0	0	0	2.46025	0	0	0	0	0	0	0	0		-0.0516641	-0.011824	-0.0444414	-0.0655255	-0.0518655	-0.0402229	-0.0551931	-0.0478804	-0.047836	-0.0549237	-0.0577916	-0.0485189	-0.0531668	-0.05017	-0.0372362	-0.0463056	-0.0495595	-0.0464892	-0.0484776
URS00002DD349_9606	miRNA	miRNA	hsa-miR-23c	MIRBASE	hsa-miR-23c	2.53168	1.4438	0	0.988615	0	3.52025	5.52711	0	0	5.06109	18.3873	0	3.80517	0	0	4.9205	0	0	0	0	1.54885	0	0.989116	0		-0.0504585	-0.0465925	-0.0444414	-0.0650422	-0.0518655	-0.0366135	-0.0533816	-0.0478804	-0.047836	-0.0528842	0.000694593	-0.0485189	-0.0513793	-0.05017	-0.0372362	-0.0454356	-0.0495595	-0.0464892	-0.0484776
URS00002DDD59_9606	tRNA	tRNA-Arg-ACG-2-1	GTRNADB:tRNA-Arg-ACG-2-1:CM000665.1:45730491-45730563	GTRNADB	tRNA-Arg (anticodon ACG) 2-1 (TRR-ACG2 1 to 4)	17.7218	5.77519	0	18.4541	0	0	35.2353	0.699928	0	13.918	0	0	17.1233	0	0	17.2218	30.0029	0	4.41127	0	0	0	27.6952	0		-0.0432245	-0.0343213	-0.0444414	-0.0522349	-0.0518655	-0.0402229	-0.0403996	-0.0462496	-0.047836	-0.0488052	-0.0577916	-0.0485189	-0.0451231	-0.05017	-0.0372362	-0.0410855	0.0309753	-0.0464892	-0.037744
URS00002DDFFC_9606	misc_RNA	NONHSAG030072.2	GENECARDS:NONHSAG030072.2:URS00002DDFFC_9606	GENECARDS	miscellaneous RNA	70.0432	0	0	292.3	0	0	126.433	0	0	58.8351	0	0	337.233	1.00748	0	201.741	0	0	1.47042	0	0	0	0	1.15464		-0.0183077	-0.0506829	-0.0444414	0.148574	-0.0518655	-0.0402229	-0.000547963	-0.0478804	-0.047836	-0.0281186	-0.0577916	-0.0485189	0.10525	-0.0476427	-0.0372362	0.0241655	-0.0495595	-0.0464892	-0.0448998
URS00002DFE82_9606	misc_RNA	KC876027	GENECARDS:KC876027:URS00002DFE82_9606	GENECARDS	external transcribed spacer	6.75115	0	0	4.94307	0	0	0.690889	0	0	9.48954	0	0	2.37823	0	0	1.64017	0	0	0	0	0	0	0	0		-0.048449	-0.0506829	-0.0444414	-0.0621425	-0.0518655	-0.0402229	-0.055495	-0.0478804	-0.047836	-0.0508447	-0.0577916	-0.0485189	-0.0520496	-0.05017	-0.0372362	-0.0465956	-0.0495595	-0.0464892	-0.0484776
URS00002E0A2C_9606	snoRNA	snoRNA	SNORD21	SNODB	small nucleolar RNA, C/D box 21 (SNORD21)	529.965	2.88759	0.976408	481.455	0	137.29	567.22	15.3984	0	853.426	12.769	0.782103	413.812	54.4037	0	543.715	0	0.889222	0	0	0	0	0.989116	0		0.20072	-0.0425021	-0.0422092	0.28728	-0.0518655	0.100541	0.192068	-0.0120029	-0.047836	0.33783	-0.0171762	-0.0462301	0.141224	0.0863049	-0.0372362	0.145097	-0.0495595	-0.0442008	-0.0484776
URS00002E0EE8_9606	snoRNA	snoRNA	SNORD48	SNODB	small nucleolar RNA, C/D box 48 (SNORD48)	531.653	1.4438	0	480.467	82.658	3.52025	1074.33	0.699928	29.3686	1266.54	35.2424	0.782103	587.423	31.2317	12.351	656.067	0	0	26.4676	4.03014	3.09769	3.82971	0.989116	1.15464		0.201523	-0.0465925	-0.0444414	0.286555	0.20151	-0.0366135	0.413668	-0.0462496	0.031235	0.528088	0.054307	-0.0462301	0.222779	0.0281767	-0.026937	0.184828	-0.0495595	-0.0464892	0.0159241
URS00002E16CD_9606	precursor_RNA	AB372779-001	GENECARDS:AB372779-001:URS00002E16CD_9606	GENECARDS	partial precursor RNA	13.0803	0	0	1.64769	0	0	1.38178	0	0	0.632636	0	0	0.951292	0	0	0	0	0	0	0	0	0	0	0		-0.0454349	-0.0506829	-0.0444414	-0.0645589	-0.0518655	-0.0402229	-0.0551931	-0.0478804	-0.047836	-0.0549237	-0.0577916	-0.0485189	-0.0527199	-0.05017	-0.0372362	-0.0471756	-0.0495595	-0.0464892	-0.0484776
URS00002E2DE7_9606	miRNA	miRNA	hsa-miR-95-3p	MIRBASE	hsa-miR-95-3p	299.582	0	0	320.641	0	0	491.913	0.699928	0	516.864	0	0.782103	433.789	34.2542	0	386.259	0	8.89222	1.47042	4.03014	0	3.82971	0	0		0.091005	-0.0506829	-0.0444414	0.169356	-0.0518655	-0.0402229	0.159161	-0.0462496	-0.047836	0.182826	-0.0577916	-0.0462301	0.150608	0.0357586	-0.0372362	0.0894165	-0.0495595	-0.023605	-0.0448998
URS00002E52F8_9606	lncRNA	LINC01878	LINC01878:14	LNCIPEDIA	long intergenic non-protein coding RNA 1878	2.95363	0	0	4.284	0	0	2.76356	0	0	3.79582	0	0	1.42694	0	0	3.28033	0	0	0	0	0	0	0	0		-0.0502575	-0.0506829	-0.0444414	-0.0626258	-0.0518655	-0.0402229	-0.0545892	-0.0478804	-0.047836	-0.0534669	-0.0577916	-0.0485189	-0.0524965	-0.05017	-0.0372362	-0.0460156	-0.0495595	-0.0464892	-0.0484776
URS00002E5E66_9606	snoRNA	snoRNA	SNORA2A	SNODB	small nucleolar RNA, H/ACA box 2A (SNORA2A)	6.75115	0	0	12.1929	0	0	8.98156	0	0	12.6527	0	0	3.32952	0	0	9.841	0	0	0	0	0	0	0	0		-0.048449	-0.0506829	-0.0444414	-0.0568262	-0.0518655	-0.0402229	-0.0518721	-0.0478804	-0.047836	-0.0493879	-0.0577916	-0.0485189	-0.0516028	-0.05017	-0.0372362	-0.0436955	-0.0495595	-0.0464892	-0.0484776
URS00002E728C_9606	miRNA	miRNA	hsa-mir-92a	MIRBASE	microRNA hsa-mir-92a precursor (hsa-mir-92a-2)	343.465	13.7161	0	271.539	14.7914	3.52025	328.172	9.09907	0	328.971	2.04304	0.782103	231.164	1.00748	12.351	319.833	1.20012	0	0	0	0	0	1.97823	0		0.111903	-0.011824	-0.0444414	0.13335	-0.00652455	-0.0366135	0.0876088	-0.0266801	-0.047836	0.0962922	-0.0512932	-0.0462301	0.0554239	-0.0476427	-0.026937	0.0659261	-0.0463381	-0.0464892	-0.0484776
URS00002E7DA5_9606	lncRNA	LOC100128770	GENECARDS:LOC100128770:URS00002E7DA5_9606	GENECARDS	novel transcript, antisense to CCDC64B	0.421947	0	0	0.988615	0	0	0	0	0.978955	0.632636	1.02152	1.56421	0.475646	0	0	0	0	0.889222	0	0	75.8935	0	0	0		-0.0514632	-0.0506829	-0.0444414	-0.0650422	-0.0518655	-0.0402229	-0.0557969	-0.0478804	-0.0452003	-0.0549237	-0.0545424	-0.0439413	-0.0529434	-0.05017	-0.0372362	-0.0471756	-0.0495595	-0.0442008	-0.0484776
URS00002E83BA_9606	tRNA	MT-TS2	GENECARDS:MT-TS2:URS00002E83BA_9606	GENECARDS	tRNA-Ser (AGY)	11.8145	0	0	8.89753	0	0	13.8178	0.699928	0	14.5506	4.59683	4.69262	17.5989	2.01495	0	13.1213	0	0	0	0	0	0	0	0		-0.0460377	-0.0506829	-0.0444414	-0.0592427	-0.0518655	-0.0402229	-0.0497587	-0.0462496	-0.047836	-0.0485138	-0.0431701	-0.034786	-0.0448996	-0.0451154	-0.0372362	-0.0425355	-0.0495595	-0.0464892	-0.0484776
URS00002E857A_9606	miRNA	miRNA	hsa-miR-451a	MIRBASE	hsa-miR-451a	13.5023	0	0	7.90892	0	0	4.83622	0	0	6.32636	0	0	4.28081	0	0	11.4812	0	0	0	0	0	0	0	0		-0.045234	-0.0506829	-0.0444414	-0.0599676	-0.0518655	-0.0402229	-0.0536835	-0.0478804	-0.047836	-0.0523015	-0.0577916	-0.0485189	-0.0511559	-0.05017	-0.0372362	-0.0431155	-0.0495595	-0.0464892	-0.0484776
URS00002E8701_9606	lncRNA	LINC00967	LINC00967:6	LNCIPEDIA	long intergenic non-protein coding RNA 967	0.421947	0.721898	0	0.329538	0.870084	0	2.76356	13.2986	17.6212	0.632636	0	28.9378	1.90258	0	0	0	0	0	0	0	20.135	7.65941	0	0		-0.0514632	-0.0486377	-0.0444414	-0.0655255	-0.0491984	-0.0402229	-0.0545892	-0.0168953	-0.000393421	-0.0549237	-0.0577916	0.0361678	-0.0522731	-0.05017	-0.0372362	-0.0471756	-0.0495595	-0.0464892	-0.0484776
URS00002E8D60_9606	miRNA	miRNA	hsa-miR-876-3p	MIRBASE	hsa-miR-876-3p	21.0973	0	0	14.4997	0	0	22.7993	0	0	18.9791	0	0	18.0745	0	0	33.6234	0	0	0	0	0	0	0	0		-0.041617	-0.0506829	-0.0444414	-0.0551347	-0.0518655	-0.0402229	-0.045834	-0.0478804	-0.047836	-0.0464743	-0.0577916	-0.0485189	-0.0446762	-0.05017	-0.0372362	-0.0352854	-0.0495595	-0.0464892	-0.0484776
URS00002E99CB_9606	miRNA	miRNA	hsa-miR-551a	MIRBASE	hsa-miR-551a	0	0	0	3.95446	0	0	0.690889	0	0	0	0	0	0.951292	0	0	1.64017	0	0	0	0	0	0	0	0		-0.0516641	-0.0506829	-0.0444414	-0.0628674	-0.0518655	-0.0402229	-0.055495	-0.0478804	-0.047836	-0.0552151	-0.0577916	-0.0485189	-0.0527199	-0.05017	-0.0372362	-0.0465956	-0.0495595	-0.0464892	-0.0484776
URS00002EAA84_9606	lncRNA	lnc-FAM120B-1	lnc-FAM120B-1:1	LNCIPEDIA	novel transcript, overlapping to FAM120B	0.421947	0	0	4.61354	0	0	0	0	0	0	0.510759	0	1.42694	0	0	0	0	0	2.94085	0	0	0	0	1.15464		-0.0514632	-0.0506829	-0.0444414	-0.0623841	-0.0518655	-0.0402229	-0.0557969	-0.0478804	-0.047836	-0.0552151	-0.056167	-0.0485189	-0.0524965	-0.05017	-0.0372362	-0.0471756	-0.0495595	-0.0464892	-0.0413219
URS00002EAD0F_9606	tRNA	6NU2_B	GENECARDS:6NU2_B:URS00002EAD0F_9606	GENECARDS	tRNA-Val	0.843893	2.88759	6.83486	0	3.48034	0	1.38178	18.1981	9.78955	0.632636	10.7259	3.91052	2.85388	9.06728	0	2.46025	6.00059	12.4491	4.41127	0	10.8419	3.82971	3.95646	4.61857		-0.0512622	-0.0425021	-0.0288159	-0.0657672	-0.041197	-0.0402229	-0.0551931	-0.00547974	-0.021479	-0.0549237	-0.0236747	-0.0370748	-0.0518262	-0.0274242	-0.0372362	-0.0463056	-0.0334526	-0.0144513	-0.037744
URS00002ECE14_9606	miRNA	miRNA	hsa-mir-151a	MIRBASE	microRNA hsa-mir-151a precursor	13862.6	49.0891	16.5989	11452.8	187.068	31.6823	20214.7	97.99	10.7685	17367.1	153.738	28.9378	12131.4	188.398	193.5	14581.1	45.6045	8.89222	197.037	120.904	192.057	80.4238	156.28	15.0104		6.5501	0.0883912	-0.00649386	8.33245	0.521564	-0.00773886	8.77769	0.180431	-0.0188433	7.9432	0.431218	0.0361678	5.64561	0.422437	0.124118	5.1091	0.0728534	-0.023605	0.430958
URS00002ED61F_9606	miRNA	miRNA	hsa-miR-744-5p	MIRBASE	hsa-miR-744-5p	603.384	0	0.976408	599.43	0	0	616.964	0	0.978955	583.29	0	0	517.027	2.01495	4.11701	390.36	0	0.889222	0	0	0	3.82971	0.989116	10.3918		0.235684	-0.0506829	-0.0422092	0.37379	-0.0518655	-0.0402229	0.213806	-0.0478804	-0.0452003	0.213419	-0.0577916	-0.0485189	0.18971	-0.0451154	-0.0338031	0.0908665	-0.0495595	-0.0442008	-0.0484776
URS00002F0997_9606	lncRNA	lnc-OR10H5-1	lnc-OR10H5-1:7	LNCIPEDIA	novel transcript	0	0	0	0	0	0	0	0	0	0.632636	0	0	0	1.00748	0	0	0	0	0	0	23.2327	0	0	0		-0.0516641	-0.0506829	-0.0444414	-0.0657672	-0.0518655	-0.0402229	-0.0557969	-0.0478804	-0.047836	-0.0549237	-0.0577916	-0.0485189	-0.0531668	-0.0476427	-0.0372362	-0.0471756	-0.0495595	-0.0464892	-0.0484776
URS00002F1074_9606	lncRNA	ENSG00000267342	GENECARDS:ENSG00000267342:URS00002F1074_9606	GENECARDS	novel transcript, antisense to MRPL38	0	0	0	0.329538	0	0	0	0	0	0	0	1.56421	0	0	0	0	0	0	0	0	0	49.7862	0	0		-0.0516641	-0.0506829	-0.0444414	-0.0655255	-0.0518655	-0.0402229	-0.0557969	-0.0478804	-0.047836	-0.0552151	-0.0577916	-0.0439413	-0.0531668	-0.05017	-0.0372362	-0.0471756	-0.0495595	-0.0464892	-0.0484776
URS00002F13BD_9606	snoRNA	snoRNA	SNORD117	SNODB	small nucleolar RNA, C/D box 117 (SNORD117)	45.5702	2.1657	0	63.9304	1.74017	3.52025	26.2538	0	0	82.8753	13.7905	0	30.917	0	0	39.364	0	5.33533	0	4.03014	1.54885	0	0	0		-0.0299623	-0.0445473	-0.0444414	-0.0188876	-0.0465313	-0.0366135	-0.0443244	-0.0478804	-0.047836	-0.0170469	-0.013927	-0.0485189	-0.0386434	-0.05017	-0.0372362	-0.0332554	-0.0495595	-0.0327586	-0.0484776
URS00002F1DFE_9606	lncRNA	lnc-GNA11-3	lnc-GNA11-3:1	LNCIPEDIA	novel transcript, antisense to TLE5	0	0	0	0	0	0	0	0	0	0	0	0	0	11.0822	0	0	0	0	0	0	0	0	0	0		-0.0516641	-0.0506829	-0.0444414	-0.0657672	-0.0518655	-0.0402229	-0.0557969	-0.0478804	-0.047836	-0.0552151	-0.0577916	-0.0485189	-0.0531668	-0.0223696	-0.0372362	-0.0471756	-0.0495595	-0.0464892	-0.0484776
URS00002F2AEC_9606	tRNA		tRNA	MODOMICS	tRNA His GUG	281.438	11.5504	70.3014	253.744	0	179.533	383.443	33.5966	10.7685	291.645	16.3443	38.3231	211.662	0	8.23403	244.385	33.6033	132.494	94.1071	64.4822	7.74423	3.82971	68.249	4.61857		0.0823645	-0.0179596	0.116277	0.120301	-0.0518655	0.143853	0.111761	0.0303977	-0.0188433	0.079102	-0.00580388	0.0636338	0.0462629	-0.05017	-0.0303701	0.0392457	0.0406395	0.294486	0.180506
URS00002F3336_9606	miRNA	miRNA	hsa-miR-629-5p	MIRBASE	hsa-miR-629-5p	503.804	0.721898	0.976408	389.514	0.870084	0	435.951	0.699928	0	466.885	36.2639	0	424.276	4.0299	0	324.753	0	0	2.94085	4.03014	17.0373	3.82971	0.989116	0		0.188261	-0.0486377	-0.0422092	0.21986	-0.0491984	-0.0402229	0.134706	-0.0462496	-0.047836	0.159809	0.0575562	-0.0485189	0.14614	-0.0400608	-0.0372362	0.0676662	-0.0495595	-0.0464892	-0.0413219
URS00002F40E9_9606	miRNA	miRNA	hsa-miR-654-3p	MIRBASE	hsa-miR-654-3p	2301.72	0.721898	1.95282	2950.69	101.8	95.0468	3891.78	5.59943	1.95791	2057.96	10.7259	4.69262	3450.34	18.1346	28.8191	3179.46	3.60035	1.77844	5.88169	12.0904	1.54885	84.2536	0.989116	4.61857		1.04448	-0.0486377	-0.0399769	2.09794	0.260187	0.0572292	1.64484	-0.034834	-0.0425646	0.89258	-0.0236747	-0.034786	1.56765	-0.00467838	-0.0132047	1.07717	-0.0398953	-0.0419123	-0.0341661
URS00002F4762_9606	miRNA	miRNA	hsa-miR-10a-3p	MIRBASE	hsa-miR-10a-3p	36.2874	0	0	39.8741	0	3.52025	39.3807	0	0	26.5707	0	0	28.5388	0	0	47.5648	3.60035	0.889222	0	0	0	0	0	0		-0.0343831	-0.0506829	-0.0444414	-0.0365278	-0.0518655	-0.0366135	-0.0385882	-0.0478804	-0.047836	-0.042978	-0.0577916	-0.0485189	-0.0397606	-0.05017	-0.0372362	-0.0303553	-0.0398953	-0.0442008	-0.0484776
URS00002F4D78_9606	miRNA	miRNA	hsa-miR-29a-3p	MIRBASE	hsa-miR-29a-3p	8101.38	38.9825	67.3722	9377.34	364.565	183.053	13517.2	187.581	35.2424	10687.1	120.539	66.4788	13964	242.801	119.393	15958.8	306.03	20.4521	116.163	169.266	325.258	38.2971	99.9007	85.4435		3.80643	0.0597583	0.109581	6.81055	1.06566	0.147463	5.85101	0.389172	0.0470492	4.86673	0.325618	0.146032	6.50651	0.558912	0.0623227	5.59631	0.771896	0.00614453	0.234175
URS00002F74F1_9606	miRNA	miRNA	hsa-miR-1299	MIRBASE	hsa-miR-1299	14.7681	0	0	11.2043	0	0	16.5813	0	0	14.5506	0	0	15.6963	0	0	10.6611	0	0	0	0	0	0	0	0		-0.0446311	-0.0506829	-0.0444414	-0.0575512	-0.0518655	-0.0402229	-0.0485511	-0.0478804	-0.047836	-0.0485138	-0.0577916	-0.0485189	-0.0457934	-0.05017	-0.0372362	-0.0434055	-0.0495595	-0.0464892	-0.0484776
URS00002F7867_9606	tRNA	MT-TS2	GENECARDS:MT-TS2:URS00002F7867_9606	GENECARDS	tRNA-Ser	3.37557	0	0	2.30677	0	0	8.29067	0	0	5.69372	0	0	1.90258	0	0	2.46025	0	0	0	0	0	0	0	0		-0.0500566	-0.0506829	-0.0444414	-0.0640757	-0.0518655	-0.0402229	-0.052174	-0.0478804	-0.047836	-0.0525928	-0.0577916	-0.0485189	-0.0522731	-0.05017	-0.0372362	-0.0463056	-0.0495595	-0.0464892	-0.0484776
URS00002F7B7A_9606	misc_RNA	JA662177	GENECARDS:JA662177:URS00002F7B7A_9606	GENECARDS	miscellaneous RNA	5.48531	11.5504	0	7.24984	0	3.52025	9.67245	0	0	3.79582	0	0	17.5989	0	0	8.20084	0	0.889222	0	0	0	0	0	2.30928		-0.0490519	-0.0179596	-0.0444414	-0.0604509	-0.0518655	-0.0366135	-0.0515702	-0.0478804	-0.047836	-0.0534669	-0.0577916	-0.0485189	-0.0448996	-0.05017	-0.0372362	-0.0442755	-0.0495595	-0.0442008	-0.0484776
URS00002F7ECE_9606	lncRNA	SNHG3	SNHG3:5	LNCIPEDIA	non-protein coding SNHG3:5	12.6584	0	0	4.94307	0	0	4.14533	0	0	3.16318	0.510759	0	0	0	0	2.46025	0	0	0	0	0	0	0	0		-0.0456358	-0.0506829	-0.0444414	-0.0621425	-0.0518655	-0.0402229	-0.0539854	-0.0478804	-0.047836	-0.0537583	-0.056167	-0.0485189	-0.0531668	-0.05017	-0.0372362	-0.0463056	-0.0495595	-0.0464892	-0.0484776
URS00002F7FEA_9606	tRNA		AY289073.1:7518..7585:tRNA	ENA	tRNA-Asp	1.68779	0	0	3.29538	0	0	3.45444	0	0	5.06109	0	0	4.75646	0	0	4.9205	0	0	0	0	0	3.82971	0	0		-0.0508603	-0.0506829	-0.0444414	-0.0633507	-0.0518655	-0.0402229	-0.0542873	-0.0478804	-0.047836	-0.0528842	-0.0577916	-0.0485189	-0.0509324	-0.05017	-0.0372362	-0.0454356	-0.0495595	-0.0464892	-0.0484776
URS00002F8148_9606	miRNA	miRNA	hsa-let-7f	MIRBASE	hsa-let-7f-1-3p	37.5533	0	0	79.0892	0	0	109.16	0	0	23.4075	0	0	84.665	0	0	123.833	0	0	0	0	0	0	0	0		-0.0337802	-0.0506829	-0.0444414	-0.00777179	-0.0518655	-0.0402229	-0.00809563	-0.0478804	-0.047836	-0.0444348	-0.0577916	-0.0485189	-0.0133949	-0.05017	-0.0372362	-0.00338492	-0.0495595	-0.0464892	-0.0484776
URS00002F91A0_9606	lncRNA	lnc-RPL18-3	lnc-RPL18-3:1	LNCIPEDIA	novel transcript, antisense to SPHK2	0	0	0	0	0	0	0.690889	0	15.6633	0.632636	0	0	0	0	0	0	0	0	0	0	0	0	0	0		-0.0516641	-0.0506829	-0.0444414	-0.0657672	-0.0518655	-0.0402229	-0.055495	-0.0478804	-0.00566482	-0.0549237	-0.0577916	-0.0485189	-0.0531668	-0.05017	-0.0372362	-0.0471756	-0.0495595	-0.0464892	-0.0484776
URS00002FAA07_9606	tRNA	MT-TS2	GENECARDS:MT-TS2:URS00002FAA07_9606	GENECARDS	tRNA-Ser	3.37557	0	0	2.63631	0	0	6.218	0	0	5.69372	0	0	5.70775	0	0	8.20084	0	0	0	0	0	0	0	0		-0.0500566	-0.0506829	-0.0444414	-0.063834	-0.0518655	-0.0402229	-0.0530797	-0.0478804	-0.047836	-0.0525928	-0.0577916	-0.0485189	-0.0504856	-0.05017	-0.0372362	-0.0442755	-0.0495595	-0.0464892	-0.0484776
URS00002FAA8C_9606	miRNA	miRNA	hsa-miR-3182	MIRBASE	hsa-miR-3182	3.37557	12.9942	0	4.284	0	0	5.52711	0	62.6531	8.22427	22.4734	0	8.08598	4.0299	0	4.10042	0	0	0	0	0	0	0	0		-0.0500566	-0.0138692	-0.0444414	-0.0626258	-0.0518655	-0.0402229	-0.0533816	-0.0478804	0.120849	-0.0514274	0.0136915	-0.0485189	-0.0493684	-0.0400608	-0.0372362	-0.0457256	-0.0495595	-0.0464892	-0.0484776
URS00002FB368_9606	miRNA	miRNA	hsa-miR-671-5p	MIRBASE	hsa-miR-671-5p	320.679	0.721898	0	138.077	0	0	476.022	9.09907	0	278.36	0.510759	0.782103	300.133	0	0	408.402	0	0	0	0	0	0	0	0		0.101052	-0.0486377	-0.0444414	0.0354831	-0.0518655	-0.0402229	0.152217	-0.0266801	-0.047836	0.0729834	-0.056167	-0.0462301	0.0878223	-0.05017	-0.0372362	0.0972466	-0.0495595	-0.0464892	-0.0484776
URS00002FC096_9606	piRNA		piR-hsa-20560	PIRBASE	piR-57448	0	0	0	0	0	0	0	0	18.6001	0	0	0	0	0	0	0	0	0	0	0	0	0	0	0		-0.0516641	-0.0506829	-0.0444414	-0.0657672	-0.0518655	-0.0402229	-0.0557969	-0.0478804	0.00224228	-0.0552151	-0.0577916	-0.0485189	-0.0531668	-0.05017	-0.0372362	-0.0471756	-0.0495595	-0.0464892	-0.0484776
URS00002FC5B0_9606	miRNA	miRNA	hsa-miR-32-3p	MIRBASE	hsa-miR-32-3p	53.5872	0	0	54.0443	0	0	75.3069	0	0	70.2226	0	0	79.4329	0	0	107.431	0	0	1.47042	0	0	0	0.989116	0		-0.0261444	-0.0506829	-0.0444414	-0.026137	-0.0518655	-0.0402229	-0.0228891	-0.0478804	-0.047836	-0.0228741	-0.0577916	-0.0485189	-0.0158527	-0.05017	-0.0372362	-0.00918501	-0.0495595	-0.0464892	-0.0448998
URS00002FD6B3_9606	misc_RNA	HD123313	GENECARDS:HD123313:URS00002FD6B3_9606	GENECARDS	miscellaneous RNA	2.95363	0	0	17.136	0	3.52025	6.218	0	0	3.79582	0	0	18.5502	0	0	24.6025	0	0	0	0	0	0	0	0		-0.0502575	-0.0506829	-0.0444414	-0.0532015	-0.0518655	-0.0366135	-0.0530797	-0.0478804	-0.047836	-0.0534669	-0.0577916	-0.0485189	-0.0444528	-0.05017	-0.0372362	-0.0384755	-0.0495595	-0.0464892	-0.0484776
URS00002FD7C2_9606	piRNA		piR-hsa-624	PIRBASE	piR-30456	5.90725	0.721898	0	2.30677	0	0	1.38178	0	0	14.5506	0	0	5.70775	0	0	2.46025	0	0	0	0	0	0	0	0		-0.0488509	-0.0486377	-0.0444414	-0.0640757	-0.0518655	-0.0402229	-0.0551931	-0.0478804	-0.047836	-0.0485138	-0.0577916	-0.0485189	-0.0504856	-0.05017	-0.0372362	-0.0463056	-0.0495595	-0.0464892	-0.0484776
URS00003003B4_9606	miRNA	miRNA	hsa-miR-4659a-3p	MIRBASE	hsa-miR-4659a-3p	2.95363	0	0	1.31815	0	0	7.59978	0	0	1.26527	0	0	3.32952	0	0	2.46025	0	0	0	0	0	0	0	0		-0.0502575	-0.0506829	-0.0444414	-0.0648006	-0.0518655	-0.0402229	-0.0524759	-0.0478804	-0.047836	-0.0546324	-0.0577916	-0.0485189	-0.0516028	-0.05017	-0.0372362	-0.0463056	-0.0495595	-0.0464892	-0.0484776
URS0000301D88_9606	lncRNA	lnc-BRF2-11	lnc-BRF2-11:1	LNCIPEDIA	novel transcript	0	20.9351	0.976408	0	69.6067	66.8848	2.07267	0.699928	0.978955	0.632636	11.7475	0	0.951292	0	337.595	0.820084	0	42.6826	0	0	0	68.9347	0	0		-0.0516641	0.00862811	-0.0422092	-0.0657672	0.161504	0.0283545	-0.0548912	-0.0462496	-0.0452003	-0.0549237	-0.0204254	-0.0485189	-0.0527199	-0.05017	0.244275	-0.0468856	-0.0495595	0.0633551	-0.0484776
URS0000301E68_9606	lncRNA	LINC00384	LINC00384:1	LNCIPEDIA	long intergenic non-protein coding RNA 384	3.79752	0.721898	0	7.24984	0	3.52025	2.76356	0.699928	0	5.06109	9.70442	0	2.85388	1.00748	0	3.28033	0	0	2.94085	342.561	4.64654	0	0	0		-0.0498556	-0.0486377	-0.0444414	-0.0604509	-0.0518655	-0.0366135	-0.0545892	-0.0462496	-0.047836	-0.0528842	-0.0269239	-0.0485189	-0.0518262	-0.0476427	-0.0372362	-0.0460156	-0.0495595	-0.0464892	-0.0413219
URS0000302909_9606	miRNA	miRNA	hsa-mir-103a	MIRBASE	microRNA hsa-mir-103a precursor (hsa-mir-103a-2)	205.91	0	0	175.973	0	0	399.334	0	0.978955	343.521	0.510759	0	152.207	1.00748	0	177.958	0	0	0	0	0	0	0	0		0.0463958	-0.0506829	-0.0444414	0.0632726	-0.0518655	-0.0402229	0.118705	-0.0478804	-0.0452003	0.102994	-0.056167	-0.0485189	0.0183332	-0.0476427	-0.0372362	0.0157554	-0.0495595	-0.0464892	-0.0484776
URS0000303245_9606	tRNA	MT-TF	GENECARDS:MT-TF:URS0000303245_9606	GENECARDS	tRNA-Phe	3.37557	0	0	3.29538	0	0	2.76356	0	0	0.632636	0	0	0	0	0	0.820084	0	0	0	0	0	0	0.989116	0		-0.0500566	-0.0506829	-0.0444414	-0.0633507	-0.0518655	-0.0402229	-0.0545892	-0.0478804	-0.047836	-0.0549237	-0.0577916	-0.0485189	-0.0531668	-0.05017	-0.0372362	-0.0468856	-0.0495595	-0.0464892	-0.0484776
URS000030335E_9606	lncRNA	lnc-OR2J3-7	lnc-OR2J3-7:1	LNCIPEDIA	novel transcript	31.2241	0	0	16.4769	0	0	34.5444	0	0	50.6109	0	0	19.5015	0	0	19.682	0	0	0	0	0	0	0	0		-0.0367944	-0.0506829	-0.0444414	-0.0536848	-0.0518655	-0.0402229	-0.0407015	-0.0478804	-0.047836	-0.0319063	-0.0577916	-0.0485189	-0.0440059	-0.05017	-0.0372362	-0.0402155	-0.0495595	-0.0464892	-0.0484776
URS0000304424_9606	lncRNA	CACNA1C-AS1	CACNA1C-AS1:1	LNCIPEDIA	CACNA1C antisense RNA 1	0	0	0	0.329538	0	0	0	0	0	0	0.510759	0	0	0	0	0.820084	0	0	0	785.876	0	0	0	0		-0.0516641	-0.0506829	-0.0444414	-0.0655255	-0.0518655	-0.0402229	-0.0557969	-0.0478804	-0.047836	-0.0552151	-0.056167	-0.0485189	-0.0531668	-0.05017	-0.0372362	-0.0468856	-0.0495595	-0.0464892	-0.0484776
URS000030476B_9606	tRNA	TRP-CGG1-2	GENECARDS:TRP-CGG1-2:URS000030476B_9606	GENECARDS	tRNA-Pro	0	0	0	0.329538	0	0	0	2.79971	0	0	0	0	0	0	0	0	0	13.3383	0	0	0	0	0	0		-0.0516641	-0.0506829	-0.0444414	-0.0655255	-0.0518655	-0.0402229	-0.0557969	-0.0413572	-0.047836	-0.0552151	-0.0577916	-0.0485189	-0.0531668	-0.05017	-0.0372362	-0.0471756	-0.0495595	-0.0121628	-0.0484776
URS0000305A71_9606	piRNA		piR-hsa-28509	PIRBASE	piR-36360	127.85	0	0.976408	81.0664	0	0	222.466	0	0	236.606	0	0	111.777	2.01495	0	123.013	0	1.77844	24.9972	0	0	0	0	0		0.00922145	-0.0506829	-0.0422092	-0.00632191	-0.0518655	-0.0402229	0.0414171	-0.0478804	-0.047836	0.0537536	-0.0577916	-0.0485189	-0.00065898	-0.0451154	-0.0372362	-0.00367492	-0.0495595	-0.0419123	0.0123463
URS0000305D6C_9606	lncRNA	lnc-ENPP2-1	lnc-ENPP2-1:1	LNCIPEDIA	novel transcript	0.843893	0	0	0.659076	0	0	2.76356	0	0	3.16318	27.581	0	2.85388	0	0	1.64017	0	0	0	0	0	0	0	0		-0.0512622	-0.0506829	-0.0444414	-0.0652839	-0.0518655	-0.0402229	-0.0545892	-0.0478804	-0.047836	-0.0537583	0.0299377	-0.0485189	-0.0518262	-0.05017	-0.0372362	-0.0465956	-0.0495595	-0.0464892	-0.0484776
URS0000305D7E_9606	tRNA	TRG-CCC2-1	GENECARDS:TRG-CCC2-1:URS0000305D7E_9606	GENECARDS	tRNA(Gly) from (PDB 5E6M, chain C)	1675.55	1414.92	2966.33	1760.72	568.165	704.051	1750.02	4712.62	3353.9	1997.86	2243.25	3581.25	1513.03	384.855	1325.68	1305.57	1893.79	4681.75	1168.99	3611	932.406	1696.56	3070.21	4870.28		0.746278	3.95793	6.737	1.22536	1.68976	0.681644	0.708933	10.9323	8.98207	0.8649	7.07753	10.432	0.657588	0.915263	1.06821	0.414512	5.0338	12.0021	2.79593
URS0000306C27_9606	piRNA		piR-hsa-22915	PIRBASE	piR-34000	0.421947	0	0	0.329538	0	0	0	0	0	0.632636	0	0	4.75646	0	0	1.64017	0	0	0	0	0	0	0	0		-0.0514632	-0.0506829	-0.0444414	-0.0655255	-0.0518655	-0.0402229	-0.0557969	-0.0478804	-0.047836	-0.0549237	-0.0577916	-0.0485189	-0.0509324	-0.05017	-0.0372362	-0.0465956	-0.0495595	-0.0464892	-0.0484776
URS0000306C70_9606	miRNA	miRNA	hsa-miR-337-5p	MIRBASE	hsa-miR-337-5p	39.663	0	0	34.272	0	0	48.3622	0	0	34.795	0	0	83.2381	0	0	66.4268	0	0.889222	0	0	0	3.82971	0	0		-0.0327755	-0.0506829	-0.0444414	-0.0406358	-0.0518655	-0.0402229	-0.0346634	-0.0478804	-0.047836	-0.0391903	-0.0577916	-0.0485189	-0.0140652	-0.05017	-0.0372362	-0.0236852	-0.0495595	-0.0442008	-0.0484776
URS00003070EE_9606	lncRNA	lnc-PCDH18-4	lnc-PCDH18-4:1	LNCIPEDIA	novel transcript	0.421947	0	0	0	0	0	0	0	0	0	6.12911	0	0	0	0	0.820084	0	0	0	20.1507	0	0	0	0		-0.0514632	-0.0506829	-0.0444414	-0.0657672	-0.0518655	-0.0402229	-0.0557969	-0.0478804	-0.047836	-0.0552151	-0.0382962	-0.0485189	-0.0531668	-0.05017	-0.0372362	-0.0468856	-0.0495595	-0.0464892	-0.0484776
URS00003079B4_9606	lncRNA	lnc-PUS7L-1	lnc-PUS7L-1:1	LNCIPEDIA	non-protein coding lnc-PUS7L-1:1	1.26584	0	0	2.30677	0	0	4.83622	0	0	0.632636	0	0	5.23211	1.00748	0	4.9205	0	0.889222	0	0	0	0	0	0		-0.0510613	-0.0506829	-0.0444414	-0.0640757	-0.0518655	-0.0402229	-0.0536835	-0.0478804	-0.047836	-0.0549237	-0.0577916	-0.0485189	-0.050709	-0.0476427	-0.0372362	-0.0454356	-0.0495595	-0.0442008	-0.0484776
URS00003087EF_9606	lncRNA	ZNF346-IT1	ZNF346-IT1:1	LNCIPEDIA	ZNF346 intronic transcript 1 (ZNF346-IT1)	0	7.21898	0	0.988615	0	0	0	0	0	0	0	0	0	0	0	0.820084	0	0	0	0	0	0	0	0		-0.0516641	-0.0302308	-0.0444414	-0.0650422	-0.0518655	-0.0402229	-0.0557969	-0.0478804	-0.047836	-0.0552151	-0.0577916	-0.0485189	-0.0531668	-0.05017	-0.0372362	-0.0468856	-0.0495595	-0.0464892	-0.0484776
URS0000308A28_9606	snRNA		RNA, variant U1 small nuclear 2 (RNVU1-2)	RFAM	RNA, variant U1 small nuclear 2 (RNVU1-2)	0	0.721898	0	1.31815	0.870084	0	0.690889	0	0	2.53054	0	0	1.42694	0	0	3.28033	0	0	4.41127	0	0	0	0.989116	15.0104		-0.0516641	-0.0486377	-0.0444414	-0.0648006	-0.0491984	-0.0402229	-0.055495	-0.0478804	-0.047836	-0.0540496	-0.0577916	-0.0485189	-0.0524965	-0.05017	-0.0372362	-0.0460156	-0.0495595	-0.0464892	-0.037744
URS000030BAD5_9606	tRNA	tRNA-iMet-CAT-1-1	GTRNADB:tRNA-iMet-CAT-1-1:CM000663.1:153643726-153643797	GTRNADB	tRNA-iMet (anticodon CAT) 1-1 (TRX-CAT1 1 to 8)	591.991	88.0716	119.122	592.839	74.8273	0	765.505	87.491	8.81059	341.623	18.8981	11.7315	620.718	32.2392	12.351	460.887	7.20071	19.5629	45.5831	342.561	60.405	3.82971	15.8258	61.196		0.230258	0.198832	0.227888	0.368957	0.177506	-0.0402229	0.278716	0.155969	-0.0241147	0.102119	0.00231921	-0.0141865	0.238419	0.030704	-0.026937	0.115807	-0.0302312	0.0038561	0.0624366
URS000030BD69_9606	miRNA	miRNA	hsa-miR-34a-5p	MIRBASE	hsa-miR-34a-5p	886.51	1.4438	0	575.374	0.870084	3.52025	936.155	2.79971	0	872.405	30.1348	0	1130.13	7.05233	8.23403	837.305	70.8069	0.889222	7.35212	12.0904	1.54885	11.4891	0	0		0.370516	-0.0465925	-0.0444414	0.356149	-0.0491984	-0.0366135	0.353287	-0.0413572	-0.047836	0.346571	0.0380608	-0.0485189	0.477721	-0.0324788	-0.0303701	0.248919	0.140503	-0.0442008	-0.0305883
URS000031012F_9606	piRNA		piR-hsa-3396220	PIRBASE	Homo_sapiens piRNA piR-hsa-3396220	0.421947	0	0	0.659076	0	0	0	0	0	6.32636	0	0	0	0	0	0	0	0	0	0	0	0	0	0		-0.0514632	-0.0506829	-0.0444414	-0.0652839	-0.0518655	-0.0402229	-0.0557969	-0.0478804	-0.047836	-0.0523015	-0.0577916	-0.0485189	-0.0531668	-0.05017	-0.0372362	-0.0471756	-0.0495595	-0.0464892	-0.0484776
URS00003130BD_9606	Y_RNA	RNY5	GENECARDS:RNY5:URS00003130BD_9606	GENECARDS	Y RNA	11.8145	3.60949	0	14.4997	0	0	22.7993	0	0	31.6318	0.510759	1.56421	18.0745	0	0	29.523	0	0.889222	0	0	0	0	0	0		-0.0460377	-0.0404569	-0.0444414	-0.0551347	-0.0518655	-0.0402229	-0.045834	-0.0478804	-0.047836	-0.0406471	-0.056167	-0.0439413	-0.0446762	-0.05017	-0.0372362	-0.0367354	-0.0495595	-0.0442008	-0.0484776
URS0000313236_9606	lncRNA	MIF-AS1	MIF-AS1:4	LNCIPEDIA	novel transcript	3.37557	0	0	2.96584	0	0	0	0	0	3.16318	0	14.86	3.80517	0	0	1.64017	0	0	0	4.03014	0	0	0	0		-0.0500566	-0.0506829	-0.0444414	-0.0635924	-0.0518655	-0.0402229	-0.0557969	-0.0478804	-0.047836	-0.0537583	-0.0577916	-0.00503114	-0.0513793	-0.05017	-0.0372362	-0.0465956	-0.0495595	-0.0464892	-0.0484776
URS000031366D_9606	lncRNA	lnc-CIT-6	lnc-CIT-6:1	LNCIPEDIA	novel transcript, antisense to SRRM4	0	0.721898	0	0.988615	0	0	0	0	0	0	10.2152	1.56421	2.85388	0	0	0	0	0	0	4.03014	0	0	0	0		-0.0516641	-0.0486377	-0.0444414	-0.0650422	-0.0518655	-0.0402229	-0.0557969	-0.0478804	-0.047836	-0.0552151	-0.0252993	-0.0439413	-0.0518262	-0.05017	-0.0372362	-0.0471756	-0.0495595	-0.0464892	-0.0484776
URS0000313F54_9606	lncRNA	lnc-HRASLS-2	lnc-HRASLS-2:2	LNCIPEDIA	FGF12 antisense RNA 2 (FGF12-AS2)	0.843893	0	0	0.329538	0	0	1.38178	0	0	0.632636	0	0	0.475646	21.157	0	0	0	0	0	0	0	0	0	0		-0.0512622	-0.0506829	-0.0444414	-0.0655255	-0.0518655	-0.0402229	-0.0551931	-0.0478804	-0.047836	-0.0549237	-0.0577916	-0.0485189	-0.0529434	0.00290355	-0.0372362	-0.0471756	-0.0495595	-0.0464892	-0.0484776
URS0000313FF1_9606	snoRNA	snoRNA	SNORD61	SNODB	small nucleolar RNA, C/D box 61 (SNORD61)	14.7681	0	8.78767	24.0563	0	0	14.5087	0	0	37.9582	0	0	16.172	0	0	7.38075	0	0	0	32.2411	0	0	0	0		-0.0446311	-0.0506829	-0.0243515	-0.0481269	-0.0518655	-0.0402229	-0.0494568	-0.0478804	-0.047836	-0.0377335	-0.0577916	-0.0485189	-0.0455699	-0.05017	-0.0372362	-0.0445656	-0.0495595	-0.0464892	-0.0484776
URS0000315167_9606	lncRNA	lnc-SRSF2-3	lnc-SRSF2-3:1	LNCIPEDIA	novel transcript	0	0	0	0	0	0	0	0	0	0	0	18.7705	0	0	0	0	0	0	0	0	0	0	0	0		-0.0516641	-0.0506829	-0.0444414	-0.0657672	-0.0518655	-0.0402229	-0.0557969	-0.0478804	-0.047836	-0.0552151	-0.0577916	0.00641302	-0.0531668	-0.05017	-0.0372362	-0.0471756	-0.0495595	-0.0464892	-0.0484776
URS0000315338_9606	miRNA	miRNA	hsa-miR-130a-3p	MIRBASE	hsa-miR-130a-3p	683.132	2.1657	0	572.408	0	126.729	842.194	2.09979	0	694.634	0.510759	0.782103	831.429	6.04485	4.11701	492.87	0	0.889222	0	0	0	0	0	0		0.273662	-0.0445473	-0.0444414	0.353974	-0.0518655	0.0897132	0.312227	-0.042988	-0.047836	0.264698	-0.056167	-0.0462301	0.337402	-0.0350061	-0.0338031	0.127117	-0.0495595	-0.0442008	-0.0484776
URS0000315B13_9606	miRNA	miRNA	hsa-miR-215-5p	MIRBASE	hsa-miR-215-5p	5.06336	0	0	3.29538	0	0	2.07267	0	0	1.89791	0	0	1.90258	0	0	2.46025	0	0	0	0	52.6608	0	0.989116	0		-0.0492528	-0.0506829	-0.0444414	-0.0633507	-0.0518655	-0.0402229	-0.0548912	-0.0478804	-0.047836	-0.054341	-0.0577916	-0.0485189	-0.0522731	-0.05017	-0.0372362	-0.0463056	-0.0495595	-0.0464892	-0.0484776
URS0000315C96_9606	lncRNA	lnc-SUMO2-1	lnc-SUMO2-1:1	LNCIPEDIA	non-protein coding lnc-SUMO2-1:1	0.421947	0	0	0	0	0	0	0	0	0	0	0	0	49.3663	0	0	0	0	0	0	0	0	0	0		-0.0514632	-0.0506829	-0.0444414	-0.0657672	-0.0518655	-0.0402229	-0.0557969	-0.0478804	-0.047836	-0.0552151	-0.0577916	-0.0485189	-0.0531668	0.0736683	-0.0372362	-0.0471756	-0.0495595	-0.0464892	-0.0484776
URS000031602A_9606	miRNA	miRNA	hsa-miR-454-5p	MIRBASE	hsa-miR-454-5p	80.1699	0	0	110.395	0	0	183.086	0.699928	0	116.405	0	0	104.166	0	0	156.636	0	0	0	4.03014	1.54885	0	0	0		-0.013485	-0.0506829	-0.0444414	0.0151847	-0.0518655	-0.0402229	0.0242084	-0.0462496	-0.047836	-0.0016048	-0.0577916	-0.0485189	-0.00423398	-0.05017	-0.0372362	0.00821526	-0.0495595	-0.0464892	-0.0484776
URS00003164E3_9606	lncRNA	LINC01346	LINC01346:4	LNCIPEDIA	long intergenic non-protein coding RNA 1346	2.10973	0	0	0	0	0	0	0	0	0	0.510759	0	0	0	0	0	0	0	0	68.5123	0	0	0	0		-0.0506594	-0.0506829	-0.0444414	-0.0657672	-0.0518655	-0.0402229	-0.0557969	-0.0478804	-0.047836	-0.0552151	-0.056167	-0.0485189	-0.0531668	-0.05017	-0.0372362	-0.0471756	-0.0495595	-0.0464892	-0.0484776
URS00003164F5_9606	tRNA	TRV-CAC1-6	GENECARDS:TRV-CAC1-6:URS00003164F5_9606	GENECARDS	precursor RNA	33.3338	1.4438	0.976408	18.4541	2.61025	0	24.872	3.49964	97.8955	86.6711	2.5538	0.782103	21.4041	3.02243	0	31.1632	1.20012	2.66766	58.8169	0	1.54885	1026.36	21.7605	2.30928		-0.0357897	-0.0465925	-0.0422092	-0.0522349	-0.0438642	-0.0402229	-0.0449282	-0.0397264	0.215734	-0.0152987	-0.0496685	-0.0462301	-0.0431121	-0.0425881	-0.0372362	-0.0361554	-0.0463381	-0.0396239	0.0946374
URS0000316FA5_9606	miRNA	miRNA	hsa-miR-26b-5p	MIRBASE	hsa-miR-26b-5p	2013.11	7.21898	2.92922	1350.12	8.70084	3.52025	1918.6	26.5973	0	1645.49	48.0114	0.782103	1708.04	55.4111	24.7021	2739.9	18.0018	2.66766	5.88169	16.1205	4.64654	19.1485	84.0748	2.30928		0.907032	-0.0302308	-0.0377447	0.924263	-0.0251944	-0.0366135	0.782598	0.0140898	-0.047836	0.702613	0.0949224	-0.0462301	0.749198	0.0888322	-0.0166378	0.921729	-0.00123862	-0.0396239	-0.0341661
URS0000318782_9606	lncRNA	lnc-SEC14L1-1	lnc-SEC14L1-1:14	LNCIPEDIA	novel transcript, sense intronic to SEPT9	0	0	0	0	0	225.296	0	0	0	0	0.510759	0	0	0	0	0	0	0	1.47042	0	0	0	0	0		-0.0516641	-0.0506829	-0.0444414	-0.0657672	-0.0518655	0.190775	-0.0557969	-0.0478804	-0.047836	-0.0552151	-0.056167	-0.0485189	-0.0531668	-0.05017	-0.0372362	-0.0471756	-0.0495595	-0.0464892	-0.0448998
URS000031B6ED_9606	miRNA	miRNA	hsa-miR-365a-5p	MIRBASE	hsa-miR-365a-5p	13.5023	0	0	12.1929	0	0	16.5813	0	0	21.5096	2.04304	0	6.1834	0	0	11.4812	0	0	0	0	9.29308	0	0	0		-0.045234	-0.0506829	-0.0444414	-0.0568262	-0.0518655	-0.0402229	-0.0485511	-0.0478804	-0.047836	-0.0453088	-0.0512932	-0.0485189	-0.0502621	-0.05017	-0.0372362	-0.0431155	-0.0495595	-0.0464892	-0.0484776
URS000031BC7D_9606	miRNA	miRNA	hsa-miR-624-5p	MIRBASE	hsa-miR-624-5p	16.034	0	0	12.1929	0	0	15.1996	0	0	13.2854	0	0	28.5388	1.00748	0	23.7824	0	0	0	0	0	0	0	0		-0.0440283	-0.0506829	-0.0444414	-0.0568262	-0.0518655	-0.0402229	-0.0491549	-0.0478804	-0.047836	-0.0490965	-0.0577916	-0.0485189	-0.0397606	-0.0476427	-0.0372362	-0.0387655	-0.0495595	-0.0464892	-0.0484776
URS000031E6A1_9606	miRNA	miRNA	hsa-miR-361-3p	MIRBASE	hsa-miR-361-3p	247.683	8.66278	0	233.643	0	0	297.773	0	0.978955	404.887	2.5538	0	192.637	9.06728	0	291.95	28.8028	0	1.47042	0	0	0	0	1.15464		0.0662891	-0.0261404	-0.0444414	0.105561	-0.0518655	-0.0402229	0.0743249	-0.0478804	-0.0452003	0.131255	-0.0496685	-0.0485189	0.0373254	-0.0274242	-0.0372362	0.056066	0.0277539	-0.0464892	-0.0448998
URS000031F240_9606	piRNA		piR-hsa-19567	PIRBASE	piR-56397	0	0	0	0.329538	0	102.087	0	0	0	0	0	0	0.475646	0	0	0.820084	0	0	0	0	0	0	0	0		-0.0516641	-0.0506829	-0.0444414	-0.0655255	-0.0518655	0.0644478	-0.0557969	-0.0478804	-0.047836	-0.0552151	-0.0577916	-0.0485189	-0.0529434	-0.05017	-0.0372362	-0.0468856	-0.0495595	-0.0464892	-0.0484776
URS000031F86D_9606	snoRNA	snoRNA	SNORA15	SNODB	small nucleolar RNA, H/ACA box 15 (SNORA15)	4.21947	0	0	1.97723	0	0	1.38178	0	0	2.53054	9.19366	0	0	0	0	0	0	0	0	0	0	0	0	0		-0.0496547	-0.0506829	-0.0444414	-0.0643173	-0.0518655	-0.0402229	-0.0551931	-0.0478804	-0.047836	-0.0540496	-0.0285485	-0.0485189	-0.0531668	-0.05017	-0.0372362	-0.0471756	-0.0495595	-0.0464892	-0.0484776
URS0000321A1A_9606	miRNA	miRNA	hsa-miR-412-5p	MIRBASE	hsa-miR-412-5p	48.1019	0	0	39.8741	0	0	65.6345	0	0	67.692	0	0	31.8683	0	0	36.9038	0	0	0	0	0	0	0	1.15464		-0.0287567	-0.0506829	-0.0444414	-0.0365278	-0.0518655	-0.0402229	-0.0271157	-0.0478804	-0.047836	-0.0240395	-0.0577916	-0.0485189	-0.0381965	-0.05017	-0.0372362	-0.0341254	-0.0495595	-0.0464892	-0.0484776
URS0000322061_9606	tRNA		M17880.1:1..76:tRNA	ENA	tRNA-Ala	61.1823	299.588	488.204	73.8166	3.48034	246.418	75.9978	673.331	547.236	122.731	226.266	626.465	126.997	77.5756	790.467	52.4853	332.433	674.03	383.78	431.224	92.9308	34.4674	576.654	1153.49		-0.0225275	0.798079	1.07166	-0.0116382	-0.041197	0.212431	-0.0225871	1.52094	1.42552	0.0013088	0.661914	1.78484	0.00649102	0.144433	0.621912	-0.0286153	0.842766	1.68813	0.885348
URS0000324096_9606	miRNA	miRNA	hsa-let-7b-5p	MIRBASE	hsa-let-7b-5p	38320.8	7717.82	206.999	33492	5298.81	2935.89	24912.1	1674.23	110.622	42647.9	9398.99	1173.94	38225.8	6155.67	815.169	35745	1188.12	335.237	10567.9	685.123	4756.51	1321.25	1191.88	187.052		18.1977	21.8146	0.428786	24.4936	16.1909	2.96996	10.8304	3.85298	0.249998	19.5862	29.8384	3.38702	17.9036	15.3917	0.642511	12.5932	3.13962	0.816246	25.6657
URS0000324E38_9606	piRNA		piR-hsa-28384	PIRBASE	piR-36235	2.53168	0.721898	0	1.64769	0	0	3.45444	0	0	4.42845	4.59683	0	0.951292	0	0	1.64017	0	0	32.3493	0	0	0	0	0		-0.0504585	-0.0486377	-0.0444414	-0.0645589	-0.0518655	-0.0402229	-0.0542873	-0.0478804	-0.047836	-0.0531756	-0.0431701	-0.0485189	-0.0527199	-0.05017	-0.0372362	-0.0465956	-0.0495595	-0.0464892	0.0302357
URS0000325AF9_9606	miRNA	miRNA	hsa-miR-4804-5p	MIRBASE	hsa-miR-4804-5p	6.75115	0	0	1.64769	0	0	2.76356	0	0	3.79582	6.63987	0	1.90258	0	0	4.10042	0	0	0	0	0	0	0	0		-0.048449	-0.0506829	-0.0444414	-0.0645589	-0.0518655	-0.0402229	-0.0545892	-0.0478804	-0.047836	-0.0534669	-0.0366716	-0.0485189	-0.0522731	-0.05017	-0.0372362	-0.0457256	-0.0495595	-0.0464892	-0.0484776
URS000032630B_9606	tRNA	MT-TC	GENECARDS:MT-TC:URS000032630B_9606	GENECARDS	tRNA-Cys	37.9752	10.8285	0	44.8172	14.7914	0	68.398	6.99928	0	34.795	6.63987	3.12841	37.576	91.6802	0	39.364	1.20012	4.44611	1.47042	0	10.8419	3.82971	28.6844	1.15464		-0.0335793	-0.0200048	-0.0444414	-0.0329031	-0.00652455	-0.0402229	-0.0259081	-0.0315724	-0.047836	-0.0391903	-0.0366716	-0.0393636	-0.0355152	0.179815	-0.0372362	-0.0332554	-0.0463381	-0.0350471	-0.0448998
URS0000326EAC_9606	tRNA	4KZZ_j-001	GENECARDS:4KZZ_j-001:URS0000326EAC_9606	GENECARDS	P/E tRNA from (PDB 6Y57, chain B4)	1182.72	2791.58	5601.65	1061.44	417.64	1232.09	1629.81	11573.3	6518.86	1645.49	5561.66	6173.92	1703.76	1047.77	2886.03	1626.23	6753.06	6674.5	4478.91	4626.6	2142.05	2722.92	10382.7	8426.58		0.511578	7.85814	12.7617	0.712579	1.22835	1.22304	0.656401	26.9173	17.5033	0.702613	17.6327	18.0195	0.747187	2.57823	2.36934	0.527903	18.0772	17.1304	10.8497
URS0000327E22_9606	piRNA		piR-hsa-155674	PIRBASE	Homo_sapiens piRNA piR-hsa-155674	143.462	13.7161	0	47.783	0	0	39.3807	0	33.2845	39.2234	0.510759	0	49.9428	1.00748	0	29.523	0	0	0	0	0	0	0	0		0.0166563	-0.011824	-0.0444414	-0.0307283	-0.0518655	-0.0402229	-0.0385882	-0.0478804	0.0417778	-0.0371507	-0.056167	-0.0485189	-0.0297059	-0.0476427	-0.0372362	-0.0367354	-0.0495595	-0.0464892	-0.0484776
URS0000328C64_9606	miRNA	AB372574	GENECARDS:AB372574:URS0000328C64_9606	GENECARDS	has-miR-mizuguchi-2	18.9876	0	0	6.9203	0	0	8.98156	0	0	16.4485	0	0	13.3181	0	0	8.20084	0	0	0	0	0	0	0	0		-0.0426217	-0.0506829	-0.0444414	-0.0606926	-0.0518655	-0.0402229	-0.0518721	-0.0478804	-0.047836	-0.0476397	-0.0577916	-0.0485189	-0.0469106	-0.05017	-0.0372362	-0.0442755	-0.0495595	-0.0464892	-0.0484776
URS0000329D3E_9606	snoRNA	snoRNA	snoRNA H/ACA box 59B	SNODB	small nucleolar RNA, H/ACA box 59B	0	0	32.2215	0	0	3.52025	2.07267	0	0	3.16318	0	0	0	0	0	1.64017	0	0	1.47042	0	0	0	0	0		-0.0516641	-0.0506829	0.0292214	-0.0657672	-0.0518655	-0.0366135	-0.0548912	-0.0478804	-0.047836	-0.0537583	-0.0577916	-0.0485189	-0.0531668	-0.05017	-0.0372362	-0.0465956	-0.0495595	-0.0464892	-0.0448998
URS000032A4F7_9606	miRNA	miRNA	hsa-miR-130b-5p	MIRBASE	hsa-miR-130b-5p	146.837	0	0	210.904	16.5316	0	227.302	18.1981	0	177.771	0.510759	0	170.281	1.00748	0	249.305	0	0	0	0	0	0	0.989116	0		0.0182639	-0.0506829	-0.0444414	0.0888872	-0.00119032	-0.0402229	0.0435304	-0.00547974	-0.047836	0.0266571	-0.056167	-0.0485189	0.0268238	-0.0476427	-0.0372362	0.0409858	-0.0495595	-0.0464892	-0.0484776
URS000032A8EE_9606	lncRNA	NEXN-AS1	NEXN-AS1:1	LNCIPEDIA	NEXN antisense RNA 1 (NEXN-AS1)	0	0	5.85845	0	0	3.52025	0	0	0.978955	0	0	0	0	1.00748	0	0.820084	0	0	0	0	0	61.2753	0	0		-0.0516641	-0.0506829	-0.0310481	-0.0657672	-0.0518655	-0.0366135	-0.0557969	-0.0478804	-0.0452003	-0.0552151	-0.0577916	-0.0485189	-0.0531668	-0.0476427	-0.0372362	-0.0468856	-0.0495595	-0.0464892	-0.0484776
URS000032A93F_9606	miRNA	miRNA	hsa-miR-376a-5p	MIRBASE	hsa-miR-376a-5p	6.75115	0	0	14.1701	0	0	17.9631	0	0	6.95899	0	0	23.3067	0	0	18.0418	0	0	0	0	0	0	0	0		-0.048449	-0.0506829	-0.0444414	-0.0553763	-0.0518655	-0.0402229	-0.0479473	-0.0478804	-0.047836	-0.0520101	-0.0577916	-0.0485189	-0.0422184	-0.05017	-0.0372362	-0.0407955	-0.0495595	-0.0464892	-0.0484776
URS000032AA22_9606	miRNA	miRNA	hsa-mir-17	MIRBASE	microRNA hsa-mir-17 precursor	1824.5	0.721898	1.95282	1305.63	11.3111	3.52025	2377.35	2.09979	0	1665.1	10.2152	0	1576.77	14.1047	12.351	2168.3	2.40024	1.77844	0	8.06027	1.54885	3.82971	1.97823	6.92785		0.817211	-0.0486377	-0.0399769	0.89164	-0.017193	-0.0366135	0.983064	-0.042988	-0.047836	0.711645	-0.0252993	-0.0485189	0.687529	-0.0147876	-0.026937	0.719596	-0.0431167	-0.0419123	-0.0484776
URS000032B492_9606	miRNA	miRNA	hsa-miR-3688-3p	MIRBASE	hsa-miR-3688-3p	1.68779	0	0	3.29538	0	0	6.218	0	0	6.95899	0	0	2.37823	0	0	1.64017	0	0	0	0	0	0	0	0		-0.0508603	-0.0506829	-0.0444414	-0.0633507	-0.0518655	-0.0402229	-0.0530797	-0.0478804	-0.047836	-0.0520101	-0.0577916	-0.0485189	-0.0520496	-0.05017	-0.0372362	-0.0465956	-0.0495595	-0.0464892	-0.0484776
URS000032B59A_9606	snoRNA	snoRNA	SNORD14B	SNODB	small nucleolar RNA, C/D box 14B (SNORD14B)	43.8825	0.721898	38.0799	31.9652	0	0	31.7809	0	0	35.4276	0.510759	25.8094	18.0745	0	0	23.7824	1.20012	19.5629	19.1155	28.2109	0	0	0	23.0928		-0.0307661	-0.0486377	0.0426147	-0.0423274	-0.0518655	-0.0402229	-0.0419092	-0.0478804	-0.047836	-0.0388989	-0.056167	0.0270125	-0.0446762	-0.05017	-0.0372362	-0.0387655	-0.0463381	0.0038561	-0.00196523
URS000032B6B6_9606	snRNA		RNA, U1 small nuclear 1 (RNU1 1 to 4, RNVU1-18, RNVU1-29)	RFAM	RNA, U1 small nuclear 1 (RNU1 1 to 4, RNVU1-18, RNVU1-29)	0	31.0416	2.92922	0	2.61025	0	1.38178	0.699928	0	0	10.2152	0	0.475646	5.03738	0	0	0	0	11.7634	0	0	0	0	0		-0.0516641	0.037261	-0.0377447	-0.0657672	-0.0438642	-0.0402229	-0.0551931	-0.0462496	-0.047836	-0.0552151	-0.0252993	-0.0485189	-0.0529434	-0.0375334	-0.0372362	-0.0471756	-0.0495595	-0.0464892	-0.0198546
URS000032B6C4_9606	lncRNA	lnc-ZNF235-5	lnc-ZNF235-5:1	LNCIPEDIA	non-protein coding lnc-ZNF235-5:1	3.79752	0	0	0.988615	0	0	2.07267	0	0	0.632636	0	0	5.70775	0	0	0.820084	0	0	0	0	0	0	0	0		-0.0498556	-0.0506829	-0.0444414	-0.0650422	-0.0518655	-0.0402229	-0.0548912	-0.0478804	-0.047836	-0.0549237	-0.0577916	-0.0485189	-0.0504856	-0.05017	-0.0372362	-0.0468856	-0.0495595	-0.0464892	-0.0484776
URS000032D69B_9606	miRNA	miRNA	hsa-miR-4688	MIRBASE	hsa-miR-4688	0	0	0	3.95446	0	0	0.690889	0	0	1.89791	0	0	0	0	0	0.820084	0	0	0	0	0	0	0	0		-0.0516641	-0.0506829	-0.0444414	-0.0628674	-0.0518655	-0.0402229	-0.055495	-0.0478804	-0.047836	-0.054341	-0.0577916	-0.0485189	-0.0531668	-0.05017	-0.0372362	-0.0468856	-0.0495595	-0.0464892	-0.0484776
URS000032EF64_9606	miRNA	miRNA	hsa-miR-4458	MIRBASE	hsa-miR-4458	42.6166	0	0	33.2834	24.3624	0	44.9078	0	0	80.3448	33.7101	0	31.3926	0	0	42.6443	0	0	133.809	0	43.3677	3.82971	0	0		-0.0313689	-0.0506829	-0.0444414	-0.0413608	0.0228137	-0.0402229	-0.0361729	-0.0478804	-0.047836	-0.0182123	0.0494331	-0.0485189	-0.0384199	-0.05017	-0.0372362	-0.0320954	-0.0495595	-0.0464892	0.277109
URS000032F074_9606	lncRNA	LINC02121	LINC02121:5	LNCIPEDIA	long intergenic non-protein coding RNA 2121	8.43893	0	0	8.56799	0	0	4.83622	0.699928	0	11.3874	0	0	4.75646	0	0	4.10042	0	0	0	0	0	0	0	0		-0.0476453	-0.0506829	-0.0444414	-0.0594844	-0.0518655	-0.0402229	-0.0536835	-0.0462496	-0.047836	-0.0499706	-0.0577916	-0.0485189	-0.0509324	-0.05017	-0.0372362	-0.0457256	-0.0495595	-0.0464892	-0.0484776
URS000032FC1A_9606	miRNA	miRNA	hsa-miR-1303	MIRBASE	hsa-miR-1303	40.0849	0	0	40.2037	0	0	50.4349	0	0	32.8971	0	0	60.8827	0	0	32.8033	0	0	0	0	0	0	0	0		-0.0325746	-0.0506829	-0.0444414	-0.0362862	-0.0518655	-0.0402229	-0.0337577	-0.0478804	-0.047836	-0.0400643	-0.0577916	-0.0485189	-0.0245668	-0.05017	-0.0372362	-0.0355754	-0.0495595	-0.0464892	-0.0484776
URS00003303A6_9606	piRNA		piR-hsa-27655	PIRBASE	piR-35446	0	0	0	0	0	0	0	2.09979	0	0.632636	10.2152	14.86	0	0	0	0	0	9.78144	0	4.03014	0	0	0	32.33		-0.0516641	-0.0506829	-0.0444414	-0.0657672	-0.0518655	-0.0402229	-0.0557969	-0.042988	-0.047836	-0.0549237	-0.0252993	-0.00503114	-0.0531668	-0.05017	-0.0372362	-0.0471756	-0.0495595	-0.0213165	-0.0484776
URS0000330617_9606	miRNA	miRNA	hsa-miR-27b-5p	MIRBASE	hsa-miR-27b-5p	299.582	0	0	234.961	25.2324	0	348.899	0.699928	0	568.107	0	0	294.425	2.01495	0	339.515	0	0	0	0	0	0	0.989116	0		0.091005	-0.0506829	-0.0444414	0.106527	0.0254808	-0.0402229	0.096666	-0.0462496	-0.047836	0.206426	-0.0577916	-0.0485189	0.0851411	-0.0451154	-0.0372362	0.0728863	-0.0495595	-0.0464892	-0.0484776
URS0000332092_9606	miRNA	miRNA	hsa-mir-218	MIRBASE	microRNA hsa-mir-218 precursor (hsa-mir-218-1)	48.9458	0	0	52.7261	0	0	106.397	0.699928	0	144.874	0	0	68.0174	0	0	108.251	0	0	0	0	0	0	0	2.30928		-0.0283548	-0.0506829	-0.0444414	-0.0271036	-0.0518655	-0.0402229	-0.00930326	-0.0462496	-0.047836	0.0115064	-0.0577916	-0.0485189	-0.0212152	-0.05017	-0.0372362	-0.008895	-0.0495595	-0.0464892	-0.0484776
URS0000334DA5_9606	lncRNA	lnc-TRIM26-2	lnc-TRIM26-2:25	LNCIPEDIA	HLA complex group 18	2.53168	0	0	5.27261	0	3.52025	3.45444	0	0	1.89791	0	0	0.475646	0	0	0.820084	0	0	0	0	0	0	0	0		-0.0504585	-0.0506829	-0.0444414	-0.0619008	-0.0518655	-0.0366135	-0.0542873	-0.0478804	-0.047836	-0.054341	-0.0577916	-0.0485189	-0.0529434	-0.05017	-0.0372362	-0.0468856	-0.0495595	-0.0464892	-0.0484776
URS0000334E47_9606	tRNA	MT-TH	GENECARDS:MT-TH:URS0000334E47_9606	GENECARDS	tRNA-His	3.37557	0	0.976408	2.96584	0	3.52025	6.90889	0	0	2.53054	0.510759	1.56421	2.85388	0	0	8.20084	0	0	1.47042	0	1.54885	0	0	0		-0.0500566	-0.0506829	-0.0422092	-0.0635924	-0.0518655	-0.0366135	-0.0527778	-0.0478804	-0.047836	-0.0540496	-0.056167	-0.0439413	-0.0518262	-0.05017	-0.0372362	-0.0442755	-0.0495595	-0.0464892	-0.0448998
URS0000334EE8_9606	lncRNA	LOC100130331	GENECARDS:LOC100130331:URS0000334EE8_9606	GENECARDS	novel transcript	9.70477	0	0	18.7837	0	0	8.29067	0	0	10.7548	0	0	22.3554	0	0	15.5816	0	0	0	0	0	0	0	0		-0.0470424	-0.0506829	-0.0444414	-0.0519933	-0.0518655	-0.0402229	-0.052174	-0.0478804	-0.047836	-0.050262	-0.0577916	-0.0485189	-0.0426653	-0.05017	-0.0372362	-0.0416655	-0.0495595	-0.0464892	-0.0484776
URS0000337B2A_9606	piRNA		piR-hsa-27438	PIRBASE	Homo_sapiens piRNA piR-hsa-27438	4.64141	0	0	4.284	0	0	4.83622	0	0	1.89791	0	0	4.28081	0	0	1.64017	0	0	0	0	0	0	0	0		-0.0494537	-0.0506829	-0.0444414	-0.0626258	-0.0518655	-0.0402229	-0.0536835	-0.0478804	-0.047836	-0.054341	-0.0577916	-0.0485189	-0.0511559	-0.05017	-0.0372362	-0.0465956	-0.0495595	-0.0464892	-0.0484776
URS00003380C1_9606	miRNA	miRNA	hsa-miR-330-5p	MIRBASE	hsa-miR-330-5p	10.1267	0	0	13.1815	0	0	26.2538	0.699928	0	8.8569	0	0	7.13469	0	0	6.56067	0	0	0	0	0	0	0	0		-0.0468415	-0.0506829	-0.0444414	-0.0561013	-0.0518655	-0.0402229	-0.0443244	-0.0462496	-0.047836	-0.051136	-0.0577916	-0.0485189	-0.0498153	-0.05017	-0.0372362	-0.0448556	-0.0495595	-0.0464892	-0.0484776
URS00003380CC_9606	miRNA	miRNA	hsa-miR-122-5p	MIRBASE	hsa-miR-122-5p	558.657	19.4913	0	207.609	0.870084	3.52025	238.357	1.39986	0	282.156	0	1.56421	275.399	1.00748	0	336.234	0	0	0	4.03014	0	0	0	0		0.214384	0.0045377	-0.0444414	0.0864707	-0.0491984	-0.0366135	0.0483609	-0.0446188	-0.047836	0.0747316	-0.0577916	-0.0439413	0.0762036	-0.0476427	-0.0372362	0.0717262	-0.0495595	-0.0464892	-0.0484776
URS0000338FED_9606	tRNA	AB196725	GENECARDS:AB196725:URS0000338FED_9606	GENECARDS	tRNA-Ser	4.21947	0	0	8.56799	0	0	12.436	0	0	10.7548	0	0	10.9399	65.4859	0	6.56067	40.804	0	0	4.03014	69.6981	0	22.7497	0		-0.0496547	-0.0506829	-0.0444414	-0.0594844	-0.0518655	-0.0402229	-0.0503626	-0.0478804	-0.047836	-0.050262	-0.0577916	-0.0485189	-0.0480278	0.114105	-0.0372362	-0.0448556	0.0599678	-0.0464892	-0.0484776
URS000033954D_9606	lncRNA	lnc-CRB2-1	lnc-CRB2-1:1	LNCIPEDIA	novel transcript	0	0	0	0	0	0	0	0	0	0.632636	12.2582	0	0	0	0	0	0	0	0	0	0	0	0	0		-0.0516641	-0.0506829	-0.0444414	-0.0657672	-0.0518655	-0.0402229	-0.0557969	-0.0478804	-0.047836	-0.0549237	-0.0188008	-0.0485189	-0.0531668	-0.05017	-0.0372362	-0.0471756	-0.0495595	-0.0464892	-0.0484776
URS000033A30E_9606	snoRNA	snoRNA	SNORA19	SNODB	small nucleolar RNA, H/ACA box 19 (SNORA19)	52.7433	13.7161	0.976408	113.691	0	3.52025	198.285	0.699928	0	308.094	18.8981	0.782103	187.88	0	4.11701	249.305	10.8011	0	0	0	0	0	0	12.7011		-0.0265463	-0.011824	-0.0422092	0.0176012	-0.0518655	-0.0366135	0.0308503	-0.0462496	-0.047836	0.0866773	0.00231921	-0.0462301	0.035091	-0.05017	-0.0338031	0.0409858	-0.020567	-0.0464892	-0.0484776
URS000033B621_9606	tRNA	AB059865	GENECARDS:AB059865:URS000033B621_9606	GENECARDS	tRNA-Pro	85.2332	18.7694	0	136.099	9.57093	0	205.885	0	0.978955	93.6301	4.08607	0	26.1605	4.0299	0	146.795	0	0	0	0	0	0	0	0		-0.0110737	0.00249249	-0.0444414	0.0340332	-0.0225272	-0.0402229	0.0341713	-0.0478804	-0.0452003	-0.0120938	-0.0447947	-0.0485189	-0.0408777	-0.0400608	-0.0372362	0.00473521	-0.0495595	-0.0464892	-0.0484776
URS000033B91D_9606	miRNA	miRNA	hsa-miR-1268b	MIRBASE	hsa-miR-1268b	5.06336	0	0	6.26123	0	0	4.14533	0	0	6.32636	0	0	7.13469	0	0	1.64017	0	0	0	0	0	0	0	0		-0.0492528	-0.0506829	-0.0444414	-0.0611759	-0.0518655	-0.0402229	-0.0539854	-0.0478804	-0.047836	-0.0523015	-0.0577916	-0.0485189	-0.0498153	-0.05017	-0.0372362	-0.0465956	-0.0495595	-0.0464892	-0.0484776
URS000033C535_9606	lncRNA	lnc-TBC1D28-1	lnc-TBC1D28-1:1	LNCIPEDIA	non-protein coding lnc-TBC1D28-1:1	0	0	0	3.29538	0	0	0	0	0	0	0	0	0	0	0	0	0	0	0	0	0	0	0	0		-0.0516641	-0.0506829	-0.0444414	-0.0633507	-0.0518655	-0.0402229	-0.0557969	-0.0478804	-0.047836	-0.0552151	-0.0577916	-0.0485189	-0.0531668	-0.05017	-0.0372362	-0.0471756	-0.0495595	-0.0464892	-0.0484776
URS000033C7A1_9606	lncRNA	PKP4-AS1	PKP4-AS1:5	LNCIPEDIA	PKP4 antisense RNA 1 (PKP4-AS1)	0	0	0	0.988615	0	0	3.45444	0	0	0	0	0	7.61034	0	0	2.46025	0	0	0	0	0	0	0	0		-0.0516641	-0.0506829	-0.0444414	-0.0650422	-0.0518655	-0.0402229	-0.0542873	-0.0478804	-0.047836	-0.0552151	-0.0577916	-0.0485189	-0.0495918	-0.05017	-0.0372362	-0.0463056	-0.0495595	-0.0464892	-0.0484776
URS000033CDF0_9606	lncRNA	lnc-MED10-3	lnc-MED10-3:1	LNCIPEDIA	novel transcript	1.26584	0	0	1.31815	0	3.52025	1.38178	12.5987	0	4.42845	0	0	6.65904	22.1645	4.11701	5.74058	0	0	0	0	0	0	0.989116	2.30928		-0.0510613	-0.0506829	-0.0444414	-0.0648006	-0.0518655	-0.0366135	-0.0551931	-0.0185261	-0.047836	-0.0531756	-0.0577916	-0.0485189	-0.0500387	0.00543087	-0.0338031	-0.0451456	-0.0495595	-0.0464892	-0.0484776
URS000033D4B5_9606	piRNA		piR-hsa-138961	PIRBASE	Homo_sapiens piRNA piR-hsa-138961	0.843893	0	0	0.659076	0	0	1.38178	0	17.6212	0.632636	1.02152	0	0.475646	0	8.23403	0.820084	0	0.889222	0	548.098	0	0	17.8041	0		-0.0512622	-0.0506829	-0.0444414	-0.0652839	-0.0518655	-0.0402229	-0.0551931	-0.0478804	-0.000393421	-0.0549237	-0.0545424	-0.0485189	-0.0529434	-0.05017	-0.0303701	-0.0468856	-0.0495595	-0.0442008	-0.0484776
URS000033EAC1_9606	lncRNA	lnc-ANKRD11-2	lnc-ANKRD11-2:1	LNCIPEDIA	non-protein coding lnc-ANKRD11-2:1	31.2241	0	0	27.3517	0	0	29.0173	0	0	21.5096	0.510759	0	21.8797	0	0	31.9833	0	0	0	0	0	0	0	1.15464		-0.0367944	-0.0506829	-0.0444414	-0.0457104	-0.0518655	-0.0402229	-0.0431168	-0.0478804	-0.047836	-0.0453088	-0.056167	-0.0485189	-0.0428887	-0.05017	-0.0372362	-0.0358654	-0.0495595	-0.0464892	-0.0484776
URS000033F395_9606	lncRNA	LINC02511	LINC02511:8	LNCIPEDIA	long intergenic non-protein coding RNA 2511	0	0	0	0	42.6341	0	0.690889	0	0	0	0	0	0	0	0	0	0	0	0	0	0	0	0	0		-0.0516641	-0.0506829	-0.0444414	-0.0657672	0.0788231	-0.0402229	-0.055495	-0.0478804	-0.047836	-0.0552151	-0.0577916	-0.0485189	-0.0531668	-0.05017	-0.0372362	-0.0471756	-0.0495595	-0.0464892	-0.0484776
URS000033F45D_9606	miRNA	miRNA	hsa-miR-374b-5p	MIRBASE	hsa-miR-374b-5p	1559.51	0	1.95282	1571.24	1.74017	3.52025	2255.75	0.699928	0	1273.5	15.8335	0.782103	1676.18	5.03738	12.351	1946.88	34.8034	0	1.47042	12.0904	1.54885	3.82971	0	1.15464		0.691019	-0.0506829	-0.0399769	1.08641	-0.0465313	-0.0366135	0.929928	-0.0462496	-0.047836	0.531293	-0.00742849	-0.0462301	0.734227	-0.0375334	-0.026937	0.641295	0.0438609	-0.0464892	-0.0448998
URS000033F823_9606	miRNA	miRNA	hsa-mir-34a	MIRBASE	microRNA hsa-mir-34a precursor	871.742	25.9883	0.976408	595.146	0.870084	0	1239.45	30.7968	0	1103.32	1.02152	4.69262	943.206	6.04485	102.925	1126.79	14.4014	23.1198	2.94085	12.0904	1.54885	3.82971	0	0		0.363483	0.0229446	-0.0422092	0.370648	-0.0491984	-0.0402229	0.485824	0.0238745	-0.047836	0.452917	-0.0545424	-0.034786	0.38991	-0.0350061	0.0485904	0.351291	-0.0109028	0.0130098	-0.0413219
URS000033FC0E_9606	snoRNA	snoRNA	SNORA9	SNODB	small nucleolar RNA, H/ACA box 9 (SNORA9)	20.2534	0	0	8.23846	1.74017	0	13.8178	0	5.87373	22.1423	8.6829	0	9.98857	0	0	19.682	0	0	0	0	0	0	0	0		-0.0420189	-0.0506829	-0.0444414	-0.059726	-0.0465313	-0.0402229	-0.0497587	-0.0478804	-0.0320218	-0.0450175	-0.0301731	-0.0485189	-0.0484746	-0.05017	-0.0372362	-0.0402155	-0.0495595	-0.0464892	-0.0484776
URS00003426E6_9606	miRNA	miRNA	hsa-mir-30b	MIRBASE	microRNA hsa-mir-30b precursor	102.111	0	0	79.4187	0	0	160.286	1.39986	0	73.3858	0	0	117.009	1.00748	0	190.259	0	0	0	0	0	0	0	0		-0.00303604	-0.0506829	-0.0444414	-0.00753014	-0.0518655	-0.0402229	0.0142455	-0.0446188	-0.047836	-0.0214173	-0.0577916	-0.0485189	0.00179883	-0.0476427	-0.0372362	0.0201054	-0.0495595	-0.0464892	-0.0484776
URS0000343917_9606	tRNA	AF465954-001	GENECARDS:AF465954-001:URS0000343917_9606	GENECARDS	tRNA-Glu	4.21947	0	0	2.63631	0.870084	0	1.38178	0.699928	0	6.95899	1.02152	0.782103	7.61034	1.00748	0	8.20084	1.20012	0	4.41127	4.03014	0	0	2.96735	0		-0.0496547	-0.0506829	-0.0444414	-0.063834	-0.0491984	-0.0402229	-0.0551931	-0.0462496	-0.047836	-0.0520101	-0.0545424	-0.0462301	-0.0495918	-0.0476427	-0.0372362	-0.0442755	-0.0463381	-0.0464892	-0.037744
URS000034553B_9606	lncRNA	lnc-GPR39-3	lnc-GPR39-3:1	LNCIPEDIA	NCKAP5 antisense RNA 1	0	0	0	0.659076	11.3111	0	0	0	0	0	0	0	0	0	0	0.820084	0	0	0	0	0	0	0	0		-0.0516641	-0.0506829	-0.0444414	-0.0652839	-0.017193	-0.0402229	-0.0557969	-0.0478804	-0.047836	-0.0552151	-0.0577916	-0.0485189	-0.0531668	-0.05017	-0.0372362	-0.0468856	-0.0495595	-0.0464892	-0.0484776
URS0000345C45_9606	lncRNA	lnc-PRY-1	lnc-PRY-1:3	LNCIPEDIA	novel transcript	0	0	0.976408	0	0	3.52025	0	0	0	0.632636	0.510759	7.82103	0	0	4.11701	0	0	46.2395	1.47042	0	0	0	0	0		-0.0516641	-0.0506829	-0.0422092	-0.0657672	-0.0518655	-0.0366135	-0.0557969	-0.0478804	-0.047836	-0.0549237	-0.056167	-0.0256306	-0.0531668	-0.05017	-0.0338031	-0.0471756	-0.0495595	0.0725088	-0.0448998
URS0000345DEB_9606	miRNA	miRNA	hsa-miR-183-3p	MIRBASE	hsa-miR-183-3p	84.3893	0	0	95.8956	35.6735	0	97.4153	0	0	75.2837	0.510759	0	74.2008	2.01495	0	43.4644	0	0	0	0	0	0	0	0		-0.0114756	-0.0506829	-0.0444414	0.00455223	0.0574862	-0.0402229	-0.013228	-0.0478804	-0.047836	-0.0205432	-0.056167	-0.0485189	-0.0183106	-0.0451154	-0.0372362	-0.0318054	-0.0495595	-0.0464892	-0.0484776
URS000034652D_9606	lncRNA	HSALNG0056980	HSALNT0120641	LNCBOOK	novel transcript	0	0	0	0	0	0	0	0	0	0	0	0	0	0	0	0	0	0	0	4.03014	0	0	0	15.0104		-0.0516641	-0.0506829	-0.0444414	-0.0657672	-0.0518655	-0.0402229	-0.0557969	-0.0478804	-0.047836	-0.0552151	-0.0577916	-0.0485189	-0.0531668	-0.05017	-0.0372362	-0.0471756	-0.0495595	-0.0464892	-0.0484776
URS00003496BE_9606	miRNA	miRNA	hsa-miR-9-3p	MIRBASE	hsa-miR-9-3p	11.3926	0	0	3.29538	0	0	10.3633	0	0	15.8159	0	0	5.23211	0	0	8.20084	0	0	0	0	0	0	0	0		-0.0462387	-0.0506829	-0.0444414	-0.0633507	-0.0518655	-0.0402229	-0.0512683	-0.0478804	-0.047836	-0.0479311	-0.0577916	-0.0485189	-0.050709	-0.05017	-0.0372362	-0.0442755	-0.0495595	-0.0464892	-0.0484776
URS0000349CFD_9606	lncRNA	LINC02327	LINC02327:44	LNCIPEDIA	novel transcript	0	0	0	0	0	0	0	0	0	0	0	0	0	0	218.202	0	0	0	0	0	0	0	0	0		-0.0516641	-0.0506829	-0.0444414	-0.0657672	-0.0518655	-0.0402229	-0.0557969	-0.0478804	-0.047836	-0.0552151	-0.0577916	-0.0485189	-0.0531668	-0.05017	0.144716	-0.0471756	-0.0495595	-0.0464892	-0.0484776
URS000034AAC2_9606	tRNA	tRNA-Gly-TCC-2-1	GTRNADB:tRNA-Gly-TCC-2-1:CM000663.1:145397864-145397935	GTRNADB	tRNA-Gly (anticodon TCC) 2-1 (TRG-TCC2 1 to 6)	807.606	146.545	161.107	671.928	52.2051	344.985	874.665	44.7954	59.7163	782.571	230.863	129.829	709.188	133.994	0	674.929	49.2048	114.71	126.456	36.2712	85.1866	22.9782	44.5102	33.4846		0.33294	0.364494	0.323873	0.426952	0.108161	0.313492	0.326417	0.0564904	0.112942	0.305197	0.676535	0.331427	0.279979	0.285963	-0.0372362	0.191498	0.0825176	0.248717	0.25922
URS000034B6F5_9606	miRNA	miRNA	hsa-miR-206	MIRBASE	hsa-miR-206	0	0	0	0	0	0	0	0	0	0	0	0	1.42694	0	222.319	0	0	0	0	0	0	0	0	0		-0.0516641	-0.0506829	-0.0444414	-0.0657672	-0.0518655	-0.0402229	-0.0557969	-0.0478804	-0.047836	-0.0552151	-0.0577916	-0.0485189	-0.0524965	-0.05017	0.148149	-0.0471756	-0.0495595	-0.0464892	-0.0484776
URS000034C57A_9606	snoRNA	snoRNA	SNORD101	SNODB	small nucleolar RNA, C/D box 101 (SNORD101)	464.141	52.6986	8.78767	380.946	50.4649	10.5608	676.38	3.49964	5.87373	642.125	19.9196	50.0546	304.889	45.3364	12.351	469.908	2.40024	1.77844	35.2902	12.0904	7.74423	0	0	4.61857		0.169373	0.0986173	-0.0243515	0.213577	0.102827	-0.0293949	0.23977	-0.0397264	-0.0320218	0.240516	0.00556845	0.0979663	0.0900567	0.063559	-0.026937	0.118997	-0.0431167	-0.0419123	0.0373914
URS000034E58D_9606	miRNA	miRNA	hsa-miR-4521	MIRBASE	hsa-miR-4521	11.3926	0.721898	0	5.60215	0.870084	0	13.1269	0	0	38.5908	0	0	6.65904	0	0	16.4017	0	0	0	0	0	0	0.989116	0		-0.0462387	-0.0486377	-0.0444414	-0.0616592	-0.0491984	-0.0402229	-0.0500606	-0.0478804	-0.047836	-0.0374421	-0.0577916	-0.0485189	-0.0500387	-0.05017	-0.0372362	-0.0413755	-0.0495595	-0.0464892	-0.0484776
URS000034E9D0_9606	tRNA		mitochondrially encoded tRNA-Glu (GAA/G) (MT-TE)	RFAM	mitochondrially encoded tRNA-Glu (GAA/G) (MT-TE)	8090.83	342.902	18.5518	13046.1	808.308	95.0468	10395.1	177.782	52.8636	10056.4	368.257	264.351	8417.51	536.984	57.6382	10593.8	366.036	115.599	385.251	88.663	639.674	38.2971	210.682	50.8043		3.80141	0.920791	-0.00202945	9.50082	2.42588	0.0572292	4.48669	0.366341	0.0944917	4.57625	1.11356	0.725106	3.90101	1.29689	0.0108267	3.6991	0.932965	0.251006	0.888926
URS000034EAB6_9606	lncRNA	lnc-LMBR1-12	lnc-LMBR1-12:3	LNCIPEDIA	non-protein coding lnc-LMBR1-12:3	0	0	0	0	55.6854	0	0	0	0	0	0	0	0	0	0	0.820084	0	0	0	0	0	0	0	0		-0.0516641	-0.0506829	-0.0444414	-0.0657672	0.11883	-0.0402229	-0.0557969	-0.0478804	-0.047836	-0.0552151	-0.0577916	-0.0485189	-0.0531668	-0.05017	-0.0372362	-0.0468856	-0.0495595	-0.0464892	-0.0484776
URS0000353492_9606	miRNA	miRNA	hsa-miR-4286	MIRBASE	hsa-miR-4286	182.703	0	0.976408	168.394	0	0	95.3427	1.39986	0	116.405	0	0	87.5189	1.00748	0	21.3222	1.20012	3.55689	0	0	0	0	0.989116	1.15464		0.035344	-0.0506829	-0.0422092	0.0577147	-0.0518655	-0.0402229	-0.0141338	-0.0446188	-0.047836	-0.0016048	-0.0577916	-0.0485189	-0.0120543	-0.0476427	-0.0372362	-0.0396355	-0.0463381	-0.0373355	-0.0484776
URS00003538C1_9606	miRNA	miRNA	hsa-miR-323b-3p	MIRBASE	hsa-miR-323b-3p	210.129	0	0	237.597	0.870084	0	300.537	0	0	288.482	0.510759	0	178.843	0	0	215.682	0	0	0	0	0	0	0	0		0.0484052	-0.0506829	-0.0444414	0.108461	-0.0491984	-0.0402229	0.0755325	-0.0478804	-0.047836	0.0776452	-0.056167	-0.0485189	0.0308457	-0.05017	-0.0372362	0.0290956	-0.0495595	-0.0464892	-0.0484776
URS0000354DD9_9606	piRNA		piR-hsa-426	PIRBASE	piR-30229	4.64141	0	0	2.30677	0	0	1.38178	0	0	0.632636	0	0	1.90258	0	0	0.820084	1.20012	0	0	0	0	0	0	0		-0.0494537	-0.0506829	-0.0444414	-0.0640757	-0.0518655	-0.0402229	-0.0551931	-0.0478804	-0.047836	-0.0549237	-0.0577916	-0.0485189	-0.0522731	-0.05017	-0.0372362	-0.0468856	-0.0463381	-0.0464892	-0.0484776
URS0000355E82_9606	miRNA	miRNA	hsa-miR-665	MIRBASE	hsa-miR-665	118.567	0	0	128.849	0	0	149.232	0	0	151.833	6.63987	0	178.367	0	0	129.573	0	0	0	0	0	0	0	0		0.00480072	-0.0506829	-0.0444414	0.028717	-0.0518655	-0.0402229	0.00941495	-0.0478804	-0.047836	0.0147114	-0.0366716	-0.0485189	0.0306223	-0.05017	-0.0372362	-0.00135489	-0.0495595	-0.0464892	-0.0484776
URS0000356401_9606	rRNA	MT-RNR2	GENECARDS:MT-RNR2:URS0000356401_9606	GENECARDS	16S ribosomal RNA	3.37557	0	0	3.62492	15.6615	0	2.76356	0	0	1.89791	0	0	0.475646	0	0	6.56067	0	0	0	0	0	0	0	0		-0.0500566	-0.0506829	-0.0444414	-0.0631091	-0.00385744	-0.0402229	-0.0545892	-0.0478804	-0.047836	-0.054341	-0.0577916	-0.0485189	-0.0529434	-0.05017	-0.0372362	-0.0448556	-0.0495595	-0.0464892	-0.0484776
URS0000358F7F_9606	lncRNA	lnc-OAZ3-3	lnc-OAZ3-3:1	LNCIPEDIA	novel transcript	2.53168	0	0	3.95446	0	0	2.07267	0	0	2.53054	0	0	0	1.00748	0	0.820084	0	0	0	4.03014	0	0	0	0		-0.0504585	-0.0506829	-0.0444414	-0.0628674	-0.0518655	-0.0402229	-0.0548912	-0.0478804	-0.047836	-0.0540496	-0.0577916	-0.0485189	-0.0531668	-0.0476427	-0.0372362	-0.0468856	-0.0495595	-0.0464892	-0.0484776
URS000035AC91_9606	miRNA	miRNA	hsa-miR-4425	MIRBASE	hsa-miR-4425	8.86088	0	0	5.93169	0	0	11.0542	0	0	13.918	0	0	6.65904	0	0	12.3013	0	0	0	0	0	0	0	0		-0.0474443	-0.0506829	-0.0444414	-0.0614175	-0.0518655	-0.0402229	-0.0509664	-0.0478804	-0.047836	-0.0488052	-0.0577916	-0.0485189	-0.0500387	-0.05017	-0.0372362	-0.0428255	-0.0495595	-0.0464892	-0.0484776
URS000035BBA9_9606	lncRNA	lnc-ATP6V1F-1	lnc-ATP6V1F-1:4	LNCIPEDIA	non-protein coding lnc-ATP6V1F-1:4	0	0	0	0	0	0	0	0	0	0	0	0	0	0	41.1701	2.46025	0	0	0	0	0	0	0.989116	0		-0.0516641	-0.0506829	-0.0444414	-0.0657672	-0.0518655	-0.0402229	-0.0557969	-0.0478804	-0.047836	-0.0552151	-0.0577916	-0.0485189	-0.0531668	-0.05017	-0.00290555	-0.0463056	-0.0495595	-0.0464892	-0.0484776
URS000035BD0A_9606	miRNA		AY194175.1:1..23:ncRNA	ENA	microRNA miR-L-19	2.53168	0	0	3.29538	0	0	4.83622	0	0	1.26527	0	0	2.85388	0	0	4.10042	1.20012	0	0	0	0	0	0	0		-0.0504585	-0.0506829	-0.0444414	-0.0633507	-0.0518655	-0.0402229	-0.0536835	-0.0478804	-0.047836	-0.0546324	-0.0577916	-0.0485189	-0.0518262	-0.05017	-0.0372362	-0.0457256	-0.0463381	-0.0464892	-0.0484776
URS000035C6BD_9606	lncRNA	lnc-U2AF2-7	lnc-U2AF2-7:1	LNCIPEDIA	non-protein coding lnc-U2AF2-7:1	0	5.77519	0	0	0	0	0	0	0	0.632636	0	0	0	0	0	0	0	21.3413	0	0	0	0	0	0		-0.0516641	-0.0343213	-0.0444414	-0.0657672	-0.0518655	-0.0402229	-0.0557969	-0.0478804	-0.047836	-0.0549237	-0.0577916	-0.0485189	-0.0531668	-0.05017	-0.0372362	-0.0471756	-0.0495595	0.00843295	-0.0484776
URS000035CC3E_9606	miRNA	miRNA	hsa-miR-18a-5p	MIRBASE	hsa-miR-18a-5p	1923.65	1.4438	1.95282	1553.77	16.5316	21.1215	3024.02	7.69921	1.95791	2598.87	7.15063	0.782103	3398.97	37.2766	28.8191	2629.19	19.2019	0	7.35212	40.3014	3.09769	19.1485	0.989116	2.30928		0.864433	-0.0465925	-0.0399769	1.0736	-0.00119032	-0.0185669	1.26565	-0.0299416	-0.0425646	1.14169	-0.035047	-0.0462301	1.54352	0.0433405	-0.0132047	0.882579	0.00198277	-0.0464892	-0.0305883
URS000035D941_9606	lncRNA	LINC01698	LINC01698:4	LNCIPEDIA	long intergenic non-protein coding RNA 1698	0	0	0	0	0	0	0	46.8952	0	0	0	0	0.475646	0	0	0.820084	0	0	0	0	0	0	0	0		-0.0516641	-0.0506829	-0.0444414	-0.0657672	-0.0518655	-0.0402229	-0.0557969	0.0613828	-0.047836	-0.0552151	-0.0577916	-0.0485189	-0.0529434	-0.05017	-0.0372362	-0.0468856	-0.0495595	-0.0464892	-0.0484776
URS000035DA2D_9606	piRNA		piR-hsa-5770	PIRBASE	piR-43604	0.421947	0	0.976408	0	1.74017	14.081	0	55.2943	0	0	0	0	0.475646	1.00748	0	0	0	0.889222	1767.45	24.1808	20.135	0	0	1.15464		-0.0514632	-0.0506829	-0.0422092	-0.0657672	-0.0465313	-0.0257855	-0.0557969	0.0809523	-0.047836	-0.0552151	-0.0577916	-0.0485189	-0.0529434	-0.0476427	-0.0372362	-0.0471756	-0.0495595	-0.0442008	4.25213
URS000035E174_9606	miRNA	miRNA	hsa-miR-382-5p	MIRBASE	hsa-miR-382-5p	1802.98	17.3256	1.95282	1375.49	73.0871	3.52025	2224.66	100.09	2.93686	1925.11	58.2265	1.56421	1778.44	178.323	12.351	1963.28	154.815	2.66766	48.524	20.1507	209.094	15.3188	80.1184	25.4021		0.806963	-0.00159793	-0.0399769	0.942869	0.172172	-0.0366135	0.916342	0.185323	-0.0399289	0.831394	0.127415	-0.0439413	0.782266	0.397164	-0.026937	0.647095	0.366	-0.0396239	0.0695923
URS000035E4DE_9606	piRNA		piR-hsa-389456	PIRBASE	Homo_sapiens piRNA piR-hsa-389456	214.349	0	0.976408	162.462	0	0	382.752	0.699928	0	249.259	0	0	175.038	4.0299	4.11701	239.464	0	0	0	0	0	0	0	0		0.0504147	-0.0506829	-0.0422092	0.053365	-0.0518655	-0.0402229	0.111459	-0.0462496	-0.047836	0.0595808	-0.0577916	-0.0485189	0.0290582	-0.0400608	-0.0338031	0.0375057	-0.0495595	-0.0464892	-0.0484776
URS000035E9A9_9606	miRNA	miRNA	hsa-miR-576-5p	MIRBASE	hsa-miR-576-5p	16.034	8.66278	0	32.9538	0	0	49.0531	0	0	10.1222	0	0	33.7709	0	0	38.5439	0	0.889222	0	0	0	0	0	0		-0.0440283	-0.0261404	-0.0444414	-0.0416024	-0.0518655	-0.0402229	-0.0343615	-0.0478804	-0.047836	-0.0505533	-0.0577916	-0.0485189	-0.0373027	-0.05017	-0.0372362	-0.0335454	-0.0495595	-0.0442008	-0.0484776
URS000035EE7E_9606	tRNA	tRNA-Gln-TTG-1-1	GTRNADB:tRNA-Gln-TTG-1-1:CM000679.1:47269890-47269961	GTRNADB	tRNA-Gln (anticodon TTG) 1-1 (TRQ-TTG1-1)	222.366	0	0.976408	300.539	0	0	454.605	0	0.978955	207.505	0	1.56421	352.454	2.01495	0	306.711	1.20012	0	0	0	1.54885	0	47.4775	0		0.0542326	-0.0506829	-0.0422092	0.154615	-0.0518655	-0.0402229	0.142858	-0.0478804	-0.0452003	0.0403511	-0.0577916	-0.0439413	0.1124	-0.0451154	-0.0372362	0.0612861	-0.0463381	-0.0464892	-0.0484776
URS000035F470_9606	lncRNA	lnc-ATF7IP-3	lnc-ATF7IP-3:1	LNCIPEDIA	novel transcript	2.10973	0	0	0.659076	0	0	9.67245	0	0	2.53054	0	0	3.80517	1.00748	0	4.9205	0	0	0	0	0	0	0	0		-0.0506594	-0.0506829	-0.0444414	-0.0652839	-0.0518655	-0.0402229	-0.0515702	-0.0478804	-0.047836	-0.0540496	-0.0577916	-0.0485189	-0.0513793	-0.0476427	-0.0372362	-0.0454356	-0.0495595	-0.0464892	-0.0484776
URS000036319E_9606	lncRNA	lnc-LRP5L-4	lnc-LRP5L-4:6	LNCIPEDIA	MYO18B antisense RNA 1	0	0	0	0	0	0	0	0	0	0	0	0	0	17.1271	0	0	0	0	0	0	0	0	0	0		-0.0516641	-0.0506829	-0.0444414	-0.0657672	-0.0518655	-0.0402229	-0.0557969	-0.0478804	-0.047836	-0.0552151	-0.0577916	-0.0485189	-0.0531668	-0.00720569	-0.0372362	-0.0471756	-0.0495595	-0.0464892	-0.0484776
URS0000363D02_9606	lncRNA	lnc-AAK1-1	lnc-AAK1-1:3	LNCIPEDIA	non-protein coding lnc-AAK1-1:3	1.68779	0.721898	0	3.62492	0.870084	0	0.690889	0.699928	0	5.69372	0	0	4.28081	0	0	3.28033	0	0	0	12.0904	0	0	0	0		-0.0508603	-0.0486377	-0.0444414	-0.0631091	-0.0491984	-0.0402229	-0.055495	-0.0462496	-0.047836	-0.0525928	-0.0577916	-0.0485189	-0.0511559	-0.05017	-0.0372362	-0.0460156	-0.0495595	-0.0464892	-0.0484776
URS00003640C3_9606	snoRNA	snoRNA	SNORD38A	SNODB	small nucleolar RNA, C/D box 38A (SNORD38A)	66.2456	0.721898	0	53.3852	0.870084	0	89.1247	0	0	73.3858	0	0	70.8713	1.00748	0	113.992	0	0	0	0	0	0	0	0		-0.0201161	-0.0486377	-0.0444414	-0.0266203	-0.0491984	-0.0402229	-0.0168509	-0.0478804	-0.047836	-0.0214173	-0.0577916	-0.0485189	-0.0198746	-0.0476427	-0.0372362	-0.00686497	-0.0495595	-0.0464892	-0.0484776
URS0000364F0C_9606	misc_RNA	JA662164	GENECARDS:JA662164:URS0000364F0C_9606	GENECARDS	miscellaneous RNA	0.421947	0	0	4.61354	0	0	2.07267	0	0	0.632636	26.5595	21.8989	4.75646	0	0	0.820084	0	0	0	0	0	0	0	0		-0.0514632	-0.0506829	-0.0444414	-0.0623841	-0.0518655	-0.0402229	-0.0548912	-0.0478804	-0.047836	-0.0549237	0.0266885	0.0155683	-0.0509324	-0.05017	-0.0372362	-0.0468856	-0.0495595	-0.0464892	-0.0484776
URS0000366551_9606	miRNA	miRNA	hsa-miR-2682-5p	MIRBASE	hsa-miR-2682-5p	40.5069	0	0	29.3289	0	0	65.6345	0	0	54.4067	0	0	22.831	0	0	32.8033	0	0	0	0	0	0	0	0		-0.0323736	-0.0506829	-0.0444414	-0.0442606	-0.0518655	-0.0402229	-0.0271157	-0.0478804	-0.047836	-0.0301581	-0.0577916	-0.0485189	-0.0424418	-0.05017	-0.0372362	-0.0355754	-0.0495595	-0.0464892	-0.0484776
URS0000366DDD_9606	lncRNA	lnc-PEX10-7	lnc-PEX10-7:1	LNCIPEDIA	novel transcript, sense intronic to MORN1	0	0	0	5.60215	0	0	2.76356	31.4968	0	1.26527	0	0	0	0	0	4.10042	0	0	0	0	0	0	0	0		-0.0516641	-0.0506829	-0.0444414	-0.0616592	-0.0518655	-0.0402229	-0.0545892	0.0255053	-0.047836	-0.0546324	-0.0577916	-0.0485189	-0.0531668	-0.05017	-0.0372362	-0.0457256	-0.0495595	-0.0464892	-0.0484776
URS00003677B2_9606	miRNA	miRNA	hsa-miR-3177-3p	MIRBASE	hsa-miR-3177-3p	11.8145	0.721898	0	10.5452	13.0513	0	8.98156	0	0	4.42845	0	0	5.23211	0	0	9.841	0	0	0	0	0	0	0	0		-0.0460377	-0.0486377	-0.0444414	-0.0580345	-0.0118588	-0.0402229	-0.0518721	-0.0478804	-0.047836	-0.0531756	-0.0577916	-0.0485189	-0.050709	-0.05017	-0.0372362	-0.0436955	-0.0495595	-0.0464892	-0.0484776
URS0000367985_9606	miRNA	miRNA	hsa-miR-193a-5p	MIRBASE	hsa-miR-193a-5p	1000.01	20.9351	1.95282	781.335	36.5435	3.52025	896.774	14.6985	0.978955	1224.15	20.4304	1.56421	874.237	126.942	4.11701	601.121	0	0	1.47042	4.03014	7.74423	3.82971	67.2599	1.15464		0.42457	0.00862811	-0.0399769	0.507179	0.0601533	-0.0366135	0.336078	-0.0136337	-0.0452003	0.508567	0.00719306	-0.0439413	0.357511	0.268271	-0.0338031	0.165398	-0.0495595	-0.0464892	-0.0448998
URS00003679BD_9606	misc_RNA	DQ503424	GENECARDS:DQ503424:URS00003679BD_9606	GENECARDS	EF1A	52.3214	0	0	123.906	0	3.52025	69.7798	0	0	41.754	1.02152	11.7315	166.476	0	0	126.293	0	0	0	0	0	0	0	0		-0.0267472	-0.0506829	-0.0444414	0.0250923	-0.0518655	-0.0366135	-0.0253043	-0.0478804	-0.047836	-0.0359853	-0.0545424	-0.0141865	0.0250363	-0.05017	-0.0372362	-0.00251491	-0.0495595	-0.0464892	-0.0484776
URS000036AFF1_9606	miRNA	miRNA	hsa-mir-874	MIRBASE	microRNA hsa-mir-874 precursor	32.0679	0	0	38.2264	8.70084	0	77.3796	0	0	55.672	0	0	46.1377	1.00748	0	45.9247	0	0.889222	0	0	0	0	0	0		-0.0363925	-0.0506829	-0.0444414	-0.0377361	-0.0251944	-0.0402229	-0.0219833	-0.0478804	-0.047836	-0.0295754	-0.0577916	-0.0485189	-0.0314934	-0.0476427	-0.0372362	-0.0309353	-0.0495595	-0.0442008	-0.0484776
URS000036BC41_9606	tRNA	MT-TH	GENECARDS:MT-TH:URS000036BC41_9606	GENECARDS	tRNA-His	0.843893	2.1657	0	3.62492	1.74017	0	6.90889	1.39986	0	4.42845	0	0	1.90258	6.04485	0	1.64017	0	0	0	0	0	0	0	0		-0.0512622	-0.0445473	-0.0444414	-0.0631091	-0.0465313	-0.0402229	-0.0527778	-0.0446188	-0.047836	-0.0531756	-0.0577916	-0.0485189	-0.0522731	-0.0350061	-0.0372362	-0.0465956	-0.0495595	-0.0464892	-0.0484776
URS000036BDAF_9606	miRNA	miRNA	hsa-mir-30d	MIRBASE	microRNA hsa-mir-30d precursor	13766.9	281.54	23.4338	9828.15	523.791	235.857	21155.7	181.281	14.6843	22282.1	463.259	46.9262	13845.6	514.82	148.212	17629.3	88.8087	26.6766	223.504	165.236	579.269	107.232	127.596	40.4125		6.50449	0.746948	0.00913158	7.14113	1.55374	0.201603	9.18889	0.374495	-0.00830052	10.2068	1.41574	0.088811	6.45088	1.24129	0.0863542	6.18705	0.188824	0.0221635	0.49536
URS000036BEF1_9606	miRNA	miRNA	hsa-miR-377-5p	MIRBASE	hsa-miR-377-5p	33.7557	0	0	32.9538	0.870084	0	22.7993	0	0	29.7339	0	0	25.6849	0	0	10.6611	0	0	0	0	0	0	0	0		-0.0355887	-0.0506829	-0.0444414	-0.0416024	-0.0491984	-0.0402229	-0.045834	-0.0478804	-0.047836	-0.0415211	-0.0577916	-0.0485189	-0.0411012	-0.05017	-0.0372362	-0.0434055	-0.0495595	-0.0464892	-0.0484776
URS000036C820_9606	miRNA	miRNA	hsa-miR-4637	MIRBASE	hsa-miR-4637	2.53168	0	0	5.60215	0	3.52025	4.83622	0	0	4.42845	0	0	5.23211	0	0	9.02092	0	0	0	0	0	0	0	0		-0.0504585	-0.0506829	-0.0444414	-0.0616592	-0.0518655	-0.0366135	-0.0536835	-0.0478804	-0.047836	-0.0531756	-0.0577916	-0.0485189	-0.050709	-0.05017	-0.0372362	-0.0439855	-0.0495595	-0.0464892	-0.0484776
URS000036CAF3_9606	tRNA	MT-TS2	GENECARDS:MT-TS2:URS000036CAF3_9606	GENECARDS	tRNA-Ser	2.10973	0.721898	0	5.93169	0	0	4.83622	0	0	5.06109	0	0	5.70775	0	0	11.4812	0	0	0	0	0	0	0	0		-0.0506594	-0.0486377	-0.0444414	-0.0614175	-0.0518655	-0.0402229	-0.0536835	-0.0478804	-0.047836	-0.0528842	-0.0577916	-0.0485189	-0.0504856	-0.05017	-0.0372362	-0.0431155	-0.0495595	-0.0464892	-0.0484776
URS000036D40A_9606	tRNA		mitochondrially encoded tRNA-Ala (GCN) (MT-TA)	RFAM	mitochondrially encoded tRNA-Ala (GCN) (MT-TA)	668.786	98.1782	0.976408	762.551	1.74017	3.52025	603.837	3.49964	0.978955	368.827	38.3069	15.6421	478.5	33.2467	8.23403	629.004	37.2036	0.889222	35.2902	0	130.103	3.82971	89.0204	1.15464		0.26683	0.227465	-0.0422092	0.493405	-0.0465313	-0.0366135	0.20807	-0.0397264	-0.0452003	0.114648	0.0640547	-0.00274231	0.171611	0.0332313	-0.0303701	0.175258	0.0503037	-0.0442008	0.0373914
URS000036DF32_9606	lncRNA	LINC02531	LINC02531:3	LNCIPEDIA	long intergenic non-protein coding RNA 2531 (LINC02531)	5.48531	17.3256	9.76408	3.62492	19.1419	3.52025	5.52711	24.4975	10.7685	5.69372	10.2152	1.56421	7.13469	39.2915	0	5.74058	16.8016	5.33533	23.5268	0	26.3304	0	13.8476	3.46393		-0.0490519	-0.00159793	-0.0221193	-0.0631091	0.00681103	-0.0366135	-0.0533816	0.0091974	-0.0188433	-0.0525928	-0.0252993	-0.0439413	-0.0498153	0.0483952	-0.0372362	-0.0451456	-0.00446002	-0.0327586	0.0087684
URS0000371B1B_9606	lncRNA	lnc-LHX2-2	lnc-LHX2-2:1	LNCIPEDIA	novel transcript	0	0	0	0	0	0	0	0	0	1.89791	0	0.782103	0	0	205.851	0	0	0	0	0	0	0	0	0		-0.0516641	-0.0506829	-0.0444414	-0.0657672	-0.0518655	-0.0402229	-0.0557969	-0.0478804	-0.047836	-0.054341	-0.0577916	-0.0462301	-0.0531668	-0.05017	0.134417	-0.0471756	-0.0495595	-0.0464892	-0.0484776
URS0000372130_9606	miRNA	miRNA	hsa-miR-4677-3p	MIRBASE	hsa-miR-4677-3p	29.1143	0	0	18.4541	0	0	42.1442	0	0	32.8971	0	0	25.2092	1.00748	0	31.1632	0	0	0	0	0	0	0	0		-0.0377991	-0.0506829	-0.0444414	-0.0522349	-0.0518655	-0.0402229	-0.0373806	-0.0478804	-0.047836	-0.0400643	-0.0577916	-0.0485189	-0.0413246	-0.0476427	-0.0372362	-0.0361554	-0.0495595	-0.0464892	-0.0484776
URS00003735F0_9606	miRNA	miRNA	hsa-mir-218	MIRBASE	microRNA hsa-mir-218 precursor (hsa-mir-218-2)	287.346	0	0	376.333	0	0	644.599	2.09979	0.978955	728.164	4.59683	1.56421	744.386	3.02243	4.11701	808.602	69.6068	0.889222	1.47042	8.06027	26.3304	7.65941	0	0		0.0851777	-0.0506829	-0.0444414	0.210194	-0.0518655	-0.0402229	0.225882	-0.042988	-0.0452003	0.280141	-0.0431701	-0.0439413	0.296513	-0.0425881	-0.0338031	0.238769	0.137281	-0.0442008	-0.0448998
URS0000373F75_9606	lncRNA	lnc-ITPR2-2	lnc-ITPR2-2:1	LNCIPEDIA	novel transcript, antisense to SSPN	0	0	0	0	0	73.9253	0	1.39986	0	0	0.510759	0	0	0	0	0	0	0	0	0	0	0	0	0		-0.0516641	-0.0506829	-0.0444414	-0.0657672	-0.0518655	0.0355732	-0.0557969	-0.0446188	-0.047836	-0.0552151	-0.056167	-0.0485189	-0.0531668	-0.05017	-0.0372362	-0.0471756	-0.0495595	-0.0464892	-0.0484776
URS000037457A_9606	lncRNA	LINC00315	LINC00315:1	LNCIPEDIA	long intergenic non-protein coding RNA 315 (LINC00315)	0	0	0	0.659076	0	0	0	0	0	0	0	0	6.65904	0	0	0	0	0	0	0	0	0	0	0		-0.0516641	-0.0506829	-0.0444414	-0.0652839	-0.0518655	-0.0402229	-0.0557969	-0.0478804	-0.047836	-0.0552151	-0.0577916	-0.0485189	-0.0500387	-0.05017	-0.0372362	-0.0471756	-0.0495595	-0.0464892	-0.0484776
URS0000374AA0_9606	rRNA	AF288738	GENECARDS:AF288738:URS0000374AA0_9606	GENECARDS	5S ribosomal RNA	0.843893	2.88759	35.1507	0	19.1419	0	0.690889	20.9979	19.5791	0	11.7475	10.9494	0	0	4.11701	0	6.00059	13.3383	2.94085	12.0904	0	3.82971	14.8367	27.7114		-0.0512622	-0.0425021	0.0359181	-0.0657672	0.00681103	-0.0402229	-0.055495	0.00104343	0.00487798	-0.0552151	-0.0204254	-0.0164753	-0.0531668	-0.05017	-0.0338031	-0.0471756	-0.0334526	-0.0121628	-0.0413219
URS0000374BAA_9606	piRNA		piR-hsa-8416964	PIRBASE	Homo_sapiens piRNA piR-hsa-8416964	22.7851	174.699	59.5609	9.88615	160.966	42.243	12.436	37.7961	71.4637	16.4485	15.3228	24.2452	20.9284	66.4934	209.968	16.4017	0	39.1257	164.687	1450.85	185.862	0	0.989116	150.104		-0.0408132	0.444258	0.0917232	-0.0585178	0.441551	0.00308915	-0.0503626	0.0401825	0.14457	-0.0476397	-0.00905311	0.0224348	-0.0433356	0.116633	0.13785	-0.0413755	-0.0495595	0.0542014	0.352245
URS000037602E_9606	tmRNA	tmRNA Esche_coli_K12	Esche_coli_K12	TMRNA_WEB	transfer-messenger RNA Esche_coli_K12	423.213	1196.19	2027.02	253.415	1853.28	6882.1	511.949	1407.56	1442.98	613.657	1037.86	1380.41	482.781	2955.93	7250.06	639.665	2479.44	2088.78	2017.42	1346.07	1920.57	5442.01	2191.88	1833.57		0.149881	3.33823	4.58962	0.12006	5.62909	7.01603	0.167916	3.23165	3.83718	0.227404	3.24343	3.99127	0.173622	7.36496	6.00839	0.179028	6.60584	5.32901	4.86037
URS00003768C5_9606	miRNA	miRNA	hsa-miR-92a-3p	MIRBASE	hsa-miR-92a-3p	51286.8	2057.41	199.187	44273.8	1506.99	1401.06	51661.2	1482.45	78.3164	55408.8	2187.58	205.693	54025.3	1374.2	634.02	53644.1	1413.74	120.045	2136.53	689.153	2485.9	850.195	536.101	205.526		24.3725	5.77816	0.410929	32.3998	4.56758	1.39629	22.5193	3.40614	0.16302	25.4633	6.90044	0.553444	25.3255	3.39708	0.491456	18.9229	3.74524	0.262448	5.15018
URS00003787F1_9606	lncRNA	lnc-NPIPB2-1	lnc-NPIPB2-1:1	LNCIPEDIA	novel transcript, antisense to RUNDC2A	0.421947	0	0	0.329538	0	0	1.38178	0	0	0	0	0	0	0	0	0	0	0	0	40.3014	0	0	0	0		-0.0514632	-0.0506829	-0.0444414	-0.0655255	-0.0518655	-0.0402229	-0.0551931	-0.0478804	-0.047836	-0.0552151	-0.0577916	-0.0485189	-0.0531668	-0.05017	-0.0372362	-0.0471756	-0.0495595	-0.0464892	-0.0484776
URS000037AA55_9606	piRNA		piR-hsa-78671	PIRBASE	Homo_sapiens piRNA piR-hsa-78671	0	0.721898	0	0	0	0	0	0	0	0	0	0	0	0	0	0	0	0	0	0	15.4885	0	0	0		-0.0516641	-0.0486377	-0.0444414	-0.0657672	-0.0518655	-0.0402229	-0.0557969	-0.0478804	-0.047836	-0.0552151	-0.0577916	-0.0485189	-0.0531668	-0.05017	-0.0372362	-0.0471756	-0.0495595	-0.0464892	-0.0484776
URS000037D0FB_9606	tRNA	tRNA-Ser-TGA-2-1	GTRNADB:tRNA-Ser-TGA-2-1:CM000668.1:27513468-27513549	GTRNADB	tRNA-Ser (anticodon TGA) 2-1 (TRS-TGA2-1)	0.421947	0	0	0	0	0	0	0	0	0	0	14.0779	0	0	0	0	0	0	0	0	0	0	0	0		-0.0514632	-0.0506829	-0.0444414	-0.0657672	-0.0518655	-0.0402229	-0.0557969	-0.0478804	-0.047836	-0.0552151	-0.0577916	-0.00731997	-0.0531668	-0.05017	-0.0372362	-0.0471756	-0.0495595	-0.0464892	-0.0484776
URS000037D7AE_9606	snoRNA	snoRNA	SNORA37	SNODB	small nucleolar RNA, H/ACA box 37 (SNORA37)	4.21947	0.721898	0	4.61354	0.870084	0	4.83622	0	0	4.42845	0	0	2.85388	0	0	3.28033	0	0	0	0	0	0	0	50.8043		-0.0496547	-0.0486377	-0.0444414	-0.0623841	-0.0491984	-0.0402229	-0.0536835	-0.0478804	-0.047836	-0.0531756	-0.0577916	-0.0485189	-0.0518262	-0.05017	-0.0372362	-0.0460156	-0.0495595	-0.0464892	-0.0484776
URS000037DAEA_9606	miRNA	miRNA	hsa-miR-411-3p	MIRBASE	hsa-miR-411-3p	1152.76	0	0	1130.65	0	3.52025	1685.77	0	0	1072.95	0.510759	0	1080.19	5.03738	4.11701	1332.64	1.20012	0.889222	1.47042	4.03014	0	3.82971	0.989116	0		0.497311	-0.0506829	-0.0444414	0.763325	-0.0518655	-0.0366135	0.680855	-0.0478804	-0.047836	0.438932	-0.056167	-0.0485189	0.45426	-0.0375334	-0.0338031	0.424082	-0.0463381	-0.0442008	-0.0448998
URS000037DE70_9606	lncRNA	MCPH1-AS1	MCPH1-AS1:6	LNCIPEDIA	MCPH1 antisense RNA 1	0.421947	0	0	0.329538	0	0	0.690889	0	0	0	0	0	5.23211	0	0	0.820084	0	0	0	0	0	0	0	0		-0.0514632	-0.0506829	-0.0444414	-0.0655255	-0.0518655	-0.0402229	-0.055495	-0.0478804	-0.047836	-0.0552151	-0.0577916	-0.0485189	-0.050709	-0.05017	-0.0372362	-0.0468856	-0.0495595	-0.0464892	-0.0484776
URS000037ED53_9606	rRNA	MT-RNR1	GENECARDS:MT-RNR1:URS000037ED53_9606	GENECARDS	12S ribosomal RNA	0	0	0	3.95446	0	0	4.14533	0	0	5.06109	0	0	0.951292	0	0	8.20084	0	0	0	0	0	0	0	0		-0.0516641	-0.0506829	-0.0444414	-0.0628674	-0.0518655	-0.0402229	-0.0539854	-0.0478804	-0.047836	-0.0528842	-0.0577916	-0.0485189	-0.0527199	-0.05017	-0.0372362	-0.0442755	-0.0495595	-0.0464892	-0.0484776
URS000037F700_9606	lncRNA	DDIT4-AS1	DDIT4-AS1:3	LNCIPEDIA	non-protein coding DDIT4-AS1:3	0	0	0	0	20.0119	0	0	0	0	0	0	0	0	0	0	0	0	0	0	0	0	0	0	0		-0.0516641	-0.0506829	-0.0444414	-0.0657672	0.00947814	-0.0402229	-0.0557969	-0.0478804	-0.047836	-0.0552151	-0.0577916	-0.0485189	-0.0531668	-0.05017	-0.0372362	-0.0471756	-0.0495595	-0.0464892	-0.0484776
URS00003804D8_9606	miRNA	miRNA	hsa-miR-2355-3p	MIRBASE	hsa-miR-2355-3p	34.5996	0	0	33.2834	0	0	69.0889	0	0	41.754	0	0	45.662	0	0	36.0837	0	0.889222	0	0	0	0	0	0		-0.0351868	-0.0506829	-0.0444414	-0.0413608	-0.0518655	-0.0402229	-0.0256062	-0.0478804	-0.047836	-0.0359853	-0.0577916	-0.0485189	-0.0317168	-0.05017	-0.0372362	-0.0344154	-0.0495595	-0.0442008	-0.0484776
URS00003808EC_9606	miRNA	miRNA	hsa-miR-3662	MIRBASE	hsa-miR-3662	8.43893	0	0	6.9203	0	0	10.3633	0	0	19.6117	0	0	9.51292	0	0	14.7615	0	0	0	0	0	0	0	0		-0.0476453	-0.0506829	-0.0444414	-0.0606926	-0.0518655	-0.0402229	-0.0512683	-0.0478804	-0.047836	-0.0461829	-0.0577916	-0.0485189	-0.0486981	-0.05017	-0.0372362	-0.0419555	-0.0495595	-0.0464892	-0.0484776
URS00003817FD_9606	piRNA		piR-hsa-720872	PIRBASE	Homo_sapiens piRNA piR-hsa-720872	3.79752	5.05329	62.4901	1.64769	10.441	84.4861	4.83622	0	2.93686	8.8569	15.8335	11.7315	4.28081	41.3065	115.276	10.6611	62.4061	59.5778	7.35212	24.1808	48.0142	76.5941	10.8803	1.15464		-0.0498556	-0.0363665	0.0984198	-0.0645589	-0.0198601	0.0464012	-0.0536835	-0.0478804	-0.0399289	-0.051136	-0.00742849	-0.0141865	-0.0511559	0.0534498	0.0588896	-0.0434055	0.117953	0.106835	-0.0305883
URS0000381861_9606	piRNA		piR-hsa-14677	PIRBASE	piR-52991	8.86088	0	0	10.8748	0	0	21.4176	0	0	13.918	0	0	11.4155	0	0	10.6611	0	0	0	0	0	0	0	0		-0.0474443	-0.0506829	-0.0444414	-0.0577928	-0.0518655	-0.0402229	-0.0464378	-0.0478804	-0.047836	-0.0488052	-0.0577916	-0.0485189	-0.0478043	-0.05017	-0.0372362	-0.0434055	-0.0495595	-0.0464892	-0.0484776
URS00003818BD_9606	snoRNA	snoRNA	SNORA25	SNODB	small nucleolar RNA, H/ACA box 25 (SNORA25)	74.2626	80.1307	34.1743	67.5553	46.9846	0	107.088	41.9957	0	92.9975	61.2911	0.782103	62.3096	4.0299	0	59.8661	0	0	47.0535	20.1507	4.64654	3.82971	0	10.3918		-0.0162982	0.176335	0.0336858	-0.0162295	0.0921587	-0.0402229	-0.00900135	0.0499672	-0.047836	-0.0123851	0.137162	-0.0462301	-0.0238965	-0.0400608	-0.0372362	-0.0260053	-0.0495595	-0.0464892	0.0660144
URS0000381B86_9606	miRNA	miRNA	hsa-miR-3200-3p	MIRBASE	hsa-miR-3200-3p	2.95363	0	0	8.56799	0	0	7.59978	0	0	4.42845	0	0	10.4642	0	0	4.9205	0	0	0	0	0	0	0	0		-0.0502575	-0.0506829	-0.0444414	-0.0594844	-0.0518655	-0.0402229	-0.0524759	-0.0478804	-0.047836	-0.0531756	-0.0577916	-0.0485189	-0.0482512	-0.05017	-0.0372362	-0.0454356	-0.0495595	-0.0464892	-0.0484776
URS00003833FF_9606	tRNA	TRQ-TTG1-1	GENECARDS:TRQ-TTG1-1:URS00003833FF_9606	GENECARDS	tRNA Gln NUG	2571.77	598.454	1416.77	2485.71	130.513	545.639	3010.89	1850.61	1336.27	3397.25	620.572	1524.32	1601.02	339.519	193.5	1652.47	559.255	1368.51	452.89	5033.64	481.691	467.224	1527.19	2509.04		1.17308	1.64479	3.19449	1.75698	0.348202	0.519224	1.25991	4.26394	3.54989	1.50939	1.91612	4.41241	0.698924	0.801534	0.124118	0.537183	1.45161	3.47539	1.05351
URS0000383E7F_9606	miRNA	miRNA	hsa-miR-133a-5p	MIRBASE	hsa-miR-133a-5p	8.01699	0	0	1.31815	0	0	3.45444	0	0	8.22427	0	0	1.90258	0	0	4.10042	0	0	0	0	0	0	0	0		-0.0478462	-0.0506829	-0.0444414	-0.0648006	-0.0518655	-0.0402229	-0.0542873	-0.0478804	-0.047836	-0.0514274	-0.0577916	-0.0485189	-0.0522731	-0.05017	-0.0372362	-0.0457256	-0.0495595	-0.0464892	-0.0484776
URS0000384021_9606	miRNA	miRNA	hsa-miR-106b-3p	MIRBASE	hsa-miR-106b-3p	1122.38	1.4438	1.95282	1221.27	13.9213	0	1133.75	27.2972	0.978955	1162.15	8.17215	17.2063	943.206	3.02243	8.23403	767.598	0	0.889222	0	16.1205	0	0	0	1.15464		0.482843	-0.0465925	-0.0399769	0.829778	-0.00919167	-0.0402229	0.439632	0.0157206	-0.0452003	0.480014	-0.0317978	0.00183536	0.38991	-0.0425881	-0.0303701	0.224269	-0.0495595	-0.0442008	-0.0484776
URS00003848F7_9606	ncRNA	SNAR-A10	GENECARDS:SNAR-A10:URS00003848F7_9606	GENECARDS	small NF90 (ILF3) associated RNA A1 (SNAR-A1, SNAR-A2)	14.7681	0.721898	0	16.1474	0	0	31.09	15.3984	0	40.4887	0	0	10.9399	0	0	15.5816	0	0	4.41127	0	0	0	0.989116	0		-0.0446311	-0.0486377	-0.0444414	-0.0539265	-0.0518655	-0.0402229	-0.0422111	-0.0120029	-0.047836	-0.036568	-0.0577916	-0.0485189	-0.0480278	-0.05017	-0.0372362	-0.0416655	-0.0495595	-0.0464892	-0.037744
URS00003852FE_9606	snoRNA	snoRNA	SNORA7A	SNODB	small nucleolar RNA, H/ACA box 7A (SNORA7A)	21.9412	27.4321	0	44.1581	0.870084	0	36.6171	9.799	0	66.4268	6.12911	1.56421	20.9284	0	0	31.1632	0	0.889222	0	4.03014	0	0	0	0		-0.0412151	0.027035	-0.0444414	-0.0333864	-0.0491984	-0.0402229	-0.0397958	-0.0250493	-0.047836	-0.0246223	-0.0382962	-0.0439413	-0.0433356	-0.05017	-0.0372362	-0.0361554	-0.0495595	-0.0442008	-0.0484776
URS0000385A20_9606	lncRNA	lnc-SRPK2-1	lnc-SRPK2-1:1	LNCIPEDIA	KMT2E antisense RNA 1	0	0	0	0	21.7521	0	0	0	0	0	0	0	0	0	0	0	0	0	0	0	0	0	0	0		-0.0516641	-0.0506829	-0.0444414	-0.0657672	0.0148124	-0.0402229	-0.0557969	-0.0478804	-0.047836	-0.0552151	-0.0577916	-0.0485189	-0.0531668	-0.05017	-0.0372362	-0.0471756	-0.0495595	-0.0464892	-0.0484776
URS0000386293_9606	lncRNA	MIR9-3HG	MIR9-3HG:21	LNCIPEDIA	non-protein coding MIR9-3HG:21	0	0.721898	0	1.31815	0	3.52025	0	0	0	0	0	0	0	1.00748	0	0	0	0.889222	0	2667.95	0	0	0	1.15464		-0.0516641	-0.0486377	-0.0444414	-0.0648006	-0.0518655	-0.0366135	-0.0557969	-0.0478804	-0.047836	-0.0552151	-0.0577916	-0.0485189	-0.0531668	-0.0476427	-0.0372362	-0.0471756	-0.0495595	-0.0442008	-0.0484776
URS0000386C7C_9606	piRNA		piR-hsa-22624	PIRBASE	piR-59531	4.21947	0	0	36.9083	0	0	12.436	1.39986	0	0.632636	0	0	44.2351	0	0	20.5021	0	0	0	0	0	0	0	0		-0.0496547	-0.0506829	-0.0444414	-0.0387027	-0.0518655	-0.0402229	-0.0503626	-0.0446188	-0.047836	-0.0549237	-0.0577916	-0.0485189	-0.0323871	-0.05017	-0.0372362	-0.0399255	-0.0495595	-0.0464892	-0.0484776
URS0000386F92_9606	piRNA		piR-hsa-23209	PIRBASE	piR-33043	281.438	3.60949	0.976408	422.468	0	0	476.713	1.39986	4.89477	374.52	6.12911	10.1673	423.325	17.1271	0	527.314	9.60094	0	0	4.03014	0	0	0	4.61857		0.0823645	-0.0404569	-0.0422092	0.244025	-0.0518655	-0.0402229	0.152519	-0.0446188	-0.0346575	0.11727	-0.0382962	-0.0187641	0.145693	-0.00720569	-0.0372362	0.139297	-0.0237884	-0.0464892	-0.0484776
URS000038718E_9606	miRNA	miRNA	hsa-miR-548k	MIRBASE	hsa-miR-548k	97.8916	0	0	90.9526	0	0	138.869	0	0	132.221	0	0	128.9	0	0	176.318	0	0	0	0	0	0	0	1.15464		-0.00504546	-0.0506829	-0.0444414	0.000927518	-0.0518655	-0.0402229	0.00488636	-0.0478804	-0.047836	0.0056792	-0.0577916	-0.0485189	0.00738477	-0.05017	-0.0372362	0.0151754	-0.0495595	-0.0464892	-0.0484776
URS000038803E_9606	tRNA	tRNA-Val-TAC-2-1	GTRNADB:tRNA-Val-TAC-2-1:CM000673.1:59318460-59318532	GTRNADB	tRNA-Val (anticodon TAC) 2-1 (TRV-TAC2-1)	521.948	36.0949	81.0419	329.538	2.61025	7.04051	391.043	2.09979	78.3164	217.627	60.7803	68.043	317.256	4.0299	366.414	201.741	2.40024	119.156	0	24.1808	71.2469	3.82971	116.716	2.30928		0.196902	0.0515775	0.140832	0.17588	-0.0438642	-0.0330042	0.115082	-0.042988	0.16302	0.0450128	0.135538	0.150609	0.0958661	-0.0400608	0.268307	0.0241655	-0.0431167	0.260159	-0.0484776
URS0000388228_9606	piRNA		piR-hsa-353228	PIRBASE	Homo_sapiens piRNA piR-hsa-353228	2935.48	2544.69	2742.73	2815.25	522.051	978.63	2918.31	3218.97	3879.6	2257.88	3397.57	3266.85	2829.62	1424.57	473.457	1504.03	2075	3959.7	1155.75	2224.63	2832.84	1168.06	3062.3	6232.76		1.34629	7.15868	6.22582	1.99863	1.5484	0.963172	1.21946	7.45214	10.3974	0.984649	10.7492	9.51193	1.27606	3.52345	0.357566	0.484693	5.52023	10.1439	2.76373
URS0000388381_9606	piRNA		piR-hsa-5067	PIRBASE	piR-42844	0	0	10.7405	0.988615	0	0	0	0	4.89477	0.632636	0	7.03893	0.475646	0	0	0	0	0	0	0	0	0	0	3.46393		-0.0516641	-0.0506829	-0.0198871	-0.0650422	-0.0518655	-0.0402229	-0.0557969	-0.0478804	-0.0346575	-0.0549237	-0.0577916	-0.0279195	-0.0529434	-0.05017	-0.0372362	-0.0471756	-0.0495595	-0.0464892	-0.0484776
URS000038C4BC_9606	piRNA		piR-hsa-325	PIRBASE	Homo_sapiens piRNA piR-hsa-325	13.5023	0	0.976408	7.24984	0	0	2.76356	0	0	4.42845	1.02152	0	4.28081	0	0	4.10042	0	0	0	0	0	0	0	0		-0.045234	-0.0506829	-0.0422092	-0.0604509	-0.0518655	-0.0402229	-0.0545892	-0.0478804	-0.047836	-0.0531756	-0.0545424	-0.0485189	-0.0511559	-0.05017	-0.0372362	-0.0457256	-0.0495595	-0.0464892	-0.0484776
URS000038C6BF_9606	lncRNA	lnc-CCNJL-4	lnc-CCNJL-4:1	LNCIPEDIA	FABP6 antisense RNA 1 (FABP6-AS1)	0.421947	0	0	0	0	0	0	0	0	0	0	0	0.475646	0	0	0	0	0	0	0	0	279.569	0	0		-0.0514632	-0.0506829	-0.0444414	-0.0657672	-0.0518655	-0.0402229	-0.0557969	-0.0478804	-0.047836	-0.0552151	-0.0577916	-0.0485189	-0.0529434	-0.05017	-0.0372362	-0.0471756	-0.0495595	-0.0464892	-0.0484776
URS000038D768_9606	tRNA	tRNA-Ala-CGC-4-1	GTRNADB:tRNA-Ala-CGC-4-1:CM000668.1:28697092-28697163	GTRNADB	tRNA-Ala (anticodon CGC) 4-1 (TRA-CGC4-1)	15.612	3.60949	21.481	16.4769	0	0	20.0358	15.3984	39.1582	9.48954	27.0702	16.4242	26.1605	0	0	19.682	12.0012	63.1347	60.2874	44.3315	6.19539	72.7644	8.90204	28.8661		-0.0442292	-0.0404569	0.00466717	-0.0536848	-0.0518655	-0.0402229	-0.0470416	-0.0120029	0.057592	-0.0508447	0.0283131	-0.000453474	-0.0408777	-0.05017	-0.0372362	-0.0402155	-0.0173456	0.115989	0.0982153
URS000038DA45_9606	tRNA	tRNA-Cys-GCA-16-1	GTRNADB:tRNA-Cys-GCA-16-1:CM000669.1:149243631-149243702	GTRNADB	tRNA-Cys (anticodon GCA) 16-1 (TRC-GCA16-1)	0	1.4438	0.976408	0	0.870084	0	0	50.3948	0.978955	0.632636	11.2367	0	0	0	0	4.10042	1.20012	12.4491	0	0	0	3.82971	0.989116	0		-0.0516641	-0.0465925	-0.0422092	-0.0657672	-0.0491984	-0.0402229	-0.0557969	0.0695368	-0.0452003	-0.0549237	-0.02205	-0.0485189	-0.0531668	-0.05017	-0.0372362	-0.0457256	-0.0463381	-0.0144513	-0.0484776
URS000038E0A1_9606	lncRNA	lnc-RPL18-3	lnc-RPL18-3:2	LNCIPEDIA	novel transcript, antisense to SPHK2	0	0	0	0	0	0	0	0	0	1.26527	0	14.86	0	0	0	0	1.20012	0	0	4.03014	0	0	0.989116	0		-0.0516641	-0.0506829	-0.0444414	-0.0657672	-0.0518655	-0.0402229	-0.0557969	-0.0478804	-0.047836	-0.0546324	-0.0577916	-0.00503114	-0.0531668	-0.05017	-0.0372362	-0.0471756	-0.0463381	-0.0464892	-0.0484776
URS000038E8F3_9606	tRNA	MT-TT	GENECARDS:MT-TT:URS000038E8F3_9606	GENECARDS	tRNA-Thr	1.68779	0	0	0.329538	0	0	5.52711	0	0	3.16318	0	0	7.61034	0	0	2.46025	0	0	0	0	0	0	0	0		-0.0508603	-0.0506829	-0.0444414	-0.0655255	-0.0518655	-0.0402229	-0.0533816	-0.0478804	-0.047836	-0.0537583	-0.0577916	-0.0485189	-0.0495918	-0.05017	-0.0372362	-0.0463056	-0.0495595	-0.0464892	-0.0484776
URS000038F4B2_9606	tRNA	tRNA-Trp-CCA-4-1	GTRNADB:tRNA-Trp-CCA-4-1:CM000674.1:98898030-98898101	GTRNADB	tRNA-Trp (anticodon CCA) 4-1 (TRW-CCA4-1)	108.018	62.0833	157.202	112.702	3.48034	3.52025	139.56	1.39986	103.769	94.8954	17.8766	64.9146	103.215	89.6653	0	86.1088	0	101.371	2.94085	96.7232	12.3908	95.7427	23.7388	57.7321		-0.000222844	0.125205	0.314944	0.0168763	-0.041197	-0.0366135	0.00518826	-0.0446188	0.231548	-0.0115111	-0.000930024	0.141454	-0.00468086	0.174761	-0.0372362	-0.0167251	-0.0495595	0.214391	-0.0413219
URS000038F807_9606	lncRNA	lnc-CCDC9B-2	lnc-CCDC9B-2:1	LNCIPEDIA	novel transcript, antisense to DISP2	1.68779	0	0	1.64769	0	0	0	0	0	0.632636	0	16.4242	0.475646	0	41.1701	0	0	0	0	4.03014	0	0	0	0		-0.0508603	-0.0506829	-0.0444414	-0.0645589	-0.0518655	-0.0402229	-0.0557969	-0.0478804	-0.047836	-0.0549237	-0.0577916	-0.000453474	-0.0529434	-0.05017	-0.00290555	-0.0471756	-0.0495595	-0.0464892	-0.0484776
URS0000390F3A_9606	tRNA	tRNA-Arg-CCT-2-1	GTRNADB:tRNA-Arg-CCT-2-1:CM000679.1:73030526-73030598	GTRNADB	tRNA-Arg (anticodon CCT) 2-1 (TRR-CCT2-1)	540.092	23.8226	0.976408	783.642	10.441	3.52025	982.444	4.19957	0	433.356	43.4145	0	967.94	5.03738	411.701	849.607	37.2036	44.4611	0	0	137.847	0	3.95646	1.15464		0.205542	0.0168089	-0.0422092	0.508871	-0.0198601	-0.0366135	0.373514	-0.0380956	-0.047836	0.144367	0.0803008	-0.0485189	0.401529	-0.0375334	0.30607	0.253269	0.0503037	0.0679319	-0.0484776
URS0000391340_9606	lncRNA	lnc-CDRT15L2-3	lnc-CDRT15L2-3:1	LNCIPEDIA	novel transcript, piRNA host	2.53168	0	0	1.64769	0	0	0.690889	0	0	1.89791	0	0	4.75646	0	0	1.64017	0	0	0	0	0	3.82971	0	0		-0.0504585	-0.0506829	-0.0444414	-0.0645589	-0.0518655	-0.0402229	-0.055495	-0.0478804	-0.047836	-0.054341	-0.0577916	-0.0485189	-0.0509324	-0.05017	-0.0372362	-0.0465956	-0.0495595	-0.0464892	-0.0484776
URS000039300D_9606	lncRNA	lnc-SLC51A-1	lnc-SLC51A-1:1	LNCIPEDIA	novel transcript	0.421947	0	0	0	0	0	0	0	0	0	0	0	0	0	0	0	0	0	0	0	0	122.551	0	0		-0.0514632	-0.0506829	-0.0444414	-0.0657672	-0.0518655	-0.0402229	-0.0557969	-0.0478804	-0.047836	-0.0552151	-0.0577916	-0.0485189	-0.0531668	-0.05017	-0.0372362	-0.0471756	-0.0495595	-0.0464892	-0.0484776
URS00003941F3_9606	snoRNA	snoRNA	ENSG00000264294.1	SNODB	small nucleolar RNA, C/D box 55 (ENSG00000264294.1)	324.477	1.4438	0	198.382	6.96067	3.52025	210.721	0	0	268.87	3.06455	0.782103	156.012	19.142	8.23403	222.243	2.40024	0	1.47042	4.03014	0	3.82971	41.5429	0		0.102861	-0.0465925	-0.0444414	0.0797046	-0.0305286	-0.0366135	0.0362846	-0.0478804	-0.047836	0.068613	-0.0480439	-0.0462301	0.0201207	-0.00215107	-0.0303701	0.0314156	-0.0431167	-0.0464892	-0.0448998
URS0000394A9E_9606	miRNA	miRNA	hsa-mir-181c	MIRBASE	microRNA hsa-mir-181c precursor	230.805	0	0	301.198	42.6341	0	498.131	0	0	407.418	15.8335	0	362.442	3.02243	0	459.247	0	0	51.4648	0	1.54885	0	0	0		0.0582514	-0.0506829	-0.0444414	0.155099	0.0788231	-0.0402229	0.161878	-0.0478804	-0.047836	0.132421	-0.00742849	-0.0485189	0.117093	-0.0425881	-0.0372362	0.115227	-0.0495595	-0.0464892	0.0767481
URS000039607D_9606	miRNA	miRNA	hsa-miR-539-3p	MIRBASE	hsa-miR-539-3p	38.8191	0	0	38.2264	0	0	84.2885	0.699928	0	50.6109	0	0	128.424	0	0	232.084	0	0	0	0	0	0	0	0		-0.0331774	-0.0506829	-0.0444414	-0.0377361	-0.0518655	-0.0402229	-0.0189643	-0.0462496	-0.047836	-0.0319063	-0.0577916	-0.0485189	0.00716134	-0.05017	-0.0372362	0.0348957	-0.0495595	-0.0464892	-0.0484776
URS0000396BD6_9606	lncRNA	LINC01641	LINC01641:5	LNCIPEDIA	long intergenic non-protein coding RNA 1641 (LINC01641)	6.3292	0	0	1.31815	0	0	2.76356	0	0	1.89791	0	0	3.80517	0	0	1.64017	0	0	0	0	0	0	0	0		-0.04865	-0.0506829	-0.0444414	-0.0648006	-0.0518655	-0.0402229	-0.0545892	-0.0478804	-0.047836	-0.054341	-0.0577916	-0.0485189	-0.0513793	-0.05017	-0.0372362	-0.0465956	-0.0495595	-0.0464892	-0.0484776
URS00003981F7_9606	lncRNA	lnc-SCN8A-2	lnc-SCN8A-2:6	LNCIPEDIA	novel transcript	1.68779	0	0	1.31815	0	0	0	0	11.7475	1.26527	0	0	0	0	0	0	0	0	0	0	0	0	0	1.15464		-0.0508603	-0.0506829	-0.0444414	-0.0648006	-0.0518655	-0.0402229	-0.0557969	-0.0478804	-0.0162076	-0.0546324	-0.0577916	-0.0485189	-0.0531668	-0.05017	-0.0372362	-0.0471756	-0.0495595	-0.0464892	-0.0484776
URS0000399545_9606	miRNA	miRNA	hsa-miR-1285-3p	MIRBASE	hsa-miR-1285-3p	40.0849	0	0	21.0904	0	0	31.7809	0	0	30.9992	0	0	39.003	0	0	26.2427	0	0	0	0	0	0	0	0		-0.0325746	-0.0506829	-0.0444414	-0.0503017	-0.0518655	-0.0402229	-0.0419092	-0.0478804	-0.047836	-0.0409384	-0.0577916	-0.0485189	-0.0348449	-0.05017	-0.0372362	-0.0378955	-0.0495595	-0.0464892	-0.0484776
[truncated: 24,290 more rows]
[truncated: 5 more columns]
